# Supplementary material for: De novo transcriptome sequencing and gene expression profiling of Magnolia wufengensis in response to cold stress
Source: BMC Plant Biol. 2019 Jul 18;19:321. doi: 10.1186/s12870-019-1933-5 (PMC6637634; doi:10.1186/s12870-019-1933-5)
Supplement: Supplementary file 1 — Table S1. KEGG mapping of the Magnolia wufengensis unigenes. (XLSX 206 kb) [file 12870_2019_1933_MOESM1_ESM.xlsx]

## Sheet: pathway_table - 副本
#	Pathway	All genes with pathway annotation （12,180）		PathWay ID	genes_list
1	Plant-pathogen interaction	797	0.0654	path:ko04626	c11270_g1_i1(K13448);c11270_g1_i2(K13448);c12206_g1_i1(K13412);c15373_g1_i1(K13412);c15894_g1_i1(K13448);c16243_g1_i1(K13448);c17571_g1_i1(K13414);c17571_g2_i1(K13414);c1770_g1_i1(K13456);c1824_g2_i1(K13449);c18360_g1_i1(K05391);c19376_g1_i1(K13457);c19419_g1_i1(K13448);c19669_g1_i1(K13448);c19964_g1_i1(K13459);c20151_g1_i1(K13425);c2087_g1_i1(K13448);c21227_g1_i1(K13459);c22580_g1_i1(K13448);c23…
2	Carbon metabolism	683	0.0561	path:ko01200	c10582_g1_i1(K00026);c10911_g1_i1(K01681);c11929_g1_i1(K00873);c12162_g1_i1(K00382);c13664_g1_i1(K00249);c14150_g1_i1(K00026);c1538_g1_i1(K00028);c15841_g1_i1(K00855);c15841_g2_i1(K00855);c16080_g1_i1(K00030);c16689_g1_i1(K01807);c17144_g1_i1(K00873);c17292_g1_i1(K00850);c17365_g1_i1(K00122);c18438_g1_i1(K05605);c19471_g1_i1(K00026);c19491_g1_i1(K01900);c19591_g1_i1(K00855);c19807_g1_i1(K00382);c…
3	Biosynthesis of amino acids	675	0.0554	path:ko01230	c1066_g1_i1(K01438);c10911_g1_i1(K01681);c11929_g1_i1(K00873);c14180_g1_i1(K01695);c14180_g1_i2(K01695);c1424_g1_i1(K01476);c1424_g2_i1(K01476);c16080_g1_i1(K00030);c16689_g1_i1(K01807);c17144_g1_i1(K00873);c17292_g1_i1(K00850);c17753_g1_i1(K01652);c20399_g1_i1(K01695);c20572_g1_i1(K01783);c20572_g1_i2(K01783);c21251_g1_i1(K00818);c21293_g1_i1(K00640);c23220_g1_i1(K00264);c23470_g1_i1(K01623);c23…
4	Ribosome	621	0.051	path:ko03010	c1011_g1_i1(K02894);c10302_g2_i1(K02957);c10518_g1_i1(K02889);c11070_g1_i1(K02870);c11549_g1_i1(K02991);c11663_g1_i1(K02969);c12053_g1_i1(K02922);c13249_g1_i1(K02966);c13293_g1_i1(K02891);c13293_g1_i2(K02891);c13632_g1_i1(K02883);c13632_g2_i1(K02883);c13943_g1_i1(K02889);c15129_g1_i1(K02905);c15422_g1_i1(K02966);c15733_g1_i1(K02973);c16041_g1_i1(K02893);c16263_g1_i1(K02965);c16792_g1_i1(K02881);c…
5	Starch and sucrose metabolism	611	0.0502	path:ko00500	c12832_g1_i1(K00688);c13031_g1_i1(K00700);c14018_g1_i1(K01184);c14884_g1_i1(K00012);c14936_g1_i1(K01051);c15913_g1_i1(K01087);c1807_g1_i1(K01051);c18139_g1_i1(K00700);c18497_g1_i1(K16055);c20193_g1_i1(K05350);c20782_g1_i1(K01177);c21086_g1_i1(K05349);c21998_g2_i1(K01177);c22695_g1_i1(K00963);c23172_g1_i1(K01051);c25004_g1_i1(K15920);c25004_g2_i1(K15920);c25401_g1_i1(K01177);c25660_g1_i1(K01051);c…
6	Purine metabolism	537	0.0441	path:ko00230	c10090_g1_i1(K01514);c10517_g1_i1(K02326);c11929_g1_i1(K00873);c12028_g2_i1(K01514);c12500_g1_i1(K03008);c16074_g1_i1(K00942);c16074_g1_i2(K00942);c16074_g1_i3(K00942);c16074_g1_i4(K00942);c16277_g1_i1(K03016);c16277_g1_i2(K03016);c1629_g1_i1(K18532);c16751_g1_i1(K03020);c16751_g1_i2(K03020);c17144_g1_i1(K00873);c17774_g1_i1(K00939);c1816_g1_i1(K03027);c20121_g1_i1(K02328);c20121_g2_i1(K02328);c2…
7	Spliceosome	503	0.0413	path:ko03040	c10293_g1_i1(K12621);c13102_g1_i1(K13025);c15293_g1_i1(K03283);c15293_g2_i1(K03283);c15293_g3_i1(K03283);c17384_g1_i1(K12823);c17384_g2_i1(K12823);c17990_g1_i2(K12881);c17990_g1_i3(K12881);c18014_g1_i1(K12862);c18550_g1_i1(K12827);c18550_g1_i2(K12827);c1898_g1_i1(K12812);c19473_g1_i1(K12831);c21079_g1_i1(K12836);c21079_g2_i1(K12836);c22143_g1_i1(K12900);c22347_g1_i1(K12897);c24382_g1_i1(K12849);c…
8	RNA degradation	467	0.0383	path:ko03018	c10293_g1_i1(K12621);c11056_g1_i1(K12620);c11616_g1_i1(K13126);c11616_g2_i1(K13126);c12467_g1_i1(K03679);c12764_g2_i1(K13126);c13301_g1_i1(K12587);c14250_g1_i1(K12619);c15495_g1_i1(K12603);c15908_g2_i1(K04077);c17292_g1_i1(K00850);c17725_g1_i1(K12606);c18205_g1_i1(K04077);c20196_g1_i1(K13126);c21521_g1_i1(K00962);c24875_g1_i1(K12604);c24875_g1_i2(K12604);c2521_g1_i1(K01689);c26811_g1_i1(K12621);c…
9	RNA transport	448	0.0368	path:ko03013	c11554_g2_i1(K03113);c11616_g1_i1(K13126);c11616_g2_i1(K13126);c12764_g2_i1(K13126);c13102_g1_i1(K13025);c13565_g1_i1(K03250);c1491_g2_i1(K14314);c16663_g1_i1(K03257);c16788_g1_i1(K07936);c17990_g1_i2(K12881);c17990_g1_i3(K12881);c18002_g1_i1(K14297);c18422_g1_i1(K03231);c1898_g1_i1(K12812);c20196_g1_i1(K13126);c21166_g1_i1(K03259);c21166_g1_i2(K03259);c22428_g1_i1(K14327);c24945_g1_i1(K14310);c2…
10	Protein processing in endoplasmic reticulum	447	0.0367	path:ko04141	c1007_g1_i1(K09503);c11073_g1_i1(K14007);c11109_g1_i1(K09580);c11838_g1_i1(K03347);c11838_g2_i1(K03347);c11914_g1_i1(K08288);c1444_g1_i1(K13525);c15293_g1_i1(K03283);c15293_g2_i1(K03283);c15293_g3_i1(K03283);c16570_g1_i1(K10088);c16599_g1_i1(K13993);c1790_g1_i1(K10084);c19103_g1_i1(K09540);c27166_g1_i1(K10666);c28473_g1_i1(K08057);c28475_g1_i1(K13993);c29022_g1_i1(K13989);c29547_g1_i1(K07151);c30…
11	mRNA surveillance pathway	437	0.0359	path:ko03015	c11616_g1_i1(K13126);c11616_g2_i1(K13126);c12577_g1_i1(K14399);c12764_g2_i1(K13126);c13102_g1_i1(K13025);c16182_g2_i1(K14404);c16454_g1_i1(K14404);c17990_g1_i2(K12881);c17990_g1_i3(K12881);c18182_g1_i1(K11583);c18931_g1_i1(K14411);c1898_g1_i1(K12812);c20196_g1_i1(K13126);c20567_g1_i1(K14400);c21632_g1_i1(K14404);c22144_g2_i1(K14404);c22163_g1_i1(K14404);c22428_g1_i1(K14327);c24899_g1_i1(K14404);c…
12	Endocytosis	433	0.0356	path:ko04144	c11443_g1_i1(K18468);c1156_g1_i1(K12483);c11584_g1_i1(K18466);c1248_g1_i1(K07889);c13959_g1_i1(K00889);c15293_g1_i1(K03283);c15293_g2_i1(K03283);c15293_g3_i1(K03283);c15309_g1_i1(K07904);c15725_g1_i1(K12471);c15725_g2_i1(K12471);c16092_g1_i1(K12185);c16092_g1_i2(K12185);c16237_g1_i1(K01115);c17659_g1_i1(K07897);c1842_g1_i1(K07904);c18447_g1_i1(K07904);c19516_g1_i1(K07937);c19629_g1_i1(K17917);c19…
13	Plant hormone signal transduction	433	0.0356	path:ko04075	c10733_g1_i1(K14499);c12912_g1_i1(K14432);c14617_g1_i1(K14488);c14927_g1_i1(K14513);c15118_g1_i1(K14490);c16529_g1_i1(K14506);c17374_g1_i1(K14515);c1769_g1_i1(K14496);c1769_g1_i2(K14496);c1824_g2_i1(K13449);c18341_g1_i1(K14495);c18341_g2_i1(K14495);c19609_g1_i1(K14493);c19609_g2_i1(K14493);c21528_g1_i1(K14492);c21528_g1_i2(K14492);c22555_g1_i1(K14484);c23055_g1_i1(K14432);c23270_g1_i1(K14509);c24…
14	Epstein-Barr virus infection	403	0.0331	path:ko05169	c10343_g2_i1(K06067);c10393_g1_i1(K03063);c1199_g1_i1(K04730);c12391_g1_i1(K04730);c12500_g1_i1(K03008);c14971_g1_i1(K06630);c1513_g1_i1(K04498);c15293_g1_i1(K03283);c15293_g2_i1(K03283);c15293_g3_i1(K03283);c16020_g1_i1(K04730);c16277_g1_i1(K03016);c16277_g1_i2(K03016);c16751_g1_i1(K03020);c16751_g1_i2(K03020);c16788_g1_i1(K07936);c17246_g1_i1(K03037);c17246_g2_i1(K03037);c1816_g1_i1(K03027);c21…
15	Influenza A	390	0.032	path:ko05164	c11278_g1_i1(K04733);c13275_g1_i1(K04371);c1513_g1_i1(K04498);c15293_g1_i1(K03283);c15293_g2_i1(K03283);c15293_g3_i1(K03283);c15690_g1_i1(K04371);c16182_g2_i1(K14404);c16454_g1_i1(K14404);c18002_g1_i1(K14297);c18239_g1_i1(K05692);c18239_g2_i1(K05692);c1898_g1_i1(K12812);c21632_g1_i1(K14404);c22144_g2_i1(K14404);c22163_g1_i1(K14404);c23839_g3_i1(K05692);c24899_g1_i1(K14404);c25642_g1_i1(K04733);c2…
16	Pyrimidine metabolism	386	0.0317	path:ko00240	c10473_g1_i1(K13421);c10517_g1_i1(K02326);c12500_g1_i1(K03008);c14410_g1_i1(K00761);c16277_g1_i1(K03016);c16277_g1_i2(K03016);c16751_g1_i1(K03020);c16751_g1_i2(K03020);c1816_g1_i1(K03027);c18741_g1_i1(K16904);c20121_g1_i1(K02328);c20121_g2_i1(K02328);c20121_g2_i2(K02328);c20889_g1_i1(K01081);c21383_g1_i1(K03015);c21521_g1_i1(K00962);c22393_g1_i1(K03787);c2241_g1_i1(K13998);c2241_g2_i1(K13998);c22…
17	Phenylpropanoid biosynthesis	372	0.0305	path:ko00940	c10206_g1_i1(K00430);c15009_g2_i1(K13066);c16394_g1_i1(K00430);c1849_g1_i1(K00430);c19216_g1_i1(K13065);c20193_g1_i1(K05350);c2029_g1_i1(K01904);c21086_g1_i1(K05349);c25882_g1_i1(K00430);c27131_g1_i1(K13066);c29549_g1_i1(K01188);c29549_g1_i2(K01188);c29549_g1_i3(K01188);c31670_g1_i1(K00083);c31670_g2_i1(K00083);c32518_g1_i1(K05350);c34010_g2_i1(K00430);c36080_g1_i1(K00083);c36080_g1_i2(K00083);c3…
18	Tuberculosis	345	0.0283	path:ko05152	c11278_g1_i1(K04733);c1199_g1_i1(K04730);c12391_g1_i1(K04730);c1248_g1_i1(K07889);c13275_g1_i1(K04371);c1513_g1_i1(K04498);c15690_g1_i1(K04371);c15908_g2_i1(K04077);c16020_g1_i1(K04730);c16586_g1_i1(K02155);c16586_g1_i2(K02155);c17659_g1_i1(K07897);c18205_g1_i1(K04077);c19530_g1_i1(K03661);c22074_g1_i1(K06268);c22279_g1_i1(K02155);c23333_g1_i1(K02155);c23588_g1_i1(K04730);c23768_g1_i1(K02183);c24…
19	Ubiquitin mediated proteolysis	339	0.0278	path:ko04120	c11838_g1_i1(K03347);c11838_g2_i1(K03347);c12045_g1_i1(K04706);c18092_g1_i1(K10688);c22805_g1_i1(K10573);c23894_g1_i1(K10588);c23894_g2_i1(K10588);c23954_g1_i1(K12456);c23954_g1_i2(K12456);c26702_g1_i1(K10577);c26774_g1_i1(K03364);c26774_g1_i2(K03364);c28063_g1_i1(K10581);c28063_g1_i2(K10581);c28063_g2_i1(K10581);c30025_g1_i1(K10688);c31610_g1_i1(K03868);c31610_g2_i1(K03868);c31638_g1_i1(K10571);…
20	Glycolysis / Gluconeogenesis	336	0.0276	path:ko00010	c11929_g1_i1(K00873);c12162_g1_i1(K00382);c17144_g1_i1(K00873);c17292_g1_i1(K00850);c18507_g1_i1(K18857);c19744_g1_i1(K01568);c19807_g1_i1(K00382);c21795_g1_i1(K01785);c23470_g1_i1(K01623);c23470_g2_i1(K01623);c24795_g1_i1(K00873);c2521_g1_i1(K01689);c26618_g2_i1(K03103);c26706_g1_i1(K00161);c27740_g1_i1(K01568);c29531_g1_i1(K01785);c29531_g1_i2(K01785);c29531_g1_i3(K01785);c31221_g1_i1(K00844);c…
21	Cell cycle	331	0.0272	path:ko04110	c10343_g2_i1(K06067);c11838_g1_i1(K03347);c11838_g2_i1(K03347);c14971_g1_i1(K06630);c1513_g1_i1(K04498);c17601_g1_i1(K06670);c21626_g1_i1(K02365);c21976_g1_i1(K06640);c21976_g1_i2(K06640);c21976_g2_i1(K06640);c22334_g1_i1(K02537);c23954_g1_i1(K12456);c23954_g1_i2(K12456);c24062_g1_i1(K02603);c2438_g1_i1(K02178);c25536_g1_i1(K06670);c259_g1_i1(K06630);c26774_g1_i1(K03364);c26774_g1_i2(K03364);c270…
22	Amino sugar and nucleotide sugar metabolism	312	0.0256	path:ko00520	c14884_g1_i1(K00012);c18099_g1_i1(K01836);c22695_g1_i1(K00963);c25004_g1_i1(K15920);c25004_g2_i1(K15920);c28639_g1_i1(K01809);c30792_g1_i1(K12373);c30792_g2_i1(K12373);c31061_g1_i1(K00012);c31221_g1_i1(K00844);c31221_g2_i1(K00844);c31221_g3_i1(K00844);c32797_g1_i1(K13648);c34057_g1_i1(K00963);c36067_g1_i1(K01810);c38736_g1_i1(K01836);c38959_g1_i1(K01784);c39441_g2_i1(K08678);c39441_g2_i3(K08678);…
23	DNA replication	312	0.0256	path:ko03030	c10285_g1_i1(K10742);c10357_g1_i1(K10754);c10517_g1_i1(K02326);c11762_g1_i1(K03469);c12575_g1_i1(K03469);c15084_g1_i1(K10742);c16753_g1_i1(K10742);c17210_g1_i1(K10756);c20121_g1_i1(K02328);c20121_g2_i1(K02328);c20121_g2_i2(K02328);c22840_g1_i1(K07466);c23569_g1_i1(K07466);c26324_g1_i1(K02327);c26324_g2_i1(K02327);c27935_g1_i1(K10742);c28049_g1_i1(K10743);c28049_g1_i2(K10743);c28165_g1_i1(K10742);…
24	Toxoplasmosis	310	0.0255	path:ko05145	c11278_g1_i1(K04733);c1199_g1_i1(K04730);c12206_g1_i1(K13412);c12391_g1_i1(K04730);c13275_g1_i1(K04371);c15293_g1_i1(K03283);c15293_g2_i1(K03283);c15293_g3_i1(K03283);c15373_g1_i1(K13412);c15690_g1_i1(K04371);c16020_g1_i1(K04730);c23588_g1_i1(K04730);c25642_g1_i1(K04733);c25902_g1_i1(K09565);c25902_g2_i1(K09565);c27039_g1_i1(K13412);c27705_g1_i1(K04730);c28390_g1_i1(K13412);c29723_g1_i1(K13412);c…
25	Huntington's disease	307	0.0252	path:ko05016	c10343_g2_i1(K06067);c11298_g1_i1(K03955);c12031_g1_i1(K00412);c12500_g1_i1(K03008);c13278_g1_i1(K03949);c13713_g1_i1(K02132);c1513_g1_i1(K04498);c15473_g1_i1(K03955);c1617_g1_i1(K02263);c16277_g1_i1(K03016);c16277_g1_i2(K03016);c16447_g2_i1(K00417);c18100_g1_i1(K04564);c1996_g1_i1(K03945);c2005_g1_i1(K05863);c21383_g1_i1(K03015);c21668_g1_i1(K02132);c21668_g2_i1(K02132);c2212_g1_i1(K03952);c2304…
26	Viral carcinogenesis	304	0.025	path:ko05203	c10343_g2_i1(K06067);c11929_g1_i1(K00873);c13275_g1_i1(K04371);c13725_g2_i1(K10691);c14971_g1_i1(K06630);c1513_g1_i1(K04498);c15690_g1_i1(K04371);c1608_g1_i1(K05768);c17144_g1_i1(K00873);c22224_g1_i1(K11594);c22850_g1_i1(K10691);c23953_g1_i1(K10691);c24795_g1_i1(K00873);c259_g1_i1(K06630);c27015_g1_i1(K06067);c30077_g1_i1(K10691);c31196_g1_i1(K11643);c32852_g1_i1(K11838);c33183_g1_i1(K10691);c339…
27	Ribosome biogenesis in eukaryotes	298	0.0245	path:ko03008	c10785_g1_i1(K14561);c13500_g2_i1(K14567);c14250_g1_i1(K12619);c1629_g1_i1(K18532);c16788_g1_i1(K07936);c19115_g1_i1(K11108);c19115_g1_i2(K11108);c2017_g1_i1(K14556);c2017_g2_i1(K14556);c22498_g1_i1(K11129);c22586_g1_i1(K14539);c23177_g1_i1(K03115);c24708_g1_i1(K03097);c29829_g1_i1(K11130);c30630_g1_i1(K12619);c33129_g1_i1(K14572);c33129_g2_i3(K14572);c33930_g1_i1(K14571);c33930_g2_i1(K14571);c35…
28	Measles	297	0.0244	path:ko05162	c11278_g1_i1(K04733);c1199_g1_i1(K04730);c12391_g1_i1(K04730);c15293_g1_i1(K03283);c15293_g2_i1(K03283);c15293_g3_i1(K03283);c16020_g1_i1(K04730);c19894_g1_i1(K14753);c19894_g1_i2(K14753);c23177_g1_i1(K03115);c23588_g1_i1(K04730);c24708_g1_i1(K03097);c25642_g1_i1(K04733);c27705_g1_i1(K04730);c32011_g1_i1(K04733);c33023_g1_i1(K04733);c33023_g2_i1(K04733);c33866_g1_i1(K04733);c35047_g1_i4(K04733);c…
29	Neurotrophin signaling pathway	295	0.0242	path:ko04722	c11278_g1_i1(K04733);c1199_g1_i1(K04730);c12391_g1_i1(K04730);c13275_g1_i1(K04371);c14971_g1_i1(K06630);c15690_g1_i1(K04371);c16020_g1_i1(K04730);c16256_g1_i1(K04421);c22117_g1_i1(K12462);c22117_g2_i1(K12462);c23588_g1_i1(K04730);c23768_g1_i1(K02183);c25642_g1_i1(K04733);c259_g1_i1(K06630);c27105_g1_i1(K02183);c27673_g1_i1(K02183);c27705_g1_i1(K04730);c27903_g1_i1(K04368);c32011_g1_i1(K04733);c33…
30	Cell cycle - yeast	291	0.0239	path:ko04111	c11838_g1_i1(K03347);c11838_g2_i1(K03347);c17601_g1_i1(K06670);c20122_g1_i1(K06678);c21626_g1_i1(K02365);c22334_g1_i1(K02537);c24062_g1_i1(K02603);c2438_g1_i1(K02178);c25536_g1_i1(K06670);c26774_g1_i1(K03364);c26774_g1_i2(K03364);c28282_g1_i1(K02537);c28282_g2_i1(K02537);c28282_g2_i2(K02537);c29187_g1_i1(K02210);c29236_g1_i1(K02214);c29304_g1_i1(K06628);c29304_g2_i1(K06628);c30224_g2_i1(K02603);c…
31	Oxidative phosphorylation	286	0.0235	path:ko00190	c11298_g1_i1(K03955);c12031_g1_i1(K00412);c13278_g1_i1(K03949);c13713_g1_i1(K02132);c15473_g1_i1(K03955);c15944_g1_i1(K01507);c1617_g1_i1(K02263);c16408_g1_i1(K03881);c16447_g2_i1(K00417);c16586_g1_i1(K02155);c16586_g1_i2(K02155);c16982_g1_i1(K02152);c17759_g1_i1(K02260);c19530_g1_i1(K03661);c1996_g1_i1(K03945);c21668_g1_i1(K02132);c21668_g2_i1(K02132);c22066_g1_i1(K02259);c22066_g2_i1(K02259);c2…
32	HTLV-I infection	263	0.0216	path:ko05166	c10517_g1_i1(K02326);c1513_g1_i1(K04498);c16256_g1_i1(K04421);c16788_g1_i1(K07936);c2005_g1_i1(K05863);c20121_g1_i1(K02328);c20121_g2_i1(K02328);c20121_g2_i2(K02328);c21976_g1_i1(K06640);c21976_g1_i2(K06640);c21976_g2_i1(K06640);c22074_g1_i1(K06268);c22334_g1_i1(K02537);c2424_g1_i1(K05863);c24415_g1_i1(K06268);c26324_g1_i1(K02327);c26324_g2_i1(K02327);c28282_g1_i1(K02537);c28282_g2_i1(K02537);c28…
33	Chagas disease (American trypanosomiasis)	258	0.0212	path:ko05142	c11278_g1_i1(K04733);c1199_g1_i1(K04730);c12391_g1_i1(K04730);c13275_g1_i1(K04371);c15690_g1_i1(K04371);c16020_g1_i1(K04730);c23588_g1_i1(K04730);c25642_g1_i1(K04733);c27705_g1_i1(K04730);c28473_g1_i1(K08057);c32011_g1_i1(K04733);c33023_g1_i1(K04733);c33023_g2_i1(K04733);c33866_g1_i1(K04733);c35047_g1_i4(K04733);c35748_g1_i1(K04733);c37035_g1_i1(K04730);c37035_g1_i2(K04730);c37398_g1_i1(K04733);c…
34	MicroRNAs in cancer	243	0.02	path:ko05206	c11912_g1_i1(K10373);c11912_g2_i1(K10373);c12254_g1_i1(K07203);c12254_g2_i1(K07203);c1312_g1_i1(K13863);c1513_g1_i1(K04498);c1747_g1_i1(K07203);c17734_g2_i1(K05658);c17734_g3_i1(K05658);c17762_g1_i1(K18050);c1960_g1_i1(K13863);c2198_g1_i1(K10373);c2198_g2_i1(K10373);c24777_g1_i1(K13863);c26702_g1_i1(K10577);c27903_g1_i1(K04368);c28019_g1_i1(K05658);c28019_g3_i1(K05658);c33335_g1_i1(K06620);c36072…
35	Pertussis	239	0.0196	path:ko05133	c11278_g1_i1(K04733);c1199_g1_i1(K04730);c12391_g1_i1(K04730);c13275_g1_i1(K04371);c15690_g1_i1(K04371);c16020_g1_i1(K04730);c23588_g1_i1(K04730);c23768_g1_i1(K02183);c25642_g1_i1(K04733);c27105_g1_i1(K02183);c27673_g1_i1(K02183);c27705_g1_i1(K04730);c32011_g1_i1(K04733);c33023_g1_i1(K04733);c33023_g2_i1(K04733);c33866_g1_i1(K04733);c35047_g1_i4(K04733);c35748_g1_i1(K04733);c36116_g1_i1(K02183);c…
36	Glycerophospholipid metabolism	238	0.0195	path:ko00564	c14752_g1_i1(K00968);c15951_g1_i1(K13506);c16237_g1_i1(K01115);c16810_g1_i1(K13511);c16937_g1_i1(K06130);c21298_g1_i1(K06130);c21811_g1_i1(K13508);c23116_g1_i1(K13508);c28456_g1_i1(K01115);c31049_g1_i1(K13511);c31124_g2_i1(K00901);c31124_g3_i1(K00901);c31214_g1_i1(K13511);c31854_g1_i1(K05929);c34490_g1_i1(K00901);c34490_g1_i2(K00901);c34490_g2_i1(K00901);c34490_g3_i1(K00901);c34915_g1_i1(K08730);…
37	Fanconi anemia pathway	231	0.019	path:ko03460	c15527_g1_i1(K10891);c15902_g1_i1(K10849);c16259_g1_i1(K15360);c17755_g1_i1(K15361);c20608_g1_i1(K13960);c20608_g1_i2(K13960);c21757_g1_i1(K03515);c21976_g1_i1(K06640);c21976_g1_i2(K06640);c21976_g2_i1(K06640);c22840_g1_i1(K07466);c23569_g1_i1(K07466);c26506_g1_i1(K15363);c28121_g2_i1(K04482);c28355_g1_i1(K08991);c29226_g1_i1(K10891);c29226_g3_i1(K10891);c29366_g1_i1(K04482);c29366_g1_i2(K04482);…
38	Toll-like receptor signaling pathway	230	0.0189	path:ko04620	c11278_g1_i1(K04733);c1199_g1_i1(K04730);c12391_g1_i1(K04730);c13275_g1_i1(K04371);c15690_g1_i1(K04371);c16020_g1_i1(K04730);c23588_g1_i1(K04730);c25642_g1_i1(K04733);c27705_g1_i1(K04730);c27903_g1_i1(K04368);c32011_g1_i1(K04733);c33023_g1_i1(K04733);c33023_g2_i1(K04733);c33866_g1_i1(K04733);c35028_g1_i1(K04392);c35047_g1_i4(K04733);c35748_g1_i1(K04733);c37035_g1_i1(K04730);c37035_g1_i2(K04730);c…
39	NF-kappa B signaling pathway	229	0.0188	path:ko04064	c11278_g1_i1(K04733);c1199_g1_i1(K04730);c12391_g1_i1(K04730);c16020_g1_i1(K04730);c23177_g1_i1(K03115);c23588_g1_i1(K04730);c24708_g1_i1(K03097);c25642_g1_i1(K04733);c26702_g1_i1(K10577);c27705_g1_i1(K04730);c32011_g1_i1(K04733);c33023_g1_i1(K04733);c33023_g2_i1(K04733);c33866_g1_i1(K04733);c35047_g1_i4(K04733);c35309_g1_i1(K03097);c35748_g1_i1(K04733);c36652_g1_i1(K10577);c37035_g1_i1(K04730);c…
40	AMPK signaling pathway	223	0.0183	path:ko04152	c10787_g1_i1(K03234);c10787_g2_i1(K03234);c11504_g1_i1(K03234);c12254_g1_i1(K07203);c12254_g2_i1(K07203);c17292_g1_i1(K00850);c1747_g1_i1(K07203);c18182_g1_i1(K11583);c20152_g1_i1(K03234);c21011_g1_i1(K08272);c21885_g1_i1(K07901);c21885_g1_i2(K07901);c23122_g1_i1(K11262);c28772_g1_i1(K08272);c34355_g1_i1(K11584);c39123_g1_i1(K07204);c39123_g2_i1(K07204);c41284_g1_i1(K11584);c42832_g1_i1(K03841);c…
41	PI3K-Akt signaling pathway	223	0.0183	path:ko04151	c11549_g1_i1(K02991);c12254_g1_i1(K07203);c12254_g2_i1(K07203);c13275_g1_i1(K04371);c14971_g1_i1(K06630);c15690_g1_i1(K04371);c1747_g1_i1(K07203);c18182_g1_i1(K11583);c21166_g1_i1(K03259);c21166_g1_i2(K03259);c259_g1_i1(K06630);c27903_g1_i1(K04368);c34171_g1_i1(K06630);c34171_g1_i2(K06630);c34171_g1_i3(K06630);c34355_g1_i1(K11584);c35028_g1_i1(K04392);c35276_g1_i1(K02991);c36667_g1_i1(K04079);c36…
42	Alzheimer's disease	222	0.0182	path:ko05010	c11298_g1_i1(K03955);c12031_g1_i1(K00412);c13275_g1_i1(K04371);c13278_g1_i1(K03949);c13713_g1_i1(K02132);c15473_g1_i1(K03955);c15690_g1_i1(K04371);c1617_g1_i1(K02263);c16447_g2_i1(K00417);c1996_g1_i1(K03945);c21668_g1_i1(K02132);c21668_g2_i1(K02132);c22074_g1_i1(K06268);c2212_g1_i1(K03952);c23048_g1_i1(K03966);c23768_g1_i1(K02183);c24415_g1_i1(K06268);c24764_g1_i1(K02256);c24764_g2_i1(K02256);c24…
43	Lysosome	221	0.0181	path:ko04142	c1130_g1_i1(K01205);c1130_g1_i2(K01205);c16586_g1_i1(K02155);c16586_g1_i2(K02155);c18403_g1_i1(K01363);c1931_g1_i1(K01205);c19530_g1_i1(K03661);c21268_g1_i1(K01052);c22279_g1_i1(K02155);c23333_g1_i1(K02155);c28171_g1_i1(K12398);c28171_g1_i2(K12398);c30792_g1_i1(K12373);c30792_g2_i1(K12373);c31986_g1_i1(K04646);c32041_g1_i1(K01369);c32104_g1_i1(K03661);c34775_g1_i1(K12403);c34775_g1_i2(K12403);c37…
44	Leishmaniasis	216	0.0177	path:ko05140	c11278_g1_i1(K04733);c1199_g1_i1(K04730);c12391_g1_i1(K04730);c13275_g1_i1(K04371);c15690_g1_i1(K04371);c16020_g1_i1(K04730);c23588_g1_i1(K04730);c25642_g1_i1(K04733);c27705_g1_i1(K04730);c32011_g1_i1(K04733);c33023_g1_i1(K04733);c33023_g2_i1(K04733);c33866_g1_i1(K04733);c35047_g1_i4(K04733);c35748_g1_i1(K04733);c37035_g1_i1(K04730);c37035_g1_i2(K04730);c37398_g1_i1(K04733);c3803_g1_i1(K04733);c4…
45	Cysteine and methionine metabolism	211	0.0173	path:ko00270	c10582_g1_i1(K00026);c14150_g1_i1(K00026);c19471_g1_i1(K00026);c21293_g1_i1(K00640);c22327_g1_i1(K01251);c22327_g2_i1(K01251);c23359_g1_i1(K01762);c26897_g1_i1(K08967);c27743_g1_i1(K00640);c28612_g1_i1(K01738);c29600_g1_i1(K01761);c29600_g1_i2(K01761);c30162_g1_i1(K16054);c30162_g1_i2(K16054);c31416_g1_i1(K00827);c31514_g1_i1(K01762);c31514_g1_i2(K01762);c34759_g1_i1(K00827);c34759_g1_i2(K00827);…
46	Pyruvate metabolism	208	0.0171	path:ko00620	c10582_g1_i1(K00026);c11929_g1_i1(K00873);c12162_g1_i1(K00382);c14150_g1_i1(K00026);c1538_g1_i1(K00028);c17144_g1_i1(K00873);c19471_g1_i1(K00026);c19807_g1_i1(K00382);c23122_g1_i1(K11262);c24795_g1_i1(K00873);c26706_g1_i1(K00161);c31846_g1_i1(K01759);c34661_g1_i1(K01895);c34661_g1_i2(K01895);c35902_g1_i1(K02160);c35902_g1_i2(K02160);c37075_g1_i1(K01759);c39160_g1_i1(K00128);c39160_g1_i2(K00128);c…
47	Herpes simplex infection	207	0.017	path:ko05168	c11838_g1_i1(K03347);c11838_g2_i1(K03347);c1513_g1_i1(K04498);c17990_g1_i2(K12881);c17990_g1_i3(K12881);c20018_g1_i1(K11674);c23177_g1_i1(K03115);c24708_g1_i1(K03097);c24723_g1_i1(K11674);c28243_g2_i1(K11674);c31501_g1_i1(K12896);c32252_g3_i1(K11674);c32631_g1_i1(K15414);c32668_g1_i1(K03134);c32852_g1_i1(K11838);c35309_g1_i1(K03097);c36021_g1_i2(K12896);c36072_g1_i1(K04498);c36072_g2_i1(K04498);c…
48	Glutathione metabolism	206	0.0169	path:ko00480	c12847_g1_i1(K01256);c14712_g1_i1(K00799);c16401_g1_i1(K00434);c17001_g1_i1(K00383);c18134_g1_i1(K00799);c21058_g1_i1(K01469);c21751_g1_i1(K00434);c21751_g1_i2(K00434);c22857_g1_i1(K00432);c25056_g1_i1(K00799);c25056_g1_i2(K00799);c27548_g1_i1(K00799);c28844_g1_i1(K01581);c28844_g3_i1(K01581);c31383_g1_i1(K10808);c31742_g1_i1(K00799);c32968_g1_i1(K00432);c35486_g1_i1(K00434);c35486_g1_i2(K00434);…
49	Fatty acid metabolism	204	0.0167	path:ko01212	c13664_g1_i1(K00249);c14109_g1_i1(K10527);c18314_g1_i1(K09458);c18314_g1_i2(K09458);c23122_g1_i1(K11262);c27025_g1_i1(K00208);c29155_g1_i1(K01897);c35544_g1_i1(K10251);c35902_g1_i1(K02160);c35902_g1_i2(K02160);c36600_g1_i1(K09458);c36600_g2_i1(K09458);c37626_g1_i1(K10251);c39241_g1_i1(K00232);c39241_g1_i2(K00232);c39241_g2_i1(K00232);c39241_g3_i1(K00232);c43436_g1_i1(K00059);c44067_g1_i1(K00059);…
50	Peroxisome	203	0.0167	path:ko04146	c10169_g1_i1(K13354);c10169_g1_i2(K13354);c11866_g1_i1(K13348);c18100_g1_i1(K04564);c20252_g1_i1(K12261);c20403_g1_i1(K13337);c23810_g2_i1(K13347);c29155_g1_i1(K01897);c30506_g1_i1(K13347);c30966_g2_i1(K17879);c33284_g1_i1(K12663);c34479_g1_i1(K13341);c35624_g1_i1(K13343);c35624_g1_i2(K13343);c35624_g2_i1(K13343);c35624_g2_i2(K13343);c36780_g1_i1(K01640);c37404_g2_i1(K13343);c38284_g1_i1(K00869);…
51	Oocyte meiosis	202	0.0166	path:ko04114	c11838_g1_i1(K03347);c11838_g2_i1(K03347);c13275_g1_i1(K04371);c14971_g1_i1(K06630);c15690_g1_i1(K04371);c21626_g1_i1(K02365);c22074_g1_i1(K06268);c22334_g1_i1(K02537);c23768_g1_i1(K02183);c23954_g1_i1(K12456);c23954_g1_i2(K12456);c2438_g1_i1(K02178);c24415_g1_i1(K06268);c259_g1_i1(K06630);c27105_g1_i1(K02183);c27673_g1_i1(K02183);c27903_g1_i1(K04368);c28282_g1_i1(K02537);c28282_g2_i1(K02537);c28…
52	Phagosome	201	0.0165	path:ko04145	c1248_g1_i1(K07889);c1331_g1_i1(K07375);c16521_g1_i1(K00921);c16586_g1_i1(K02155);c16586_g1_i2(K02155);c16982_g1_i1(K02152);c17659_g1_i1(K07897);c18239_g1_i1(K05692);c18239_g2_i1(K05692);c19530_g1_i1(K03661);c20187_g1_i1(K07374);c22279_g1_i1(K02155);c23333_g1_i1(K02155);c23839_g3_i1(K05692);c27465_g1_i1(K02152);c28473_g1_i1(K08057);c28944_g1_i1(K07375);c28944_g2_i1(K07375);c28944_g3_i1(K07375);c3…
53	Galactose metabolism	193	0.0158	path:ko00052	c17209_g1_i1(K07407);c17292_g1_i1(K00850);c21795_g1_i1(K01785);c22695_g1_i1(K00963);c27048_g1_i1(K06617);c28577_g1_i1(K00011);c29531_g1_i1(K01785);c29531_g1_i2(K01785);c29531_g1_i3(K01785);c31221_g1_i1(K00844);c31221_g2_i1(K00844);c31221_g3_i1(K00844);c34057_g1_i1(K00963);c36729_g1_i1(K01187);c36846_g1_i1(K01187);c36846_g1_i2(K01187);c37298_g1_i1(K01785);c38171_g1_i1(K06617);c38275_g2_i1(K07407);…
54	Meiosis - yeast	193	0.0158	path:ko04113	c21626_g1_i1(K02365);c22334_g1_i1(K02537);c24062_g1_i1(K02603);c2438_g1_i1(K02178);c28282_g1_i1(K02537);c28282_g2_i1(K02537);c28282_g2_i2(K02537);c29187_g1_i1(K02210);c29236_g1_i1(K02214);c29304_g1_i1(K06628);c29304_g2_i1(K06628);c30224_g2_i1(K02603);c31159_g1_i1(K02607);c31159_g2_i1(K02607);c32967_g1_i1(K06671);c32967_g2_i1(K06671);c32967_g3_i1(K06671);c33882_g1_i1(K02209);c33882_g1_i2(K02209);c…
55	Insulin signaling pathway	193	0.0158	path:ko04910	c11549_g1_i1(K02991);c12254_g1_i1(K07203);c12254_g2_i1(K07203);c12832_g1_i1(K00688);c13275_g1_i1(K04371);c15690_g1_i1(K04371);c1747_g1_i1(K07203);c21166_g1_i1(K03259);c21166_g1_i2(K03259);c23122_g1_i1(K11262);c23768_g1_i1(K02183);c27105_g1_i1(K02183);c27673_g1_i1(K02183);c27903_g1_i1(K04368);c28065_g1_i1(K07195);c31154_g1_i1(K00688);c31154_g1_i2(K00688);c31154_g2_i1(K00688);c31221_g1_i1(K00844);c…
56	Nucleotide excision repair	193	0.0158	path:ko03420	c10357_g1_i1(K10754);c10517_g1_i1(K02326);c15902_g1_i1(K10849);c17210_g1_i1(K10756);c1910_g1_i1(K10841);c20121_g1_i1(K02328);c20121_g2_i1(K02328);c20121_g2_i2(K02328);c22840_g1_i1(K07466);c23569_g1_i1(K07466);c26324_g1_i1(K02327);c26324_g2_i1(K02327);c28779_g1_i1(K02202);c30288_g1_i1(K10739);c31610_g1_i1(K03868);c31610_g2_i1(K03868);c33569_g1_i1(K03868);c34854_g1_i1(K07466);c35003_g1_i1(K07466);c…
57	Glycerolipid metabolism	190	0.0156	path:ko00561	c15951_g1_i1(K13506);c17209_g1_i1(K07407);c2091_g1_i1(K00863);c2091_g2_i1(K00863);c21811_g1_i1(K13508);c23116_g1_i1(K13508);c28577_g1_i1(K00011);c28791_g1_i1(K11155);c31124_g2_i1(K00901);c31124_g3_i1(K00901);c32420_g1_i1(K03715);c32420_g2_i1(K03715);c32420_g2_i2(K03715);c34490_g1_i1(K00901);c34490_g1_i2(K00901);c34490_g2_i1(K00901);c34490_g3_i1(K00901);c37439_g1_i1(K15918);c37439_g2_i1(K15918);c3…
58	Glyoxylate and dicarboxylate metabolism	190	0.0156	path:ko00630	c10582_g1_i1(K00026);c10911_g1_i1(K01681);c12162_g1_i1(K00382);c14150_g1_i1(K00026);c17365_g1_i1(K00122);c19471_g1_i1(K00026);c19807_g1_i1(K00382);c20190_g1_i1(K15919);c26094_g1_i1(K01433);c26094_g2_i1(K01433);c26098_g1_i1(K01647);c28527_g1_i1(K01647);c29884_g1_i1(K00605);c36904_g1_i1(K00281);c37439_g1_i1(K15918);c37439_g2_i1(K15918);c37887_g1_i1(K00600);c38697_g1_i1(K18121);c39696_g1_i1(K00382);…
59	Pathways in cancer	188	0.0154	path:ko05200	c10244_g1_i1(K06228);c10343_g2_i1(K06067);c12254_g1_i1(K07203);c12254_g2_i1(K07203);c13275_g1_i1(K04371);c1513_g1_i1(K04498);c15690_g1_i1(K04371);c1747_g1_i1(K07203);c24049_g2_i1(K08737);c27015_g1_i1(K06067);c27903_g1_i1(K04368);c28121_g2_i1(K04482);c29366_g1_i1(K04482);c29366_g1_i2(K04482);c31610_g1_i1(K03868);c31610_g2_i1(K03868);c33335_g1_i1(K06620);c33569_g1_i1(K03868);c35028_g1_i1(K04392);c3…
60	Glycine, serine and threonine metabolism	185	0.0152	path:ko00260	c12162_g1_i1(K00382);c14180_g1_i1(K01695);c14180_g1_i2(K01695);c15704_g1_i1(K00130);c15704_g2_i1(K00130);c19807_g1_i1(K00382);c20190_g1_i1(K15919);c20399_g1_i1(K01695);c2102_g1_i1(K00276);c28756_g1_i1(K00872);c29884_g1_i1(K00605);c31254_g1_i1(K00058);c31416_g1_i1(K00827);c32702_g1_i1(K01754);c34678_g1_i1(K15634);c34759_g1_i1(K00827);c34759_g1_i2(K00827);c35574_g1_i1(K01733);c36904_g1_i1(K00281);c…
61	Parkinson's disease	183	0.015	path:ko05012	c11298_g1_i1(K03955);c12031_g1_i1(K00412);c13278_g1_i1(K03949);c13713_g1_i1(K02132);c15473_g1_i1(K03955);c1617_g1_i1(K02263);c16408_g1_i1(K03881);c16447_g2_i1(K00417);c1996_g1_i1(K03945);c2005_g1_i1(K05863);c21668_g1_i1(K02132);c21668_g2_i1(K02132);c2212_g1_i1(K03952);c23048_g1_i1(K03966);c2424_g1_i1(K05863);c24764_g1_i1(K02256);c24764_g2_i1(K02256);c24812_g1_i1(K00417);c25902_g1_i1(K09565);c2590…
62	Non-alcoholic fatty liver disease (NAFLD)	182	0.0149	path:ko04932	c11298_g1_i1(K03955);c12031_g1_i1(K00412);c13278_g1_i1(K03949);c15473_g1_i1(K03955);c1617_g1_i1(K02263);c16447_g2_i1(K00417);c1996_g1_i1(K03945);c2212_g1_i1(K03952);c23048_g1_i1(K03966);c24764_g1_i1(K02256);c24764_g2_i1(K02256);c24812_g1_i1(K00417);c28496_g1_i2(K02262);c28585_g1_i1(K03939);c31434_g1_i1(K03965);c32220_g1_i1(K11353);c35028_g1_i1(K04392);c35663_g1_i1(K02266);c36179_g1_i1(K02261);c36…
63	Fructose and mannose metabolism	180	0.0148	path:ko00051	c10186_g1_i1(K00895);c12975_g1_i1(K00895);c17292_g1_i1(K00850);c23470_g1_i1(K01623);c23470_g2_i1(K01623);c26693_g1_i1(K19355);c26693_g1_i2(K19355);c26963_g1_i1(K00895);c27000_g1_i1(K00895);c28577_g1_i1(K00011);c28639_g1_i1(K01809);c31221_g1_i1(K00844);c31221_g2_i1(K00844);c31221_g3_i1(K00844);c34186_g1_i1(K19355);c40771_g1_i1(K00966);c40771_g1_i2(K00966);c42832_g1_i1(K03841);c42832_g1_i2(K03841);…
64	Pentose and glucuronate interconversions	180	0.0148	path:ko00040	c13854_g1_i1(K01728);c14018_g1_i1(K01184);c14884_g1_i1(K00012);c14936_g1_i1(K01051);c1807_g1_i1(K01051);c19719_g1_i1(K01728);c20572_g1_i1(K01783);c20572_g1_i2(K01783);c22695_g1_i1(K00963);c23172_g1_i1(K01051);c25660_g1_i1(K01051);c25795_g1_i1(K01213);c25904_g1_i1(K01213);c27828_g1_i1(K01728);c28577_g1_i1(K00011);c29220_g1_i1(K01051);c31061_g1_i1(K00012);c3350_g1_i1(K01051);c34057_g1_i1(K00963);c3…
65	Cyanoamino acid metabolism	180	0.0148	path:ko00460	c20193_g1_i1(K05350);c21086_g1_i1(K05349);c29549_g1_i1(K01188);c29549_g1_i2(K01188);c29549_g1_i3(K01188);c32518_g1_i1(K05350);c37887_g1_i1(K00600);c45259_g1_i1(K01188);c47450_g1_i1(K01188);c53674_g1_i1(K00600);c53674_g1_i2(K00600);c53822_g1_i2(K13034);c53822_g1_i3(K13034);c54771_g1_i1(K01188);c54771_g1_i2(K01188);c54771_g1_i3(K01188);c55207_g1_i2(K05349);c55207_g1_i3(K05349);c55207_g1_i4(K05349);…
66	Glucagon signaling pathway	177	0.0145	path:ko04922	c11929_g1_i1(K00873);c12832_g1_i1(K00688);c1513_g1_i1(K04498);c17144_g1_i1(K00873);c22074_g1_i1(K06268);c23122_g1_i1(K11262);c23768_g1_i1(K02183);c24415_g1_i1(K06268);c24795_g1_i1(K00873);c26706_g1_i1(K00161);c27105_g1_i1(K02183);c27673_g1_i1(K02183);c31154_g1_i1(K00688);c31154_g1_i2(K00688);c31154_g2_i1(K00688);c32654_g1_i1(K15423);c36072_g1_i1(K04498);c36072_g2_i1(K04498);c36116_g1_i1(K02183);c…
67	Methane metabolism	177	0.0145	path:ko00680	c17292_g1_i1(K00850);c17365_g1_i1(K00122);c2091_g1_i1(K00863);c2091_g2_i1(K00863);c23470_g1_i1(K01623);c23470_g2_i1(K01623);c2521_g1_i1(K01689);c31254_g1_i1(K00058);c34661_g1_i1(K01895);c34661_g1_i2(K01895);c34678_g1_i1(K15634);c37887_g1_i1(K00600);c40041_g1_i1(K01595);c40041_g2_i1(K01595);c40041_g2_i2(K01595);c40041_g2_i3(K01595);c4031_g1_i1(K01595);c41834_g1_i1(K00058);c41834_g1_i2(K00058);c428…
68	Aminoacyl-tRNA biosynthesis	171	0.014	path:ko00970	c1948_g1_i1(K01874);c24486_g1_i1(K01876);c26916_g1_i1(K01873);c28430_g1_i1(K04567);c28684_g1_i1(K01876);c31310_g1_i1(K01867);c34698_g1_i1(K01873);c34698_g2_i1(K01873);c34698_g3_i1(K01873);c41209_g1_i1(K01872);c43730_g1_i1(K01892);c43797_g1_i1(K01883);c43797_g1_i3(K01883);c43797_g2_i1(K01883);c43797_g2_i2(K01883);c43797_g2_i3(K01883);c47912_g1_i1(K01889);c47912_g2_i1(K01889);c4810_g1_i1(K01873);c4…
69	Carbon fixation in photosynthetic organisms	166	0.0136	path:ko00710	c10582_g1_i1(K00026);c14150_g1_i1(K00026);c1538_g1_i1(K00028);c15841_g1_i1(K00855);c15841_g2_i1(K00855);c16689_g1_i1(K01807);c19471_g1_i1(K00026);c19591_g1_i1(K00855);c20572_g1_i1(K01783);c20572_g1_i2(K01783);c23470_g1_i1(K01623);c23470_g2_i1(K01623);c25972_g1_i1(K00615);c25972_g2_i1(K00615);c40041_g1_i1(K01595);c40041_g2_i1(K01595);c40041_g2_i2(K01595);c40041_g2_i3(K01595);c40065_g1_i1(K01602);c…
70	Sphingolipid signaling pathway	162	0.0133	path:ko04071	c13275_g1_i1(K04371);c15690_g1_i1(K04371);c16237_g1_i1(K01115);c16720_g1_i1(K04716);c16720_g1_i2(K04716);c17762_g1_i1(K18050);c18182_g1_i1(K11583);c27903_g1_i1(K04368);c28456_g1_i1(K01115);c34355_g1_i1(K11584);c34835_g1_i1(K04712);c35028_g1_i1(K04392);c37197_g1_i1(K04368);c37197_g2_i1(K04368);c37197_g2_i2(K04368);c41284_g1_i1(K11584);c42370_g1_i1(K12349);c4330_g1_i1(K04371);c44895_g2_i2(K04710);c…
71	alpha-Linolenic acid metabolism	162	0.0133	path:ko00592	c11498_g1_i1(K00454);c14109_g1_i1(K10527);c14369_g1_i1(K08241);c18507_g1_i1(K18857);c18835_g1_i1(K00454);c29156_g1_i1(K05894);c35466_g1_i1(K05894);c38366_g1_i1(K18857);c38636_g1_i1(K10526);c39241_g1_i1(K00232);c39241_g1_i2(K00232);c39241_g2_i1(K00232);c39241_g3_i1(K00232);c43502_g1_i1(K10526);c43644_g1_i1(K10526);c43971_g1_i1(K08241);c52043_g1_i1(K01723);c52043_g2_i1(K01723);c52307_g1_i1(K00232);…
72	Synaptic vesicle cycle	158	0.013	path:ko04721	c16586_g1_i1(K02155);c16586_g1_i2(K02155);c16982_g1_i1(K02152);c1698_g1_i1(K15292);c19530_g1_i1(K03661);c22279_g1_i1(K02155);c23333_g1_i1(K02155);c24989_g1_i1(K01528);c24989_g2_i1(K01528);c27465_g1_i1(K02152);c31986_g1_i1(K04646);c32104_g1_i1(K03661);c35693_g1_i1(K15292);c35693_g1_i2(K15292);c35693_g2_i1(K15292);c37209_g1_i1(K02150);c38283_g1_i1(K02149);c38756_g1_i1(K02154);c38756_g2_i1(K02154);c…
73	ABC transporters	158	0.013	path:ko02010	c17015_g1_i1(K05674);c17734_g2_i1(K05658);c17734_g3_i1(K05658);c19826_g1_i1(K05674);c22115_g1_i1(K05674);c2426_g1_i1(K05674);c28019_g1_i1(K05658);c28019_g3_i1(K05658);c31347_g1_i1(K05674);c31407_g1_i1(K05674);c35241_g2_i1(K05674);c37774_g1_i1(K10108);c38719_g1_i1(K05674);c38719_g2_i1(K05674);c38719_g2_i2(K05674);c39503_g1_i1(K05674);c41409_g1_i1(K05658);c41409_g1_i2(K05658);c42733_g1_i1(K05658);c…
74	Central carbon metabolism in cancer	153	0.0126	path:ko05230	c11929_g1_i1(K00873);c12254_g1_i1(K07203);c12254_g2_i1(K07203);c13275_g1_i1(K04371);c15690_g1_i1(K04371);c17144_g1_i1(K00873);c17292_g1_i1(K00850);c1747_g1_i1(K07203);c24795_g1_i1(K00873);c26706_g1_i1(K00161);c27903_g1_i1(K04368);c31221_g1_i1(K00844);c31221_g2_i1(K00844);c31221_g3_i1(K00844);c37197_g1_i1(K04368);c37197_g2_i1(K04368);c37197_g2_i2(K04368);c4330_g1_i1(K04371);c45263_g1_i1(K00873);c4…
75	Inositol phosphate metabolism	152	0.0125	path:ko00562	c13959_g1_i1(K00889);c15650_g1_i1(K19517);c15650_g2_i1(K19517);c16521_g1_i1(K00921);c2266_g1_i1(K00888);c26618_g2_i1(K03103);c28451_g1_i1(K00913);c28627_g1_i1(K00888);c28627_g1_i2(K00888);c28627_g2_i1(K00888);c28627_g3_i1(K00888);c31663_g1_i1(K00889);c31663_g1_i2(K00889);c32439_g1_i1(K01092);c33371_g1_i1(K15422);c33371_g1_i2(K15422);c35313_g1_i2(K00915);c37608_g1_i1(K01106);c38870_g1_i1(K03103);c…
76	FoxO signaling pathway	150	0.0123	path:ko04068	c13275_g1_i1(K04371);c1513_g1_i1(K04498);c15690_g1_i1(K04371);c18100_g1_i1(K04564);c22746_g1_i1(K08341);c22746_g1_i3(K08341);c27903_g1_i1(K04368);c32852_g1_i1(K11838);c36072_g1_i1(K04498);c36072_g2_i1(K04498);c37197_g1_i1(K04368);c37197_g2_i1(K04368);c37197_g2_i2(K04368);c38162_g1_i1(K04728);c38162_g1_i2(K04728);c4330_g1_i1(K04371);c44058_g1_i1(K04498);c44160_g1_i2(K07199);c44160_g1_i3(K07199);c4…
77	Phosphatidylinositol signaling system	148	0.0122	path:ko04070	c13959_g1_i1(K00889);c16521_g1_i1(K00921);c2266_g1_i1(K00888);c23768_g1_i1(K02183);c27105_g1_i1(K02183);c27673_g1_i1(K02183);c28451_g1_i1(K00913);c28627_g1_i1(K00888);c28627_g1_i2(K00888);c28627_g2_i1(K00888);c28627_g3_i1(K00888);c31124_g2_i1(K00901);c31124_g3_i1(K00901);c31663_g1_i1(K00889);c31663_g1_i2(K00889);c32439_g1_i1(K01092);c33371_g1_i1(K15422);c33371_g1_i2(K15422);c34490_g1_i1(K00901);c…
78	Valine, leucine and isoleucine degradation	147	0.0121	path:ko00280	c12162_g1_i1(K00382);c13664_g1_i1(K00249);c18438_g1_i1(K05605);c19807_g1_i1(K00382);c30811_g1_i1(K05605);c30811_g2_i1(K05605);c31416_g1_i1(K00827);c34759_g1_i1(K00827);c34759_g1_i2(K00827);c36780_g1_i1(K01640);c39160_g1_i1(K00128);c39160_g1_i2(K00128);c39160_g1_i3(K00128);c39160_g1_i4(K00128);c39696_g1_i1(K00382);c40854_g1_i1(K05605);c40854_g1_i2(K05605);c45138_g1_i1(K01640);c47175_g1_i1(K01968);…
79	Homologous recombination	144	0.0118	path:ko03440	c13264_g1_i1(K03553);c14100_g1_i1(K10871);c14100_g1_i2(K10871);c15667_g1_i1(K10880);c16188_g1_i1(K10866);c16188_g1_i2(K10866);c20121_g1_i1(K02328);c20121_g2_i1(K02328);c20121_g2_i2(K02328);c20245_g1_i1(K03553);c22840_g1_i1(K07466);c23569_g1_i1(K07466);c26324_g1_i1(K02327);c26324_g2_i1(K02327);c28121_g2_i1(K04482);c28355_g1_i1(K08991);c29366_g1_i1(K04482);c29366_g1_i2(K04482);c30288_g1_i1(K10739);…
80	Alanine, aspartate and glutamate metabolism	144	0.0118	path:ko00250	c23220_g1_i1(K00264);c31416_g1_i1(K00827);c32974_g1_i2(K01956);c32974_g1_i3(K01956);c34759_g1_i1(K00827);c34759_g1_i2(K00827);c36097_g1_i1(K00764);c36953_g1_i1(K01580);c36953_g2_i1(K01580);c38739_g1_i1(K00811);c38739_g1_i2(K00811);c38739_g1_i3(K00811);c39465_g1_i1(K01580);c40399_g1_i1(K16871);c40399_g2_i1(K16871);c40937_g1_i1(K00264);c41753_g1_i1(K01956);c43382_g1_i1(K01955);c43382_g2_i1(K01955);…
81	2-Oxocarboxylic acid metabolism	143	0.0117	path:ko01210	c1066_g1_i1(K01438);c10911_g1_i1(K01681);c16080_g1_i1(K00030);c17753_g1_i1(K01652);c21251_g1_i1(K00818);c26098_g1_i1(K01647);c27970_g1_i1(K00930);c28527_g1_i1(K01647);c28839_g2_i1(K01438);c28839_g3_i1(K01438);c28839_g3_i3(K01438);c28839_g3_i5(K01438);c35619_g1_i1(K01703);c38739_g1_i1(K00811);c38739_g1_i2(K00811);c38739_g1_i3(K00811);c38848_g1_i1(K00030);c38848_g2_i1(K00030);c38848_g2_i2(K00030);c…
82	Transcriptional misregulation in cancer	142	0.0117	path:ko05202	c10343_g2_i1(K06067);c16165_g1_i1(K11253);c17384_g1_i1(K12823);c17384_g2_i1(K12823);c18794_g1_i1(K13098);c21355_g1_i1(K11253);c27015_g1_i1(K06067);c29903_g1_i1(K04650);c35905_g1_i1(K11644);c37572_g1_i1(K11253);c37572_g1_i2(K11253);c38162_g1_i1(K04728);c38162_g1_i2(K04728);c41366_g1_i1(K12823);c43554_g1_i1(K06067);c44178_g1_i1(K06067);c48064_g1_i1(K13098);c48064_g1_i2(K13098);c48180_g1_i2(K11253);…
83	Arginine and proline metabolism	140	0.0115	path:ko00330	c1424_g1_i1(K01476);c1424_g2_i1(K01476);c16802_g1_i1(K00472);c25040_g1_i1(K12657);c28844_g1_i1(K01581);c28844_g3_i1(K01581);c31704_g1_i1(K00472);c31704_g1_i2(K00472);c37352_g1_i1(K00318);c38739_g1_i1(K00811);c38739_g1_i2(K00811);c38739_g1_i3(K00811);c39160_g1_i1(K00128);c39160_g1_i2(K00128);c39160_g1_i3(K00128);c39160_g1_i4(K00128);c42037_g1_i1(K17839);c42037_g1_i2(K17839);c42037_g1_i3(K17839);c4…
84	Regulation of actin cytoskeleton	138	0.0113	path:ko04810	c13275_g1_i1(K04371);c13959_g1_i1(K00889);c15690_g1_i1(K04371);c1608_g1_i1(K05768);c16521_g1_i1(K00921);c16986_g1_i1(K05759);c18239_g1_i1(K05692);c18239_g2_i1(K05692);c23839_g3_i1(K05692);c27903_g1_i1(K04368);c30497_g3_i2(K05747);c31663_g1_i1(K00889);c31663_g1_i2(K00889);c3204_g1_i1(K05692);c3204_g2_i1(K05692);c34511_g1_i1(K05748);c35028_g1_i1(K04392);c36415_g2_i1(K05768);c37197_g1_i1(K04368);c37…
85	Longevity regulating pathway - worm	134	0.011	path:ko04212	c12254_g1_i1(K07203);c12254_g2_i1(K07203);c15908_g2_i1(K04077);c1747_g1_i1(K07203);c18100_g1_i1(K04564);c18205_g1_i1(K04077);c22746_g1_i1(K08341);c22746_g1_i3(K08341);c29493_g1_i1(K01358);c29493_g1_i3(K01358);c32265_g1_i1(K01358);c34141_g1_i1(K04043);c34141_g2_i1(K04043);c34141_g3_i1(K04043);c35333_g2_i1(K04043);c38017_g1_i1(K08269);c38017_g2_i1(K08269);c40827_g1_i1(K01358);c40827_g2_i1(K01358);c…
86	Wnt signaling pathway	133	0.0109	path:ko04310	c11838_g1_i1(K03347);c11838_g2_i1(K03347);c1513_g1_i1(K04498);c22074_g1_i1(K06268);c23177_g1_i1(K03115);c24415_g1_i1(K06268);c24708_g1_i1(K03097);c31610_g1_i1(K03868);c31610_g2_i1(K03868);c33569_g1_i1(K03868);c35028_g1_i1(K04392);c35309_g1_i1(K03097);c36072_g1_i1(K04498);c36072_g2_i1(K04498);c38516_g1_i1(K04505);c40072_g1_i1(K03083);c40072_g2_i1(K03083);c41308_g1_i1(K04506);c42928_g1_i1(K04506);c…
87	Pentose phosphate pathway	133	0.0109	path:ko00030	c16689_g1_i1(K01807);c17292_g1_i1(K00850);c20572_g1_i1(K01783);c20572_g1_i2(K01783);c23470_g1_i1(K01623);c23470_g2_i1(K01623);c25972_g1_i1(K00615);c25972_g2_i1(K00615);c36067_g1_i1(K01810);c37505_g1_i1(K01057);c37505_g2_i1(K01057);c38667_g1_i1(K01057);c40950_g1_i1(K00948);c41691_g1_i1(K00852);c41691_g2_i2(K00852);c41691_g2_i3(K00852);c42832_g1_i1(K03841);c42832_g1_i2(K03841);c43302_g1_i1(K03841);…
88	Fatty acid degradation	132	0.0108	path:ko00071	c13664_g1_i1(K00249);c14109_g1_i1(K10527);c18507_g1_i1(K18857);c29155_g1_i1(K01897);c38048_g1_i1(K00001);c38048_g1_i2(K00001);c38366_g1_i1(K18857);c39160_g1_i1(K00128);c39160_g1_i2(K00128);c39160_g1_i3(K00128);c39160_g1_i4(K00128);c39241_g1_i1(K00232);c39241_g1_i2(K00232);c39241_g2_i1(K00232);c39241_g3_i1(K00232);c47681_g1_i1(K00001);c49477_g1_i1(K01897);c49477_g1_i2(K01897);c4947_g1_i1(K01897);c…
89	Citrate cycle (TCA cycle)	131	0.0108	path:ko00020	c10582_g1_i1(K00026);c10911_g1_i1(K01681);c12162_g1_i1(K00382);c14150_g1_i1(K00026);c16080_g1_i1(K00030);c19471_g1_i1(K00026);c19491_g1_i1(K01900);c19807_g1_i1(K00382);c26098_g1_i1(K01647);c26706_g1_i1(K00161);c28527_g1_i1(K01647);c38848_g1_i1(K00030);c38848_g2_i1(K00030);c38848_g2_i2(K00030);c39696_g1_i1(K00382);c41815_g1_i1(K01900);c42515_g1_i1(K01899);c42515_g1_i2(K01899);c44486_g1_i1(K00026);…
90	Terpenoid backbone biosynthesis	130	0.0107	path:ko00900	c22099_g1_i1(K01662);c22099_g1_i2(K01662);c31333_g1_i1(K11778);c31333_g1_i2(K11778);c31859_g1_i1(K11778);c37816_g1_i1(K11778);c38284_g1_i1(K00869);c38284_g1_i2(K00869);c45773_g1_i1(K05955);c46029_g1_i1(K03527);c47148_g1_i2(K15891);c47148_g1_i3(K15891);c47382_g1_i1(K00021);c47440_g1_i1(K01823);c47440_g1_i2(K01823);c47440_g2_i1(K01823);c48204_g1_i1(K13789);c49389_g1_i1(K14066);c49533_g1_i1(K13789);…
91	Alcoholism	130	0.0107	path:ko05034	c10343_g2_i1(K06067);c13275_g1_i1(K04371);c15690_g1_i1(K04371);c16165_g1_i1(K11253);c21355_g1_i1(K11253);c23768_g1_i1(K02183);c27015_g1_i1(K06067);c27105_g1_i1(K02183);c27673_g1_i1(K02183);c27903_g1_i1(K04368);c30249_g1_i1(K11251);c30249_g2_i1(K11251);c31457_g1_i1(K11251);c33938_g1_i1(K11407);c33938_g1_i2(K11407);c35474_g1_i1(K11251);c36116_g1_i1(K02183);c37197_g1_i1(K04368);c37197_g2_i1(K04368);…
92	Thyroid hormone signaling pathway	129	0.0106	path:ko04919	c10343_g2_i1(K06067);c12254_g1_i1(K07203);c12254_g2_i1(K07203);c13275_g1_i1(K04371);c1513_g1_i1(K04498);c15690_g1_i1(K04371);c1747_g1_i1(K07203);c18239_g1_i1(K05692);c18239_g2_i1(K05692);c23839_g3_i1(K05692);c27015_g1_i1(K06067);c27903_g1_i1(K04368);c29903_g1_i1(K04650);c3204_g1_i1(K05692);c3204_g2_i1(K05692);c35905_g1_i1(K11644);c36072_g1_i1(K04498);c36072_g2_i1(K04498);c37197_g1_i1(K04368);c371…
93	Choline metabolism in cancer	129	0.0106	path:ko05231	c12254_g1_i1(K07203);c12254_g2_i1(K07203);c13275_g1_i1(K04371);c13959_g1_i1(K00889);c14752_g1_i1(K00968);c15690_g1_i1(K04371);c16237_g1_i1(K01115);c1747_g1_i1(K07203);c27903_g1_i1(K04368);c28456_g1_i1(K01115);c30497_g3_i2(K05747);c31124_g2_i1(K00901);c31124_g3_i1(K00901);c31663_g1_i1(K00889);c31663_g1_i2(K00889);c34490_g1_i1(K00901);c34490_g1_i2(K00901);c34490_g2_i1(K00901);c34490_g3_i1(K00901);c…
94	Base excision repair	128	0.0105	path:ko03410	c10517_g1_i1(K02326);c13977_g1_i1(K03575);c19989_g1_i1(K10802);c20121_g1_i1(K02328);c20121_g2_i1(K02328);c20121_g2_i2(K02328);c22323_g1_i1(K03512);c22323_g1_i2(K03512);c26324_g1_i1(K02327);c26324_g2_i1(K02327);c28075_g1_i1(K10801);c29643_g1_i1(K10803);c29643_g1_i2(K10803);c35350_g1_i1(K04799);c35350_g2_i1(K04799);c36312_g3_i1(K10802);c37388_g1_i1(K02324);c37388_g2_i1(K02324);c37886_g1_i1(K02324);…
95	Circadian rhythm - plant	128	0.0105	path:ko04712	c23177_g1_i1(K03115);c24708_g1_i1(K03097);c26900_g1_i1(K12120);c35309_g1_i1(K03097);c35363_g1_i1(K16241);c40517_g1_i1(K12115);c40517_g2_i1(K12115);c40610_g1_i1(K12125);c41234_g1_i1(K12126);c42892_g1_i1(K10143);c4364_g1_i1(K12116);c45240_g1_i1(K12116);c45515_g1_i1(K16241);c47289_g1_i1(K12124);c48456_g1_i1(K12121);c5124_g1_i1(K00660);c51263_g1_i1(K12133);c51263_g1_i2(K12133);c51263_g1_i3(K12133);c5…
96	Phenylalanine, tyrosine and tryptophan biosynthesis	127	0.0104	path:ko00400	c14180_g1_i1(K01695);c14180_g1_i2(K01695);c20399_g1_i1(K01695);c36695_g1_i1(K01657);c36695_g1_i2(K01657);c36695_g2_i1(K01657);c37759_g1_i1(K01609);c37759_g2_i1(K01609);c38586_g1_i1(K05359);c38739_g1_i1(K00811);c38739_g1_i2(K00811);c38739_g1_i3(K00811);c40920_g1_i1(K00800);c40985_g1_i1(K01696);c40985_g2_i1(K01696);c41552_g1_i1(K13832);c41552_g1_i2(K13832);c44172_g1_i1(K01657);c44172_g1_i2(K01657);…
97	Progesterone-mediated oocyte maturation	126	0.0103	path:ko04914	c13275_g1_i1(K04371);c15690_g1_i1(K04371);c22334_g1_i1(K02537);c23954_g1_i1(K12456);c23954_g1_i2(K12456);c2438_g1_i1(K02178);c26774_g1_i1(K03364);c26774_g1_i2(K03364);c27903_g1_i1(K04368);c28282_g1_i1(K02537);c28282_g2_i1(K02537);c28282_g2_i2(K02537);c36667_g1_i1(K04079);c36667_g2_i1(K04079);c37197_g1_i1(K04368);c37197_g2_i1(K04368);c37197_g2_i2(K04368);c43186_g2_i1(K04079);c4330_g1_i1(K04371);c4…
98	Legionellosis	126	0.0103	path:ko05134	c13611_g1_i1(K03233);c13611_g2_i1(K03233);c1444_g1_i1(K13525);c15293_g1_i1(K03283);c15293_g2_i1(K03283);c15293_g3_i1(K03283);c15908_g2_i1(K04077);c18205_g1_i1(K04077);c18422_g1_i1(K03231);c19516_g1_i1(K07937);c27185_g1_i1(K03231);c27185_g2_i1(K03231);c32080_g1_i1(K07953);c36005_g1_i1(K08517);c36005_g1_i2(K08517);c36005_g1_i3(K08517);c36491_g1_i1(K03233);c36491_g2_i1(K03233);c36491_g3_i1(K03233);c…
99	Dopaminergic synapse	125	0.0103	path:ko04728	c18182_g1_i1(K11583);c23768_g1_i1(K02183);c27105_g1_i1(K02183);c27673_g1_i1(K02183);c34355_g1_i1(K11584);c36116_g1_i1(K02183);c37210_g1_i1(K04536);c37210_g1_i2(K04536);c40072_g1_i1(K03083);c40072_g2_i1(K03083);c41284_g1_i1(K11584);c43069_g1_i1(K06269);c43069_g1_i2(K06269);c44643_g1_i1(K03083);c44643_g1_i2(K03083);c46969_g2_i1(K06269);c46969_g2_i2(K06269);c46969_g3_i1(K06269);c47006_g1_i1(K02183);…
100	Oxytocin signaling pathway	124	0.0102	path:ko04921	c10787_g1_i1(K03234);c10787_g2_i1(K03234);c11504_g1_i1(K03234);c13275_g1_i1(K04371);c15690_g1_i1(K04371);c18239_g1_i1(K05692);c18239_g2_i1(K05692);c20152_g1_i1(K03234);c22074_g1_i1(K06268);c23768_g1_i1(K02183);c23839_g3_i1(K05692);c24415_g1_i1(K06268);c27105_g1_i1(K02183);c27673_g1_i1(K02183);c27903_g1_i1(K04368);c3204_g1_i1(K05692);c3204_g2_i1(K05692);c36116_g1_i1(K02183);c37197_g1_i1(K04368);c3…
101	Fatty acid biosynthesis	123	0.0101	path:ko00061	c18314_g1_i1(K09458);c18314_g1_i2(K09458);c23122_g1_i1(K11262);c27025_g1_i1(K00208);c28630_g1_i1(K10782);c29155_g1_i1(K01897);c35902_g1_i1(K02160);c35902_g1_i2(K02160);c36600_g1_i1(K09458);c36600_g2_i1(K09458);c43436_g1_i1(K00059);c44067_g1_i1(K00059);c44067_g1_i2(K00059);c46475_g1_i1(K03921);c46475_g1_i2(K03921);c46475_g1_i3(K03921);c46475_g2_i1(K03921);c46530_g1_i1(K00059);c49477_g1_i1(K01897);…
102	Longevity regulating pathway - mammal	122	0.01	path:ko04211	c12254_g1_i1(K07203);c12254_g2_i1(K07203);c1747_g1_i1(K07203);c18100_g1_i1(K04564);c21166_g1_i1(K03259);c21166_g1_i2(K03259);c25458_g1_i1(K11420);c35766_g1_i1(K08331);c35766_g2_i1(K08331);c36704_g1_i1(K08331);c38017_g1_i1(K08269);c38017_g2_i1(K08269);c39123_g1_i1(K07204);c39123_g2_i1(K07204);c39550_g1_i1(K11420);c39550_g1_i2(K11420);c39550_g2_i1(K11420);c44160_g1_i2(K07199);c44160_g1_i3(K07199);c…
103	Fc gamma R-mediated phagocytosis	121	0.0099	path:ko04666	c13275_g1_i1(K04371);c13959_g1_i1(K00889);c15690_g1_i1(K04371);c1608_g1_i1(K05768);c16237_g1_i1(K01115);c17762_g1_i1(K18050);c27903_g1_i1(K04368);c28456_g1_i1(K01115);c30497_g3_i2(K05747);c31663_g1_i1(K00889);c31663_g1_i2(K00889);c34511_g1_i1(K05748);c35028_g1_i1(K04392);c36415_g2_i1(K05768);c37197_g1_i1(K04368);c37197_g2_i1(K04368);c37197_g2_i2(K04368);c38499_g1_i1(K05765);c42974_g1_i1(K05765);c…
104	Phospholipase D signaling pathway	121	0.0099	path:ko04072	c12254_g1_i1(K07203);c12254_g2_i1(K07203);c13275_g1_i1(K04371);c13959_g1_i1(K00889);c15690_g1_i1(K04371);c16237_g1_i1(K01115);c1747_g1_i1(K07203);c19516_g1_i1(K07937);c24989_g1_i1(K01528);c24989_g2_i1(K01528);c27903_g1_i1(K04368);c28456_g1_i1(K01115);c31124_g2_i1(K00901);c31124_g3_i1(K00901);c31663_g1_i1(K00889);c31663_g1_i2(K00889);c34490_g1_i1(K00901);c34490_g1_i2(K00901);c34490_g2_i1(K00901);c…
105	Mismatch repair	120	0.0099	path:ko03430	c10357_g1_i1(K10754);c17210_g1_i1(K10756);c20121_g1_i1(K02328);c20121_g2_i1(K02328);c20121_g2_i2(K02328);c22840_g1_i1(K07466);c23569_g1_i1(K07466);c24049_g2_i1(K08737);c26324_g1_i1(K02327);c26324_g2_i1(K02327);c30288_g1_i1(K10739);c34854_g1_i1(K07466);c35003_g1_i1(K07466);c35003_g2_i1(K07466);c36191_g1_i1(K07466);c36191_g1_i2(K07466);c38536_g1_i1(K07466);c39450_g1_i1(K03504);c39450_g2_i1(K03504);…
106	Regulation of mitophagy - yeast	120	0.0099	path:ko04139	c12254_g1_i1(K07203);c12254_g2_i1(K07203);c13959_g1_i1(K00889);c1747_g1_i1(K07203);c22386_g1_i1(K08955);c22746_g1_i1(K08341);c22746_g1_i3(K08341);c23177_g1_i1(K03115);c24708_g1_i1(K03097);c31663_g1_i1(K00889);c31663_g1_i2(K00889);c35309_g1_i1(K03097);c35905_g1_i1(K11644);c38017_g1_i1(K08269);c38017_g2_i1(K08269);c4852_g1_i1(K11644);c49106_g1_i1(K08341);c51614_g1_i1(K03115);c51614_g2_i1(K03115);c5…
107	Insulin resistance	119	0.0098	path:ko04931	c12254_g1_i1(K07203);c12254_g2_i1(K07203);c12832_g1_i1(K00688);c1747_g1_i1(K07203);c17762_g1_i1(K18050);c31154_g1_i1(K00688);c31154_g1_i2(K00688);c31154_g2_i1(K00688);c36049_g1_i1(K17605);c40072_g1_i1(K03083);c40072_g2_i1(K03083);c41601_g1_i1(K17605);c41601_g1_i2(K17605);c43069_g1_i1(K06269);c43069_g1_i2(K06269);c44160_g1_i2(K07199);c44160_g1_i3(K07199);c44351_g1_i1(K07198);c44351_g1_i2(K07198);c…
108	Proteoglycans in cancer	119	0.0098	path:ko05205	c11549_g1_i1(K02991);c12254_g1_i1(K07203);c12254_g2_i1(K07203);c13275_g1_i1(K04371);c15690_g1_i1(K04371);c17384_g1_i1(K12823);c17384_g2_i1(K12823);c1747_g1_i1(K07203);c18239_g1_i1(K05692);c18239_g2_i1(K05692);c23839_g3_i1(K05692);c27903_g1_i1(K04368);c3204_g1_i1(K05692);c3204_g2_i1(K05692);c35028_g1_i1(K04392);c35276_g1_i1(K02991);c36857_g1_i1(K02991);c36857_g1_i2(K02991);c37197_g1_i1(K04368);c37…
109	RNA polymerase	117	0.0096	path:ko03020	c12500_g1_i1(K03008);c16277_g1_i1(K03016);c16277_g1_i2(K03016);c16751_g1_i1(K03020);c16751_g1_i2(K03020);c1816_g1_i1(K03027);c21383_g1_i1(K03015);c2269_g1_i1(K03019);c25559_g1_i1(K03043);c25559_g2_i1(K03043);c27189_g1_i1(K03046);c33313_g1_i2(K03046);c3424_g1_i1(K03046);c34737_g2_i1(K03012);c35100_g1_i1(K03013);c35100_g1_i2(K03013);c36838_g1_i1(K03023);c40398_g1_i1(K03025);c40409_g1_i1(K03025);c40…
110	beta-Alanine metabolism	117	0.0096	path:ko00410	c13664_g1_i1(K00249);c18438_g1_i1(K05605);c2102_g1_i1(K00276);c22533_g1_i1(K01431);c264_g1_i1(K01431);c30811_g1_i1(K05605);c30811_g2_i1(K05605);c36953_g1_i1(K01580);c36953_g2_i1(K01580);c39160_g1_i1(K00128);c39160_g1_i2(K00128);c39160_g1_i3(K00128);c39160_g1_i4(K00128);c39465_g1_i1(K01580);c40854_g1_i1(K05605);c40854_g1_i2(K05605);c42037_g1_i1(K17839);c42037_g1_i2(K17839);c42037_g1_i3(K17839);c43…
111	Longevity regulating pathway - multiple species	117	0.0096	path:ko04213	c10343_g2_i1(K06067);c12254_g1_i1(K07203);c12254_g2_i1(K07203);c15293_g1_i1(K03283);c15293_g2_i1(K03283);c15293_g3_i1(K03283);c1747_g1_i1(K07203);c18100_g1_i1(K04564);c27015_g1_i1(K06067);c36962_g1_i1(K03695);c36962_g2_i1(K03695);c39123_g1_i1(K07204);c39123_g2_i1(K07204);c43099_g1_i1(K03283);c43099_g2_i1(K03283);c43554_g1_i1(K06067);c44160_g1_i2(K07199);c44160_g1_i3(K07199);c44178_g1_i1(K06067);c…
112	Proteasome	114	0.0094	path:ko03050	c10393_g1_i1(K03063);c17246_g1_i1(K03037);c17246_g2_i1(K03037);c1778_g1_i1(K02736);c23541_g1_i1(K02734);c28754_g1_i1(K03031);c29105_g1_i1(K03037);c29105_g2_i1(K03037);c30781_g1_i1(K02728);c32504_g1_i1(K03063);c32669_g1_i1(K02725);c33611_g1_i1(K11599);c33611_g2_i1(K11599);c36749_g1_i1(K02737);c40285_g1_i1(K02727);c40285_g1_i2(K02727);c41505_g1_i1(K02726);c42268_g1_i1(K10881);c43037_g1_i1(K02738);c…
113	Ras signaling pathway	113	0.0093	path:ko04014	c1248_g1_i1(K07889);c13275_g1_i1(K04371);c15690_g1_i1(K04371);c16237_g1_i1(K01115);c23768_g1_i1(K02183);c27105_g1_i1(K02183);c27673_g1_i1(K02183);c27903_g1_i1(K04368);c28456_g1_i1(K01115);c29699_g1_i1(K10632);c29699_g2_i1(K10632);c32086_g1_i1(K07889);c32086_g2_i1(K07889);c35028_g1_i1(K04392);c36116_g1_i1(K02183);c37197_g1_i1(K04368);c37197_g2_i1(K04368);c37197_g2_i2(K04368);c37210_g1_i1(K04536);c…
114	cAMP signaling pathway	113	0.0093	path:ko04024	c1022_g1_i1(K04952);c13275_g1_i1(K04371);c1513_g1_i1(K04498);c15690_g1_i1(K04371);c16237_g1_i1(K01115);c23768_g1_i1(K02183);c27105_g1_i1(K02183);c27673_g1_i1(K02183);c27903_g1_i1(K04368);c28456_g1_i1(K01115);c35028_g1_i1(K04392);c36072_g1_i1(K04498);c36072_g2_i1(K04498);c36116_g1_i1(K02183);c37197_g1_i1(K04368);c37197_g2_i1(K04368);c37197_g2_i2(K04368);c39241_g1_i1(K00232);c39241_g1_i2(K00232);c3…
115	HIF-1 signaling pathway	112	0.0092	path:ko04066	c11549_g1_i1(K02991);c12254_g1_i1(K07203);c12254_g2_i1(K07203);c13275_g1_i1(K04371);c1513_g1_i1(K04498);c15690_g1_i1(K04371);c1747_g1_i1(K07203);c21166_g1_i1(K03259);c21166_g1_i2(K03259);c2521_g1_i1(K01689);c26706_g1_i1(K00161);c27903_g1_i1(K04368);c31221_g1_i1(K00844);c31221_g2_i1(K00844);c31221_g3_i1(K00844);c31610_g1_i1(K03868);c31610_g2_i1(K03868);c33569_g1_i1(K03868);c35276_g1_i1(K02991);c36…
116	Ascorbate and aldarate metabolism	111	0.0091	path:ko00053	c14884_g1_i1(K00012);c16401_g1_i1(K00434);c21751_g1_i1(K00434);c21751_g1_i2(K00434);c31057_g1_i1(K00423);c31061_g1_i1(K00012);c35486_g1_i1(K00434);c35486_g1_i2(K00434);c37965_g1_i1(K00434);c39160_g1_i1(K00128);c39160_g1_i2(K00128);c39160_g1_i3(K00128);c39160_g1_i4(K00128);c40797_g1_i1(K16190);c43360_g1_i1(K00434);c43360_g1_i2(K00434);c44519_g2_i1(K17744);c47437_g1_i1(K00434);c47437_g1_i2(K00434);…
117	Regulation of autophagy	110	0.009	path:ko04140	c22746_g1_i1(K08341);c22746_g1_i3(K08341);c24919_g1_i1(K17888);c24919_g1_i2(K17888);c24919_g1_i3(K17888);c24919_g1_i4(K17888);c35477_g1_i1(K08332);c35766_g1_i1(K08331);c35766_g2_i1(K08331);c36704_g1_i1(K08331);c38017_g1_i1(K08269);c38017_g2_i1(K08269);c44351_g1_i1(K07198);c44351_g1_i2(K07198);c44862_g1_i1(K08339);c45541_g1_i1(K07198);c45541_g2_i1(K07198);c47994_g1_i2(K08343);c47994_g1_i3(K08343);…
118	SNARE interactions in vesicular transport	106	0.0087	path:ko04130	c22593_g1_i1(K08495);c25420_g1_i1(K08495);c25420_g1_i2(K08495);c25420_g1_i3(K08495);c25420_g1_i4(K08495);c25420_g1_i5(K08495);c27347_g1_i1(K08498);c27347_g2_i2(K08500);c28771_g2_i1(K08515);c32469_g1_i1(K08495);c33939_g1_i1(K08488);c36005_g1_i1(K08517);c36005_g1_i2(K08517);c36005_g1_i3(K08517);c38497_g1_i1(K08504);c42809_g1_i1(K08517);c42809_g1_i2(K08517);c42809_g1_i3(K08517);c46768_g1_i1(K08515);…
119	Antigen processing and presentation	106	0.0087	path:ko04612	c15293_g1_i1(K03283);c15293_g2_i1(K03283);c15293_g3_i1(K03283);c18403_g1_i1(K01363);c28473_g1_i1(K08057);c32041_g1_i1(K01369);c36667_g1_i1(K04079);c36667_g2_i1(K04079);c37012_g1_i1(K09489);c37012_g2_i1(K09489);c39128_g1_i1(K08059);c43099_g1_i1(K03283);c43099_g2_i1(K03283);c43186_g2_i1(K04079);c45779_g1_i1(K08066);c48190_g1_i1(K08057);c49035_g1_i1(K04079);c49744_g1_i1(K03283);c49744_g2_i1(K03283);…
120	Photosynthesis	104	0.0085	path:ko00195	c10504_g1_i1(K03541);c11352_g1_i1(K08905);c16460_g1_i1(K02692);c17517_g1_i1(K08903);c22525_g1_i1(K02108);c24846_g1_i1(K02636);c26751_g1_i1(K02115);c29860_g1_i1(K02109);c29946_g1_i1(K02695);c31341_g1_i1(K02692);c31595_g1_i1(K08901);c31595_g1_i2(K08901);c31606_g1_i1(K02113);c33326_g1_i1(K02638);c33326_g2_i1(K02638);c33746_g1_i1(K08902);c34635_g1_i1(K02639);c34673_g1_i1(K02699);c35565_g1_i1(K02693);…
121	Sphingolipid metabolism	103	0.0085	path:ko00600	c16720_g1_i1(K04716);c16720_g1_i2(K04716);c17209_g1_i1(K07407);c26632_g1_i1(K04708);c26632_g2_i1(K04708);c34835_g1_i1(K04712);c38275_g2_i1(K07407);c42370_g1_i1(K12349);c44055_g1_i1(K04713);c44055_g1_i2(K04713);c44620_g1_i1(K07407);c44895_g2_i2(K04710);c44895_g2_i3(K04710);c45549_g1_i1(K04715);c45571_g1_i1(K17108);c45571_g2_i1(K17108);c45571_g3_i1(K17108);c50894_g1_i1(K04713);c50894_g1_i2(K04713);…
122	Protein export	102	0.0084	path:ko03060	c19103_g1_i1(K09540);c27644_g1_i1(K03116);c33773_g1_i1(K12947);c34668_g1_i1(K03070);c35073_g1_i1(K03106);c35073_g2_i1(K03106);c35073_g3_i1(K03106);c36514_g1_i1(K03100);c37591_g2_i1(K12275);c39370_g1_i1(K12946);c40178_g1_i1(K03105);c41162_g1_i1(K13280);c45677_g1_i1(K09481);c48200_g1_i1(K03105);c49044_g2_i2(K03070);c49044_g2_i3(K03070);c49080_g2_i1(K12948);c49080_g2_i2(K12948);c49080_g2_i3(K12948);…
123	Porphyrin and chlorophyll metabolism	102	0.0084	path:ko00860	c11190_g1_i1(K03428);c16796_g1_i1(K04040);c18967_g2_i1(K02495);c21711_g1_i1(K00510);c22066_g1_i1(K02259);c22066_g2_i1(K02259);c22089_g1_i1(K02492);c31376_g1_i1(K13071);c31376_g2_i1(K13071);c31931_g1_i1(K00510);c31931_g2_i1(K00510);c44494_g1_i1(K01749);c45819_g1_i1(K01772);c45819_g3_i1(K01772);c46216_g4_i1(K08101);c47717_g1_i2(K19054);c51655_g1_i1(K01599);c52434_g1_i1(K03405);c52434_g2_i1(K03405);…
124	Nitrogen metabolism	101	0.0083	path:ko00910	c23220_g1_i1(K00264);c26908_g1_i1(K01674);c28117_g1_i1(K01725);c28361_g1_i1(K01674);c40937_g1_i1(K00264);c41255_g1_i1(K01674);c45269_g1_i1(K01673);c48636_g1_i1(K00262);c48636_g1_i2(K00262);c4886_g1_i1(K01674);c52824_g1_i1(K00284);c52824_g1_i2(K00284);c5285_g1_i1(K00261);c52895_g1_i1(K02575);c52895_g2_i1(K02575);c53438_g2_i1(K00261);c53438_g3_i1(K00261);c53438_g3_i2(K00261);c54446_g1_i1(K01673);c5…
125	Propanoate metabolism	100	0.0082	path:ko00640	c12162_g1_i1(K00382);c13664_g1_i1(K00249);c18438_g1_i1(K05605);c19491_g1_i1(K01900);c19807_g1_i1(K00382);c23122_g1_i1(K11262);c30811_g1_i1(K05605);c30811_g2_i1(K05605);c34661_g1_i1(K01895);c34661_g1_i2(K01895);c35902_g1_i1(K02160);c35902_g1_i2(K02160);c39696_g1_i1(K00382);c40854_g1_i1(K05605);c40854_g1_i2(K05605);c41815_g1_i1(K01900);c42515_g1_i1(K01899);c42515_g1_i2(K01899);c49488_g1_i1(K00249);…
126	Basal transcription factors	100	0.0082	path:ko03022	c12414_g1_i1(K03135);c28779_g1_i1(K02202);c32668_g1_i1(K03134);c33354_g1_i1(K03126);c33354_g2_i1(K03126);c33354_g2_i4(K03126);c41233_g1_i1(K03123);c41233_g1_i2(K03123);c41936_g1_i2(K03124);c43314_g1_i1(K03129);c43314_g2_i1(K03129);c45422_g1_i1(K03128);c45422_g1_i2(K03128);c45422_g2_i1(K03128);c4597_g1_i1(K03139);c46985_g1_i1(K03132);c48052_g1_i1(K14649);c49442_g2_i1(K03124);c50907_g1_i1(K03138);c…
127	Pathogenic Escherichia coli infection	100	0.0082	path:ko05130	c1331_g1_i1(K07375);c18239_g1_i1(K05692);c18239_g2_i1(K05692);c19990_g2_i2(K11294);c20187_g1_i1(K07374);c23839_g3_i1(K05692);c28944_g1_i1(K07375);c28944_g2_i1(K07375);c28944_g3_i1(K07375);c30497_g3_i2(K05747);c3204_g1_i1(K05692);c3204_g2_i1(K05692);c32688_g1_i1(K07374);c33369_g2_i2(K11294);c35978_g1_i1(K11294);c38731_g1_i3(K11294);c42651_g1_i1(K07375);c43704_g1_i2(K11294);c43704_g2_i1(K11294);c43…
128	Lysine degradation	98	0.008	path:ko00310	c25458_g1_i1(K11420);c35441_g1_i1(K11423);c35441_g1_i2(K11423);c37946_g1_i1(K11423);c37946_g1_i2(K11423);c39160_g1_i1(K00128);c39160_g1_i2(K00128);c39160_g1_i3(K00128);c39160_g1_i4(K00128);c39550_g1_i1(K11420);c39550_g1_i2(K11420);c39550_g2_i1(K11420);c48947_g1_i1(K11433);c51401_g1_i1(K00128);c51401_g2_i1(K00128);c51401_g2_i2(K00128);c51401_g2_i3(K00128);c51401_g2_i4(K00128);c51401_g4_i1(K00128);…
129	Hippo signaling pathway	98	0.008	path:ko04390	c14971_g1_i1(K06630);c18239_g1_i1(K05692);c18239_g2_i1(K05692);c23839_g3_i1(K05692);c259_g1_i1(K06630);c3204_g1_i1(K05692);c3204_g2_i1(K05692);c34171_g1_i1(K06630);c34171_g1_i2(K06630);c34171_g1_i3(K06630);c37754_g1_i1(K06685);c37754_g1_i2(K06685);c40072_g1_i1(K03083);c40072_g2_i1(K03083);c41595_g1_i1(K06630);c41595_g1_i3(K06630);c43069_g1_i1(K06269);c43069_g1_i2(K06269);c44643_g1_i1(K03083);c446…
130	N-Glycan biosynthesis	97	0.008	path:ko00510	c1019_g1_i1(K00737);c22032_g1_i1(K01231);c29547_g1_i1(K07151);c29886_g1_i1(K03850);c29886_g1_i2(K03850);c32312_g1_i1(K01230);c32312_g2_i1(K01230);c34308_g1_i1(K00737);c34308_g1_i2(K00737);c34326_g1_i1(K01230);c34326_g2_i1(K01230);c35595_g2_i1(K03845);c35595_g2_i2(K03845);c36293_g1_i1(K01230);c36501_g1_i1(K09658);c36501_g1_i2(K09658);c38415_g1_i1(K00902);c39983_g1_i1(K01230);c41184_g1_i1(K00737);c…
131	Tyrosine metabolism	97	0.008	path:ko00350	c15363_g1_i1(K00422);c18507_g1_i1(K18857);c2102_g1_i1(K00276);c35305_g1_i1(K07253);c35305_g1_i2(K07253);c38048_g1_i1(K00001);c38048_g1_i2(K00001);c38366_g1_i1(K18857);c38739_g1_i1(K00811);c38739_g1_i2(K00811);c38739_g1_i3(K00811);c43300_g1_i1(K00457);c46121_g1_i1(K01557);c46167_g1_i1(K01592);c46167_g2_i1(K01592);c47681_g1_i1(K00001);c47870_g1_i1(K01592);c48835_g1_i1(K15849);c48835_g1_i3(K15849);c…
132	Adrenergic signaling in cardiomyocytes	96	0.0079	path:ko04261	c11912_g1_i1(K10373);c11912_g2_i1(K10373);c13245_g1_i1(K17751);c13275_g1_i1(K04371);c15690_g1_i1(K04371);c18182_g1_i1(K11583);c2198_g1_i1(K10373);c2198_g2_i1(K10373);c22674_g1_i1(K17751);c22674_g2_i1(K17751);c23768_g1_i1(K02183);c27105_g1_i1(K02183);c27673_g1_i1(K02183);c34355_g1_i1(K11584);c36116_g1_i1(K02183);c41284_g1_i1(K11584);c43069_g1_i1(K06269);c43069_g1_i2(K06269);c4330_g1_i1(K04371);c46…
133	Adipocytokine signaling pathway	95	0.0078	path:ko04920	c12254_g1_i1(K07203);c12254_g2_i1(K07203);c1747_g1_i1(K07203);c29155_g1_i1(K01897);c44160_g1_i2(K07199);c44160_g1_i3(K07199);c44351_g1_i1(K07198);c44351_g1_i2(K07198);c45541_g1_i1(K07198);c45541_g2_i1(K07198);c48468_g1_i1(K07297);c49477_g1_i1(K01897);c49477_g1_i2(K01897);c4947_g1_i1(K01897);c49858_g1_i1(K07297);c49858_g2_i1(K07297);c49858_g2_i2(K07297);c49858_g2_i3(K07297);c49858_g3_i1(K07297);c5…
134	Carotenoid biosynthesis	95	0.0078	path:ko00906	c20452_g1_i1(K09842);c2764_g1_i1(K06443);c2764_g2_i1(K06443);c33315_g4_i1(K09842);c33315_g5_i1(K09842);c33315_g6_i1(K09842);c34708_g1_i1(K09840);c34708_g2_i1(K09840);c37347_g1_i1(K09843);c38024_g1_i1(K06444);c41535_g1_i1(K09837);c41535_g2_i1(K09837);c41535_g2_i2(K09837);c47395_g1_i1(K02291);c47395_g1_i2(K02291);c48091_g1_i1(K09843);c48091_g1_i2(K09843);c4823_g1_i1(K14593);c52492_g1_i1(K09840);c52…
135	Prostate cancer	94	0.0077	path:ko05215	c12254_g1_i1(K07203);c12254_g2_i1(K07203);c13275_g1_i1(K04371);c1513_g1_i1(K04498);c15690_g1_i1(K04371);c1747_g1_i1(K07203);c27903_g1_i1(K04368);c33335_g1_i1(K06620);c36072_g1_i1(K04498);c36072_g2_i1(K04498);c36667_g1_i1(K04079);c36667_g2_i1(K04079);c37197_g1_i1(K04368);c37197_g2_i1(K04368);c37197_g2_i2(K04368);c40072_g1_i1(K03083);c40072_g2_i1(K03083);c41222_g1_i1(K09487);c43186_g2_i1(K04079);c4…
136	p53 signaling pathway	94	0.0077	path:ko04115	c21976_g1_i1(K06640);c21976_g1_i2(K06640);c21976_g2_i1(K06640);c31383_g1_i1(K10808);c35606_g1_i1(K10134);c37578_g1_i1(K08738);c37578_g1_i2(K08738);c38162_g1_i1(K04728);c38162_g1_i2(K04728);c38609_g1_i1(K10140);c38609_g1_i2(K10140);c38609_g1_i3(K10140);c41308_g1_i1(K04506);c42892_g1_i1(K10143);c42928_g1_i1(K04506);c42928_g1_i2(K04506);c42928_g2_i1(K04506);c45037_g1_i1(K10144);c45037_g1_i2(K10144);…
137	Bacterial invasion of epithelial cells	93	0.0076	path:ko05100	c18239_g1_i1(K05692);c18239_g2_i1(K05692);c23839_g3_i1(K05692);c24989_g1_i1(K01528);c24989_g2_i1(K01528);c30497_g3_i2(K05747);c31986_g1_i1(K04646);c3204_g1_i1(K05692);c3204_g2_i1(K05692);c34511_g1_i1(K05748);c35028_g1_i1(K04392);c43336_g1_i1(K04646);c45942_g1_i1(K04392);c45942_g1_i2(K04392);c47002_g1_i1(K05756);c47692_g1_i1(K04392);c47692_g1_i2(K04392);c49795_g1_i1(K04392);c49795_g1_i3(K04392);c5…
138	Glutamatergic synapse	93	0.0076	path:ko04724	c13275_g1_i1(K04371);c15690_g1_i1(K04371);c16237_g1_i1(K01115);c22074_g1_i1(K06268);c24415_g1_i1(K06268);c28456_g1_i1(K01115);c37210_g1_i1(K04536);c37210_g1_i2(K04536);c4330_g1_i1(K04371);c46915_g1_i1(K05208);c47286_g1_i1(K01115);c47286_g1_i2(K01115);c55121_g1_i1(K04371);c55121_g1_i2(K04371);c55121_g1_i3(K04371);c55153_g3_i1(K05208);c55244_g1_i1(K06268);c55244_g1_i3(K06268);c58097_g1_i2(K04371);c…
139	Bile secretion	91	0.0075	path:ko04976	c17734_g2_i1(K05658);c17734_g3_i1(K05658);c28019_g1_i1(K05658);c28019_g3_i1(K05658);c41409_g1_i1(K05658);c41409_g1_i2(K05658);c42733_g1_i1(K05658);c42733_g2_i1(K05658);c42733_g3_i1(K05658);c42733_g3_i2(K05658);c46620_g2_i1(K05658);c47203_g1_i1(K05658);c47203_g1_i2(K05658);c47382_g1_i1(K00021);c48512_g1_i1(K05658);c50089_g1_i1(K05658);c53982_g1_i1(K05658);c54886_g1_i1(K05666);c55192_g1_i1(K05658);…
140	mTOR signaling pathway	91	0.0075	path:ko04150	c11549_g1_i1(K02991);c12254_g1_i1(K07203);c12254_g2_i1(K07203);c13275_g1_i1(K04371);c15690_g1_i1(K04371);c1747_g1_i1(K07203);c21011_g1_i1(K08272);c21166_g1_i1(K03259);c21166_g1_i2(K03259);c28772_g1_i1(K08272);c35276_g1_i1(K02991);c36857_g1_i1(K02991);c36857_g1_i2(K02991);c38017_g1_i1(K08269);c38017_g2_i1(K08269);c39123_g1_i1(K07204);c39123_g2_i1(K07204);c4330_g1_i1(K04371);c44351_g1_i1(K07198);c4…
141	Steroid biosynthesis	90	0.0074	path:ko00100	c18822_g1_i1(K08242);c2044_g1_i1(K00559);c21268_g1_i1(K01052);c26048_g2_i1(K00511);c26896_g1_i1(K08246);c26896_g1_i2(K08246);c29712_g1_i1(K01824);c33512_g1_i1(K00213);c33512_g2_i1(K00213);c36562_g1_i1(K00213);c44973_g1_i1(K14423);c44973_g1_i2(K14423);c47445_g2_i1(K01052);c47445_g2_i2(K01052);c47445_g3_i1(K01052);c47993_g1_i2(K00559);c47993_g1_i3(K00559);c47993_g1_i4(K00559);c49101_g1_i1(K01853);c…
142	Vibrio cholerae infection	89	0.0073	path:ko05110	c16586_g1_i1(K02155);c16586_g1_i2(K02155);c16982_g1_i1(K02152);c18239_g1_i1(K05692);c18239_g2_i1(K05692);c19516_g1_i1(K07937);c19530_g1_i1(K03661);c22279_g1_i1(K02155);c23333_g1_i1(K02155);c23839_g3_i1(K05692);c27465_g1_i1(K02152);c3204_g1_i1(K05692);c3204_g2_i1(K05692);c32104_g1_i1(K03661);c37209_g1_i1(K02150);c38283_g1_i1(K02149);c3833_g1_i1(K10955);c38756_g1_i1(K02154);c38756_g2_i1(K02154);c38…
143	Arginine biosynthesis	88	0.0072	path:ko00220	c1066_g1_i1(K01438);c1424_g1_i1(K01476);c1424_g2_i1(K01476);c21251_g1_i1(K00818);c26975_g1_i1(K01427);c27970_g1_i1(K00930);c28839_g2_i1(K01438);c28839_g3_i1(K01438);c28839_g3_i3(K01438);c28839_g3_i5(K01438);c38739_g1_i1(K00811);c38739_g1_i2(K00811);c38739_g1_i3(K00811);c48636_g1_i1(K00262);c48636_g1_i2(K00262);c50579_g1_i1(K01427);c50579_g2_i1(K01427);c52770_g1_i1(K14682);c5285_g1_i1(K00261);c531…
144	GABAergic synapse	87	0.0071	path:ko04727	c22746_g1_i1(K08341);c22746_g1_i3(K08341);c31932_g1_i1(K15376);c31932_g1_i2(K15376);c36953_g1_i1(K01580);c36953_g2_i1(K01580);c37210_g1_i1(K04536);c37210_g1_i2(K04536);c38779_g1_i1(K15015);c38779_g1_i2(K15015);c39465_g1_i1(K01580);c43925_g1_i1(K15015);c49106_g1_i1(K08341);c51308_g1_i1(K15015);c51308_g1_i2(K15015);c52873_g3_i1(K08341);c52873_g3_i2(K08341);c52873_g3_i4(K08341);c52873_g3_i5(K08341);…
145	Tight junction	86	0.0071	path:ko04530	c13245_g1_i1(K17751);c17762_g1_i1(K18050);c18239_g1_i1(K05692);c18239_g2_i1(K05692);c22674_g1_i1(K17751);c22674_g2_i1(K17751);c23177_g1_i1(K03115);c23839_g3_i1(K05692);c24708_g1_i1(K03097);c3204_g1_i1(K05692);c3204_g2_i1(K05692);c35309_g1_i1(K03097);c36112_g1_i1(K06100);c36112_g1_i2(K06100);c39739_g1_i3(K06110);c39739_g1_i4(K06110);c39739_g2_i1(K06110);c48820_g1_i1(K04382);c48820_g1_i2(K04382);c5…
146	Estrogen signaling pathway	86	0.0071	path:ko04915	c13275_g1_i1(K04371);c15293_g1_i1(K03283);c15293_g2_i1(K03283);c15293_g3_i1(K03283);c15690_g1_i1(K04371);c23768_g1_i1(K02183);c27105_g1_i1(K02183);c27673_g1_i1(K02183);c27903_g1_i1(K04368);c36116_g1_i1(K02183);c36667_g1_i1(K04079);c36667_g2_i1(K04079);c37197_g1_i1(K04368);c37197_g2_i1(K04368);c37197_g2_i2(K04368);c41222_g1_i1(K09487);c43099_g1_i1(K03283);c43099_g2_i1(K03283);c43186_g2_i1(K04079);…
147	Hepatitis B	86	0.0071	path:ko05161	c13275_g1_i1(K04371);c1513_g1_i1(K04498);c15690_g1_i1(K04371);c22224_g1_i1(K11594);c27903_g1_i1(K04368);c33335_g1_i1(K06620);c36072_g1_i1(K04498);c36072_g2_i1(K04498);c37197_g1_i1(K04368);c37197_g2_i1(K04368);c37197_g2_i2(K04368);c37578_g1_i1(K08738);c37578_g1_i2(K08738);c38609_g1_i1(K10140);c38609_g1_i2(K10140);c38609_g1_i3(K10140);c4330_g1_i1(K04371);c44058_g1_i1(K04498);c45788_g1_i1(K10610);c4…
148	MAPK signaling pathway	86	0.0071	path:ko04010	c13275_g1_i1(K04371);c15293_g1_i1(K03283);c15293_g2_i1(K03283);c15293_g3_i1(K03283);c15690_g1_i1(K04371);c16256_g1_i1(K04421);c22074_g1_i1(K06268);c24415_g1_i1(K06268);c27903_g1_i1(K04368);c35028_g1_i1(K04392);c35233_g1_i1(K04460);c35233_g1_i2(K04460);c35233_g2_i1(K04460);c35233_g2_i2(K04460);c37197_g1_i1(K04368);c37197_g2_i1(K04368);c37197_g2_i2(K04368);c43099_g1_i1(K03283);c43099_g2_i1(K03283);…
149	Ubiquinone and other terpenoid-quinone biosynthesis	84	0.0069	path:ko00130	c2029_g1_i1(K01904);c33841_g1_i1(K06127);c36754_g1_i1(K00591);c36754_g1_i2(K00591);c36754_g2_i1(K00591);c36754_g2_i2(K00591);c37646_g2_i1(K02552);c37646_g2_i2(K02552);c38593_g1_i1(K01661);c41372_g1_i1(K01904);c41889_g1_i1(K09833);c43300_g1_i1(K00457);c44426_g1_i1(K00487);c45547_g1_i1(K03809);c45547_g1_i2(K03809);c45909_g1_i1(K03809);c45909_g1_i2(K03809);c45909_g2_i1(K03809);c52967_g1_i2(K02548);c…
150	Hippo signaling pathway - fly	84	0.0069	path:ko04391	c14971_g1_i1(K06630);c18239_g1_i1(K05692);c18239_g2_i1(K05692);c23839_g3_i1(K05692);c259_g1_i1(K06630);c3204_g1_i1(K05692);c3204_g2_i1(K05692);c34171_g1_i1(K06630);c34171_g1_i2(K06630);c34171_g1_i3(K06630);c37754_g1_i1(K06685);c37754_g1_i2(K06685);c41595_g1_i1(K06630);c41595_g1_i3(K06630);c42331_g1_i1(K16675);c42331_g1_i2(K16675);c48721_g1_i1(K16675);c48820_g1_i1(K04382);c48820_g1_i2(K04382);c516…
151	Hepatitis C	83	0.0068	path:ko05160	c12045_g1_i1(K04706);c13275_g1_i1(K04371);c13565_g1_i1(K03250);c15690_g1_i1(K04371);c40072_g1_i1(K03083);c40072_g2_i1(K03083);c4330_g1_i1(K04371);c44643_g1_i1(K03083);c44643_g1_i2(K03083);c48820_g1_i1(K04382);c48820_g1_i2(K04382);c51603_g1_i1(K04382);c51603_g1_i2(K04382);c51603_g2_i1(K04382);c52447_g1_i1(K06276);c52447_g2_i1(K06276);c53473_g1_i1(K04706);c53473_g1_i2(K04706);c53473_g1_i3(K04706);c…
152	Apoptosis	83	0.0068	path:ko04210	c13275_g1_i1(K04371);c15690_g1_i1(K04371);c18239_g1_i1(K05692);c18239_g2_i1(K05692);c18403_g1_i1(K01363);c20187_g1_i1(K07374);c23839_g3_i1(K05692);c27903_g1_i1(K04368);c3204_g1_i1(K05692);c3204_g2_i1(K05692);c32688_g1_i1(K07374);c37197_g1_i1(K04368);c37197_g2_i1(K04368);c37197_g2_i2(K04368);c37324_g1_i1(K01373);c37578_g1_i1(K08738);c37578_g1_i2(K08738);c38162_g1_i1(K04728);c38162_g1_i2(K04728);c4…
153	Drug metabolism - cytochrome P450	83	0.0068	path:ko00982	c14712_g1_i1(K00799);c18134_g1_i1(K00799);c25056_g1_i1(K00799);c25056_g1_i2(K00799);c27548_g1_i1(K00799);c31742_g1_i1(K00799);c38048_g1_i1(K00001);c38048_g1_i2(K00001);c38774_g1_i1(K00799);c40455_g1_i1(K00799);c40455_g1_i2(K00799);c41465_g1_i1(K00799);c44347_g1_i1(K00799);c45477_g1_i1(K00799);c47681_g1_i1(K00001);c52484_g4_i1(K00799);c54097_g1_i1(K00799);c54097_g1_i2(K00799);c54522_g1_i1(K00121);…
154	PPAR signaling pathway	83	0.0068	path:ko03320	c13664_g1_i1(K00249);c23663_g1_i1(K08770);c29155_g1_i1(K01897);c32795_g1_i1(K08756);c39241_g1_i1(K00232);c39241_g1_i2(K00232);c39241_g2_i1(K00232);c39241_g3_i1(K00232);c48083_g1_i1(K08762);c48083_g2_i1(K08762);c48083_g2_i2(K08762);c49477_g1_i1(K01897);c49477_g1_i2(K01897);c4947_g1_i1(K01897);c49488_g1_i1(K00249);c49488_g2_i1(K00249);c49488_g2_i2(K00249);c52307_g1_i1(K00232);c52307_g2_i1(K00232);c…
155	Carbon fixation pathways in prokaryotes	83	0.0068	path:ko00720	c10911_g1_i1(K01681);c34661_g1_i1(K01895);c34661_g1_i2(K01895);c35902_g1_i1(K02160);c35902_g1_i2(K02160);c40041_g1_i1(K01595);c40041_g2_i1(K01595);c40041_g2_i2(K01595);c40041_g2_i3(K01595);c4031_g1_i1(K01595);c51382_g1_i1(K01595);c53766_g1_i1(K01895);c53766_g1_i2(K01895);c53766_g1_i3(K01895);c53818_g1_i1(K01679);c53818_g1_i2(K01679);c54045_g1_i1(K01938);c54045_g1_i2(K01938);c54088_g1_i1(K00626);c…
156	MAPK signaling pathway - yeast	82	0.0067	path:ko04011	c13275_g1_i1(K04371);c13959_g1_i1(K00889);c14971_g1_i1(K06630);c15690_g1_i1(K04371);c2266_g1_i1(K00888);c259_g1_i1(K06630);c28627_g1_i1(K00888);c28627_g1_i2(K00888);c28627_g2_i1(K00888);c28627_g3_i1(K00888);c31663_g1_i1(K00889);c31663_g1_i2(K00889);c34171_g1_i1(K06630);c34171_g1_i2(K06630);c34171_g1_i3(K06630);c37210_g1_i1(K04536);c37210_g1_i2(K04536);c3778_g1_i1(K00006);c37792_g1_i1(K15174);c377…
157	cGMP-PKG signaling pathway	81	0.0067	path:ko04022	c1022_g1_i1(K04952);c13275_g1_i1(K04371);c15690_g1_i1(K04371);c17762_g1_i1(K18050);c2005_g1_i1(K05863);c22074_g1_i1(K06268);c23768_g1_i1(K02183);c2424_g1_i1(K05863);c24415_g1_i1(K06268);c25902_g1_i1(K09565);c25902_g2_i1(K09565);c27105_g1_i1(K02183);c27673_g1_i1(K02183);c27903_g1_i1(K04368);c28492_g1_i1(K15040);c28492_g1_i2(K15040);c29559_g1_i1(K15040);c36116_g1_i1(K02183);c37197_g1_i1(K04368);c37…
158	Various types of N-glycan biosynthesis	79	0.0065	path:ko00513	c16693_g1_i1(K00753);c21066_g1_i1(K00753);c22032_g1_i1(K01231);c29547_g1_i1(K07151);c32312_g1_i1(K01230);c32312_g2_i1(K01230);c34326_g1_i1(K01230);c34326_g2_i1(K01230);c35595_g2_i1(K03845);c35595_g2_i2(K03845);c36293_g1_i1(K01230);c39983_g1_i1(K01230);c42613_g1_i1(K00736);c43129_g1_i1(K00726);c43129_g1_i2(K00726);c43129_g1_i3(K00726);c43129_g1_i4(K00726);c50970_g1_i1(K07441);c50970_g1_i2(K07441);…
159	Circadian rhythm	78	0.0064	path:ko04710	c11838_g1_i1(K03347);c11838_g2_i1(K03347);c31610_g1_i1(K03868);c31610_g2_i1(K03868);c33569_g1_i1(K03868);c44160_g1_i2(K07199);c44160_g1_i3(K07199);c44351_g1_i1(K07198);c44351_g1_i2(K07198);c45541_g1_i1(K07198);c45541_g2_i1(K07198);c50699_g1_i1(K07198);c50712_g1_i1(K03347);c53516_g1_i1(K07198);c53516_g1_i2(K07198);c56055_g1_i1(K03347);c56055_g2_i1(K03347);c56328_g1_i1(K07199);c56328_g1_i2(K07199);…
160	Metabolism of xenobiotics by cytochrome P450	78	0.0064	path:ko00980	c14712_g1_i1(K00799);c18134_g1_i1(K00799);c25056_g1_i1(K00799);c25056_g1_i2(K00799);c27548_g1_i1(K00799);c31742_g1_i1(K00799);c38048_g1_i1(K00001);c38048_g1_i2(K00001);c38774_g1_i1(K00799);c40455_g1_i1(K00799);c40455_g1_i2(K00799);c41465_g1_i1(K00799);c44347_g1_i1(K00799);c45477_g1_i1(K00799);c47681_g1_i1(K00001);c52484_g4_i1(K00799);c54097_g1_i1(K00799);c54097_g1_i2(K00799);c54522_g1_i1(K00121);…
161	Flavonoid biosynthesis	76	0.0062	path:ko00941	c1084_g1_i1(K05278);c15048_g1_i2(K05278);c19216_g1_i1(K13065);c20051_g1_i1(K01859);c20922_g1_i1(K08695);c20922_g2_i1(K08695);c31847_g1_i1(K05277);c39325_g1_i1(K00588);c39325_g1_i2(K00588);c44426_g1_i1(K00487);c44972_g1_i2(K13065);c46094_g1_i1(K13081);c46234_g1_i1(K05280);c46601_g1_i1(K05278);c48360_g1_i1(K00475);c5124_g1_i1(K00660);c55700_g1_i1(K00660);c57365_g1_i1(K00487);c57365_g2_i1(K00487);c5…
162	Sulfur metabolism	76	0.0062	path:ko00920	c21293_g1_i1(K00640);c2181_g1_i1(K17725);c27743_g1_i1(K00640);c28612_g1_i1(K01738);c33371_g1_i1(K15422);c33371_g1_i2(K15422);c37578_g1_i1(K08738);c37578_g1_i2(K08738);c44439_g1_i1(K00860);c52673_g1_i1(K01082);c52989_g1_i1(K13811);c53130_g1_i1(K01738);c53603_g1_i1(K00387);c53603_g1_i2(K00387);c53603_g1_i3(K00387);c53822_g1_i2(K13034);c53822_g1_i3(K13034);c54293_g1_i1(K01082);c54293_g1_i2(K01082);c…
163	GnRH signaling pathway	75	0.0062	path:ko04912	c13275_g1_i1(K04371);c15690_g1_i1(K04371);c16237_g1_i1(K01115);c16256_g1_i1(K04421);c23768_g1_i1(K02183);c27105_g1_i1(K02183);c27673_g1_i1(K02183);c27903_g1_i1(K04368);c28456_g1_i1(K01115);c36116_g1_i1(K02183);c37197_g1_i1(K04368);c37197_g2_i1(K04368);c37197_g2_i2(K04368);c4330_g1_i1(K04371);c47006_g1_i1(K02183);c47286_g1_i1(K01115);c47286_g1_i2(K01115);c48548_g1_i1(K02183);c51588_g1_i1(K02183);c…
164	Shigellosis	74	0.0061	path:ko05131	c13275_g1_i1(K04371);c15690_g1_i1(K04371);c16986_g1_i1(K05759);c18239_g1_i1(K05692);c18239_g2_i1(K05692);c21079_g1_i1(K12836);c21079_g2_i1(K12836);c23839_g3_i1(K05692);c30497_g3_i2(K05747);c3204_g1_i1(K05692);c3204_g2_i1(K05692);c34511_g1_i1(K05748);c35028_g1_i1(K04392);c36773_g1_i1(K12836);c40004_g1_i1(K05759);c40154_g1_i1(K05759);c4330_g1_i1(K04371);c43985_g1_i1(K05759);c43985_g1_i2(K05759);c44…
165	Chemical carcinogenesis	74	0.0061	path:ko05204	c14712_g1_i1(K00799);c18134_g1_i1(K00799);c25056_g1_i1(K00799);c25056_g1_i2(K00799);c27548_g1_i1(K00799);c31742_g1_i1(K00799);c38774_g1_i1(K00799);c40455_g1_i1(K00799);c40455_g1_i2(K00799);c41465_g1_i1(K00799);c44347_g1_i1(K00799);c45477_g1_i1(K00799);c52484_g4_i1(K00799);c54097_g1_i1(K00799);c54097_g1_i2(K00799);c54522_g1_i1(K00121);c54784_g1_i1(K00799);c54784_g1_i2(K00799);c54784_g1_i3(K00799);…
166	Other glycan degradation	73	0.006	path:ko00511	c27724_g2_i1(K01206);c30792_g1_i1(K12373);c30792_g2_i1(K12373);c39844_g1_i1(K01227);c45571_g1_i1(K17108);c45571_g2_i1(K17108);c45571_g3_i1(K17108);c46148_g1_i1(K01191);c51378_g1_i1(K12373);c51378_g3_i1(K12373);c53597_g1_i1(K01191);c56719_g1_i1(K01206);c56719_g1_i2(K01206);c57113_g2_i1(K01191);c57985_g2_i1(K12373);c57985_g2_i2(K12373);c57985_g2_i3(K12373);c57985_g2_i4(K12373);c59444_g1_i2(K17108);…
167	Endocrine and other factor-regulated calcium reabsorption	73	0.006	path:ko04961	c15309_g1_i1(K07904);c1842_g1_i1(K07904);c18447_g1_i1(K07904);c23396_g1_i1(K07904);c24989_g1_i1(K01528);c24989_g2_i1(K01528);c26764_g1_i1(K07904);c28011_g1_i1(K07904);c29448_g1_i1(K07904);c31986_g1_i1(K04646);c35263_g1_i1(K07904);c35820_g1_i1(K07904);c38448_g1_i1(K07904);c43336_g1_i1(K04646);c49963_g2_i1(K11827);c49963_g3_i1(K11827);c49963_g4_i1(K11827);c49963_g4_i3(K11827);c49963_g4_i4(K11827);c…
168	Type II diabetes mellitus	72	0.0059	path:ko04930	c11929_g1_i1(K00873);c12254_g1_i1(K07203);c12254_g2_i1(K07203);c13275_g1_i1(K04371);c15690_g1_i1(K04371);c17144_g1_i1(K00873);c1747_g1_i1(K07203);c17762_g1_i1(K18050);c24795_g1_i1(K00873);c31221_g1_i1(K00844);c31221_g2_i1(K00844);c31221_g3_i1(K00844);c4330_g1_i1(K04371);c45263_g1_i1(K00873);c46378_g1_i1(K00873);c46378_g2_i1(K00873);c48196_g1_i1(K00873);c48952_g1_i1(K00844);c55121_g1_i1(K04371);c5…
169	Focal adhesion	72	0.0059	path:ko04510	c13275_g1_i1(K04371);c15690_g1_i1(K04371);c18239_g1_i1(K05692);c18239_g2_i1(K05692);c23839_g3_i1(K05692);c27903_g1_i1(K04368);c3204_g1_i1(K05692);c3204_g2_i1(K05692);c35028_g1_i1(K04392);c37197_g1_i1(K04368);c37197_g2_i1(K04368);c37197_g2_i2(K04368);c40072_g1_i1(K03083);c40072_g2_i1(K03083);c43069_g1_i1(K06269);c43069_g1_i2(K06269);c4330_g1_i1(K04371);c44643_g1_i1(K03083);c44643_g1_i2(K03083);c45…
170	Ether lipid metabolism	72	0.0059	path:ko00565	c16237_g1_i1(K01115);c28456_g1_i1(K01115);c41929_g1_i1(K01114);c41929_g1_i2(K01114);c47286_g1_i1(K01115);c47286_g1_i2(K01115);c47941_g1_i1(K01114);c47941_g2_i1(K01114);c50670_g1_i1(K13510);c50670_g1_i4(K13510);c50670_g1_i5(K13510);c50670_g1_i6(K13510);c56363_g2_i1(K01114);c56363_g2_i2(K01114);c58937_g1_i1(K13510);c58937_g1_i2(K13510);c59163_g1_i1(K14674);c59163_g2_i1(K14674);c59772_g3_i1(K01115);…
171	Pantothenate and CoA biosynthesis	71	0.0058	path:ko00770	c17753_g1_i1(K01652);c22533_g1_i1(K01431);c264_g1_i1(K01431);c33410_g1_i1(K09680);c33410_g2_i1(K09680);c41811_g1_i1(K01598);c41811_g1_i2(K01598);c41811_g1_i3(K01598);c43908_g1_i1(K01918);c48541_g1_i1(K02201);c50045_g1_i1(K01653);c50045_g1_i2(K01653);c50045_g1_i3(K01653);c50045_g3_i1(K01653);c52557_g1_i1(K00826);c52557_g2_i1(K00826);c54425_g1_i1(K00207);c54639_g2_i1(K00826);c54639_g2_i2(K00826);c5…
172	Colorectal cancer	70	0.0057	path:ko05210	c13275_g1_i1(K04371);c15690_g1_i1(K04371);c24049_g2_i1(K08737);c27903_g1_i1(K04368);c35028_g1_i1(K04392);c37197_g1_i1(K04368);c37197_g2_i1(K04368);c37197_g2_i2(K04368);c37578_g1_i1(K08738);c37578_g1_i2(K08738);c40072_g1_i1(K03083);c40072_g2_i1(K03083);c4330_g1_i1(K04371);c44643_g1_i1(K03083);c44643_g1_i2(K03083);c45942_g1_i1(K04392);c45942_g1_i2(K04392);c47692_g1_i1(K04392);c47692_g1_i2(K04392);c…
173	Calcium signaling pathway	69	0.0057	path:ko04020	c2005_g1_i1(K05863);c22074_g1_i1(K06268);c23768_g1_i1(K02183);c2424_g1_i1(K05863);c24415_g1_i1(K06268);c25902_g1_i1(K09565);c25902_g2_i1(K09565);c27105_g1_i1(K02183);c27673_g1_i1(K02183);c28492_g1_i1(K15040);c28492_g1_i2(K15040);c29559_g1_i1(K15040);c36116_g1_i1(K02183);c40956_g1_i1(K05853);c46915_g1_i1(K05208);c47006_g1_i1(K02183);c47053_g1_i1(K05857);c47053_g1_i2(K05857);c47053_g1_i3(K05857);c4…
174	Gap junction	69	0.0057	path:ko04540	c13275_g1_i1(K04371);c1331_g1_i1(K07375);c15690_g1_i1(K04371);c20187_g1_i1(K07374);c27903_g1_i1(K04368);c28944_g1_i1(K07375);c28944_g2_i1(K07375);c28944_g3_i1(K07375);c32688_g1_i1(K07374);c37197_g1_i1(K04368);c37197_g2_i1(K04368);c37197_g2_i2(K04368);c42651_g1_i1(K07375);c4330_g1_i1(K04371);c4579_g1_i1(K07375);c4579_g2_i1(K07375);c55121_g1_i1(K04371);c55121_g1_i2(K04371);c55121_g1_i3(K04371);c580…
175	Biosynthesis of unsaturated fatty acids	69	0.0057	path:ko01040	c35544_g1_i1(K10251);c37626_g1_i1(K10251);c39241_g1_i1(K00232);c39241_g1_i2(K00232);c39241_g2_i1(K00232);c39241_g3_i1(K00232);c43436_g1_i1(K00059);c44067_g1_i1(K00059);c44067_g1_i2(K00059);c46475_g1_i1(K03921);c46475_g1_i2(K03921);c46475_g1_i3(K03921);c46475_g2_i1(K03921);c46530_g1_i1(K00059);c51180_g1_i1(K03921);c51396_g1_i1(K00059);c51396_g1_i2(K00059);c51817_g1_i1(K01068);c51817_g1_i2(K01068);…
176	One carbon pool by folate	67	0.0055	path:ko00670	c2241_g1_i1(K13998);c2241_g2_i1(K13998);c26094_g1_i1(K01433);c26094_g2_i1(K01433);c29884_g1_i1(K00605);c37887_g1_i1(K00600);c50747_g1_i1(K13998);c50747_g1_i2(K13998);c50747_g1_i3(K13998);c50747_g1_i4(K13998);c50747_g2_i1(K13998);c50747_g2_i2(K13998);c53674_g1_i1(K00600);c53674_g1_i2(K00600);c54045_g1_i1(K01938);c54045_g1_i2(K01938);c58500_g1_i1(K01934);c58500_g1_i2(K01934);c58500_g1_i3(K01934);c5…
177	Glycosylphosphatidylinositol(GPI)-anchor biosynthesis	66	0.0054	path:ko00563	c36501_g1_i1(K09658);c36501_g1_i2(K09658);c41190_g1_i1(K05285);c41190_g1_i2(K05285);c41354_g1_i1(K03858);c41354_g2_i3(K03858);c42893_g1_i1(K05293);c42893_g3_i1(K05293);c49861_g1_i1(K05290);c50784_g1_i1(K03860);c53856_g1_i1(K05292);c53856_g2_i1(K05292);c54497_g1_i1(K03857);c54497_g1_i2(K03857);c54497_g1_i3(K03857);c57862_g1_i1(K05310);c57862_g2_i1(K05310);c57862_g3_i1(K05310);c57862_g3_i3(K05310);…
178	Cell cycle - Caulobacter	66	0.0054	path:ko04112	c29493_g1_i1(K01358);c29493_g1_i3(K01358);c32265_g1_i1(K01358);c40827_g1_i1(K01358);c40827_g2_i1(K01358);c44760_g1_i1(K01358);c44795_g1_i1(K02563);c44795_g2_i1(K02563);c44795_g3_i1(K02563);c49034_g1_i1(K01358);c49034_g1_i2(K01358);c49158_g1_i1(K03531);c50542_g1_i1(K03531);c50542_g1_i2(K03531);c50542_g2_i1(K03531);c54475_g1_i5(K03531);c54475_g2_i1(K03531);c56089_g1_i1(K03531);c56089_g1_i2(K03531);…
179	Tryptophan metabolism	65	0.0053	path:ko00380	c12594_g1_i1(K11816);c13523_g1_i1(K11816);c13523_g1_i2(K11816);c33315_g1_i1(K11817);c36587_g1_i1(K11816);c39160_g1_i1(K00128);c39160_g1_i2(K00128);c39160_g1_i3(K00128);c39160_g1_i4(K00128);c40783_g1_i1(K16903);c44361_g1_i1(K11820);c44361_g2_i1(K11820);c49849_g1_i1(K11816);c51401_g1_i1(K00128);c51401_g2_i1(K00128);c51401_g2_i2(K00128);c51401_g2_i3(K00128);c51401_g2_i4(K00128);c51401_g4_i1(K00128);…
180	Long-term potentiation	65	0.0053	path:ko04720	c13275_g1_i1(K04371);c1513_g1_i1(K04498);c15690_g1_i1(K04371);c22074_g1_i1(K06268);c23768_g1_i1(K02183);c24415_g1_i1(K06268);c27105_g1_i1(K02183);c27673_g1_i1(K02183);c27903_g1_i1(K04368);c36072_g1_i1(K04498);c36072_g2_i1(K04498);c36116_g1_i1(K02183);c37197_g1_i1(K04368);c37197_g2_i1(K04368);c37197_g2_i2(K04368);c43069_g1_i1(K06269);c43069_g1_i2(K06269);c4330_g1_i1(K04371);c44058_g1_i1(K04498);c4…
181	Biotin metabolism	65	0.0053	path:ko00780	c18314_g1_i1(K09458);c18314_g1_i2(K09458);c27025_g1_i1(K00208);c35819_g1_i1(K01942);c36600_g1_i1(K09458);c36600_g2_i1(K09458);c43436_g1_i1(K00059);c44067_g1_i1(K00059);c44067_g1_i2(K00059);c45530_g1_i1(K01012);c46530_g1_i1(K00059);c50906_g2_i1(K09458);c51396_g1_i1(K00059);c51396_g1_i2(K00059);c53940_g1_i1(K09458);c53940_g1_i2(K09458);c53940_g1_i3(K09458);c53940_g1_i4(K09458);c53940_g1_i5(K09458);…
182	Axon guidance	64	0.0053	path:ko04360	c13275_g1_i1(K04371);c15690_g1_i1(K04371);c22074_g1_i1(K06268);c24415_g1_i1(K06268);c35028_g1_i1(K04392);c38499_g1_i1(K05765);c40072_g1_i1(K03083);c40072_g2_i1(K03083);c42974_g1_i1(K05765);c4330_g1_i1(K04371);c44643_g1_i1(K03083);c44643_g1_i2(K03083);c45942_g1_i1(K04392);c45942_g1_i2(K04392);c47692_g1_i1(K04392);c47692_g1_i2(K04392);c49795_g1_i1(K04392);c49795_g1_i3(K04392);c53489_g1_i1(K05765);c…
183	TGF-beta signaling pathway	64	0.0053	path:ko04350	c11838_g1_i1(K03347);c11838_g2_i1(K03347);c13275_g1_i1(K04371);c1513_g1_i1(K04498);c15690_g1_i1(K04371);c31610_g1_i1(K03868);c31610_g2_i1(K03868);c33569_g1_i1(K03868);c35963_g1_i1(K04681);c35963_g2_i1(K04681);c35963_g2_i2(K04681);c36072_g1_i1(K04498);c36072_g2_i1(K04498);c4330_g1_i1(K04371);c44058_g1_i1(K04498);c48034_g1_i1(K04688);c48820_g1_i1(K04382);c48820_g1_i2(K04382);c50712_g1_i1(K03347);c5…
184	Phenylalanine metabolism	64	0.0053	path:ko00360	c2029_g1_i1(K01904);c2102_g1_i1(K00276);c35305_g1_i1(K07253);c35305_g1_i2(K07253);c38739_g1_i1(K00811);c38739_g1_i2(K00811);c38739_g1_i3(K00811);c39325_g1_i1(K00588);c39325_g1_i2(K00588);c41372_g1_i1(K01904);c41831_g1_i1(K10775);c43300_g1_i1(K00457);c44426_g1_i1(K00487);c48835_g1_i1(K15849);c48835_g1_i3(K15849);c51265_g1_i1(K10775);c53563_g1_i1(K14455);c53563_g1_i2(K14455);c54342_g1_i1(K00815);c5…
185	Isoquinoline alkaloid biosynthesis	63	0.0052	path:ko00950	c15363_g1_i1(K00422);c2102_g1_i1(K00276);c28275_g1_i1(K13384);c37253_g1_i1(K13384);c37253_g1_i2(K13384);c38739_g1_i1(K00811);c38739_g1_i2(K00811);c38739_g1_i3(K00811);c46167_g1_i1(K01592);c46167_g2_i1(K01592);c47870_g1_i1(K01592);c48835_g1_i1(K15849);c48835_g1_i3(K15849);c51137_g1_i1(K01592);c51137_g2_i1(K01592);c51137_g2_i2(K01592);c53563_g1_i1(K14455);c53563_g1_i2(K14455);c54342_g1_i1(K00815);c…
186	Adherens junction	63	0.0052	path:ko04520	c13275_g1_i1(K04371);c1513_g1_i1(K04498);c15690_g1_i1(K04371);c18239_g1_i1(K05692);c18239_g2_i1(K05692);c23177_g1_i1(K03115);c23839_g3_i1(K05692);c24708_g1_i1(K03097);c30497_g3_i2(K05747);c3204_g1_i1(K05692);c3204_g2_i1(K05692);c34511_g1_i1(K05748);c35028_g1_i1(K04392);c35309_g1_i1(K03097);c36072_g1_i1(K04498);c36072_g2_i1(K04498);c4330_g1_i1(K04371);c44058_g1_i1(K04498);c45942_g1_i1(K04392);c459…
187	Systemic lupus erythematosus	62	0.0051	path:ko05322	c16165_g1_i1(K11253);c21355_g1_i1(K11253);c30249_g1_i1(K11251);c30249_g2_i1(K11251);c31457_g1_i1(K11251);c35474_g1_i1(K11251);c37222_g1_i1(K11090);c37222_g1_i2(K11090);c37572_g1_i1(K11253);c37572_g1_i2(K11253);c43580_g2_i1(K11087);c45341_g1_i1(K11251);c48180_g1_i2(K11253);c48180_g1_i4(K11253);c48720_g1_i1(K11251);c48720_g2_i1(K11254);c48720_g2_i2(K11254);c48720_g2_i4(K11254);c49166_g1_i1(K11090);…
188	Rap1 signaling pathway	62	0.0051	path:ko04015	c13275_g1_i1(K04371);c15690_g1_i1(K04371);c16986_g1_i1(K05759);c18239_g1_i1(K05692);c18239_g2_i1(K05692);c23768_g1_i1(K02183);c23839_g3_i1(K05692);c27105_g1_i1(K02183);c27673_g1_i1(K02183);c27903_g1_i1(K04368);c3204_g1_i1(K05692);c3204_g2_i1(K05692);c35028_g1_i1(K04392);c36116_g1_i1(K02183);c37197_g1_i1(K04368);c37197_g2_i1(K04368);c37197_g2_i2(K04368);c40004_g1_i1(K05759);c40154_g1_i1(K05759);c4…
189	Salmonella infection	60	0.0049	path:ko05132	c13275_g1_i1(K04371);c15690_g1_i1(K04371);c16986_g1_i1(K05759);c17659_g1_i1(K07897);c18239_g1_i1(K05692);c18239_g2_i1(K05692);c23839_g3_i1(K05692);c30497_g3_i2(K05747);c3204_g1_i1(K05692);c3204_g2_i1(K05692);c34511_g1_i1(K05748);c35028_g1_i1(K04392);c40004_g1_i1(K05759);c40154_g1_i1(K05759);c4330_g1_i1(K04371);c43985_g1_i1(K05759);c43985_g1_i2(K05759);c45942_g1_i1(K04392);c45942_g1_i2(K04392);c47…
190	Diterpenoid biosynthesis	59	0.0048	path:ko00904	c21661_g1_i1(K04123);c26307_g1_i1(K05282);c26307_g2_i1(K05282);c38314_g1_i1(K04125);c42594_g1_i1(K04124);c42594_g2_i1(K04124);c52508_g5_i2(K04123);c52508_g5_i3(K04123);c52508_g5_i4(K04123);c52508_g5_i5(K04123);c52508_g5_i6(K04123);c52508_g5_i7(K04123);c52508_g5_i8(K04123);c53168_g1_i1(K04123);c53168_g1_i2(K04123);c53168_g1_i3(K04123);c54468_g1_i1(K04125);c54468_g1_i4(K04125);c60120_g1_i1(K17982);…
191	Sesquiterpenoid and triterpenoid biosynthesis	58	0.0048	path:ko00909	c26048_g2_i1(K00511);c47148_g1_i2(K15891);c47148_g1_i3(K15891);c53133_g1_i1(K00801);c54980_g1_i1(K15803);c54980_g1_i2(K15803);c54980_g1_i3(K15803);c60927_g1_i1(K15803);c60927_g1_i2(K15803);c60927_g1_i3(K15803);c60927_g1_i4(K15803);c60927_g1_i5(K15803);c60927_g1_i6(K15803);c60931_g1_i1(K15813);c61434_g1_i10(K15803);c61434_g1_i3(K15803);c61434_g1_i4(K15803);c61434_g1_i5(K15803);c61434_g1_i6(K15803)…
192	B cell receptor signaling pathway	58	0.0048	path:ko04662	c13275_g1_i1(K04371);c15690_g1_i1(K04371);c22074_g1_i1(K06268);c24415_g1_i1(K06268);c27903_g1_i1(K04368);c35028_g1_i1(K04392);c37197_g1_i1(K04368);c37197_g2_i1(K04368);c37197_g2_i2(K04368);c40072_g1_i1(K03083);c40072_g2_i1(K03083);c4330_g1_i1(K04371);c44643_g1_i1(K03083);c44643_g1_i2(K03083);c45942_g1_i1(K04392);c45942_g1_i2(K04392);c47692_g1_i1(K04392);c47692_g1_i2(K04392);c49795_g1_i1(K04392);c…
193	Amyotrophic lateral sclerosis (ALS)	58	0.0048	path:ko05014	c22074_g1_i1(K06268);c24415_g1_i1(K06268);c35028_g1_i1(K04392);c37578_g1_i1(K08738);c37578_g1_i2(K08738);c45942_g1_i1(K04392);c45942_g1_i2(K04392);c46915_g1_i1(K05208);c47692_g1_i1(K04392);c47692_g1_i2(K04392);c48565_g2_i1(K11518);c48565_g2_i2(K11518);c48565_g2_i3(K11518);c48565_g2_i4(K11518);c48565_g3_i1(K11518);c49795_g1_i1(K04392);c49795_g1_i3(K04392);c52535_g1_i1(K04569);c52603_g1_i1(K04565);…
194	Epithelial cell signaling in Helicobacter pylori infection	58	0.0048	path:ko05120	c16586_g1_i1(K02155);c16586_g1_i2(K02155);c16982_g1_i1(K02152);c19530_g1_i1(K03661);c22279_g1_i1(K02155);c23333_g1_i1(K02155);c27465_g1_i1(K02152);c32104_g1_i1(K03661);c35028_g1_i1(K04392);c37209_g1_i1(K02150);c38283_g1_i1(K02149);c38756_g1_i1(K02154);c38756_g2_i1(K02154);c38756_g2_i2(K02154);c39896_g1_i1(K02149);c45942_g1_i1(K04392);c45942_g1_i2(K04392);c47692_g1_i1(K04392);c47692_g1_i2(K04392);…
195	Melanogenesis	56	0.0046	path:ko04916	c13275_g1_i1(K04371);c1513_g1_i1(K04498);c15690_g1_i1(K04371);c23768_g1_i1(K02183);c27105_g1_i1(K02183);c27673_g1_i1(K02183);c27903_g1_i1(K04368);c36072_g1_i1(K04498);c36072_g2_i1(K04498);c36116_g1_i1(K02183);c37197_g1_i1(K04368);c37197_g2_i1(K04368);c37197_g2_i2(K04368);c40072_g1_i1(K03083);c40072_g2_i1(K03083);c4330_g1_i1(K04371);c44058_g1_i1(K04498);c44643_g1_i1(K03083);c44643_g1_i2(K03083);c4…
196	Nicotinate and nicotinamide metabolism	54	0.0044	path:ko00760	c20889_g1_i1(K01081);c22393_g1_i1(K03787);c45696_g1_i1(K00858);c49271_g1_i1(K00858);c49271_g1_i2(K00858);c50663_g1_i1(K06210);c52524_g1_i1(K18551);c52825_g1_i1(K00767);c52825_g1_i2(K00767);c53309_g1_i1(K03517);c58317_g1_i1(K03787);c58392_g1_i1(K03426);c58392_g1_i2(K03426);c58486_g1_i1(K01950);c58848_g1_i1(K03787);c58848_g1_i2(K03787);c58848_g1_i3(K03787);c59937_g3_i1(K01081);c59937_g3_i2(K01081);…
197	Histidine metabolism	54	0.0044	path:ko00340	c36557_g1_i1(K11755);c36557_g1_i2(K11755);c39160_g1_i1(K00128);c39160_g1_i2(K00128);c39160_g1_i3(K00128);c39160_g1_i4(K00128);c47178_g1_i1(K01814);c47178_g2_i1(K01814);c49789_g1_i1(K00013);c49789_g1_i2(K00013);c49789_g1_i3(K00013);c50674_g1_i1(K00765);c50674_g1_i2(K00765);c50674_g1_i3(K00765);c51401_g1_i1(K00128);c51401_g2_i1(K00128);c51401_g2_i2(K00128);c51401_g2_i3(K00128);c51401_g2_i4(K00128);…
198	Fatty acid elongation	54	0.0044	path:ko00062	c16953_g1_i1(K15397);c28859_g1_i1(K15397);c28859_g2_i1(K15397);c31740_g1_i1(K15397);c35544_g1_i1(K10251);c37626_g1_i1(K10251);c46691_g1_i1(K15397);c46691_g2_i1(K15397);c46703_g1_i1(K15397);c47630_g1_i1(K15397);c48819_g1_i1(K15397);c50916_g1_i1(K15397);c51175_g1_i1(K15397);c51817_g1_i1(K01068);c51817_g1_i2(K01068);c52298_g1_i2(K10258);c53579_g1_i1(K10258);c54301_g1_i1(K07512);c54301_g2_i1(K07512);…
199	Lysine biosynthesis	53	0.0044	path:ko00300	c30690_g1_i2(K01714);c45627_g1_i1(K10206);c48954_g1_i1(K12524);c53493_g1_i1(K00133);c53493_g1_i2(K00133);c53493_g1_i3(K00133);c56343_g1_i1(K14085);c56343_g2_i1(K14085);c56471_g1_i1(K10206);c57014_g2_i1(K01714);c57014_g2_i2(K01714);c57014_g2_i3(K01714);c57014_g3_i1(K01714);c57014_g3_i2(K01714);c57884_g2_i1(K00215);c57884_g2_i7(K00215);c58231_g1_i1(K01778);c60748_g1_i1(K01586);c60748_g1_i2(K01586);…
200	Hypertrophic cardiomyopathy (HCM)	53	0.0044	path:ko05410	c11912_g1_i1(K10373);c11912_g2_i1(K10373);c18239_g1_i1(K05692);c18239_g2_i1(K05692);c2198_g1_i1(K10373);c2198_g2_i1(K10373);c23839_g3_i1(K05692);c3204_g1_i1(K05692);c3204_g2_i1(K05692);c44160_g1_i2(K07199);c44160_g1_i3(K07199);c44351_g1_i1(K07198);c44351_g1_i2(K07198);c45541_g1_i1(K07198);c45541_g2_i1(K07198);c50699_g1_i1(K07198);c53516_g1_i1(K07198);c53516_g1_i2(K07198);c56328_g1_i1(K07199);c563…
201	Folate biosynthesis	52	0.0043	path:ko00790	c2241_g1_i1(K13998);c2241_g2_i1(K13998);c27191_g1_i1(K13950);c27191_g2_i1(K13950);c33300_g1_i1(K03639);c33300_g1_i2(K03639);c43371_g2_i1(K18482);c43371_g3_i1(K18482);c49227_g1_i1(K18482);c49227_g1_i2(K18482);c50239_g2_i1(K01930);c50239_g3_i1(K01930);c50239_g3_i10(K01930);c50239_g3_i2(K01930);c50239_g3_i3(K01930);c50239_g3_i4(K01930);c50239_g3_i5(K01930);c50239_g3_i9(K01930);c50747_g1_i1(K13998);c…
202	Drug metabolism - other enzymes	52	0.0043	path:ko00983	c10473_g1_i1(K13421);c22533_g1_i1(K01431);c264_g1_i1(K01431);c28588_g1_i1(K01951);c28588_g1_i2(K01951);c28588_g2_i1(K01951);c33740_g2_i1(K00857);c45538_g3_i1(K00106);c50909_g1_i1(K00106);c50909_g2_i1(K00106);c50909_g3_i1(K00106);c50909_g4_i1(K00106);c50909_g5_i1(K00106);c50909_g6_i1(K00106);c52077_g1_i1(K00088);c52077_g2_i1(K00088);c53702_g2_i2(K00760);c53951_g1_i1(K00876);c53951_g2_i1(K00876);c5…
203	Vasopressin-regulated water reabsorption	51	0.0042	path:ko04962	c1248_g1_i1(K07889);c15309_g1_i1(K07904);c1842_g1_i1(K07904);c18447_g1_i1(K07904);c19416_g1_i1(K10418);c20584_g1_i1(K10418);c22117_g1_i1(K12462);c22117_g2_i1(K12462);c23396_g1_i1(K07904);c26764_g1_i1(K07904);c28011_g1_i1(K07904);c29448_g1_i1(K07904);c32086_g1_i1(K07889);c32086_g2_i1(K07889);c35263_g1_i1(K07904);c35682_g1_i1(K10418);c35820_g1_i1(K07904);c38448_g1_i1(K07904);c49575_g1_i1(K12462);c4…
204	Glioma	51	0.0042	path:ko05214	c12254_g1_i1(K07203);c12254_g2_i1(K07203);c13275_g1_i1(K04371);c15690_g1_i1(K04371);c1747_g1_i1(K07203);c23768_g1_i1(K02183);c27105_g1_i1(K02183);c27673_g1_i1(K02183);c27903_g1_i1(K04368);c33335_g1_i1(K06620);c36116_g1_i1(K02183);c37197_g1_i1(K04368);c37197_g2_i1(K04368);c37197_g2_i2(K04368);c4330_g1_i1(K04371);c47006_g1_i1(K02183);c48548_g1_i1(K02183);c51588_g1_i1(K02183);c51741_g1_i1(K02183);c5…
205	Butanoate metabolism	50	0.0041	path:ko00650	c17753_g1_i1(K01652);c36780_g1_i1(K01640);c36953_g1_i1(K01580);c36953_g2_i1(K01580);c38697_g1_i1(K18121);c39465_g1_i1(K01580);c40399_g1_i1(K16871);c40399_g2_i1(K16871);c45138_g1_i1(K01640);c50045_g1_i1(K01653);c50045_g1_i2(K01653);c50045_g1_i3(K01653);c50045_g3_i1(K01653);c53780_g1_i1(K01641);c53780_g1_i2(K01641);c53780_g2_i1(K01641);c54088_g1_i1(K00626);c54088_g2_i1(K00626);c54088_g2_i2(K00626);…
206	Rheumatoid arthritis	50	0.0041	path:ko05323	c16586_g1_i1(K02155);c16586_g1_i2(K02155);c16982_g1_i1(K02152);c19530_g1_i1(K03661);c22279_g1_i1(K02155);c23333_g1_i1(K02155);c27465_g1_i1(K02152);c32104_g1_i1(K03661);c37209_g1_i1(K02150);c38283_g1_i1(K02149);c38756_g1_i1(K02154);c38756_g2_i1(K02154);c38756_g2_i2(K02154);c39896_g1_i1(K02149);c49462_g1_i1(K02154);c49462_g1_i2(K02154);c52060_g1_i1(K14379);c52060_g1_i2(K14379);c52060_g1_i3(K14379);…
207	Glycosaminoglycan degradation	48	0.0039	path:ko00531	c1130_g1_i1(K01205);c1130_g1_i2(K01205);c1931_g1_i1(K01205);c30792_g1_i1(K12373);c30792_g2_i1(K12373);c39656_g1_i1(K01205);c39656_g1_i2(K01205);c39656_g1_i3(K01205);c42963_g1_i1(K10532);c4839_g1_i1(K07964);c51378_g1_i1(K12373);c51378_g3_i1(K12373);c56992_g2_i1(K10532);c56992_g2_i2(K10532);c56992_g2_i3(K10532);c56992_g2_i4(K10532);c56992_g2_i5(K10532);c56992_g2_i7(K10532);c56992_g2_i8(K10532);c579…
208	Two-component system	48	0.0039	path:ko02020	c12031_g1_i1(K00412);c22066_g1_i1(K02259);c22066_g2_i1(K02259);c37578_g1_i1(K08738);c37578_g1_i2(K08738);c45566_g1_i1(K00411);c45899_g1_i1(K06596);c45899_g1_i2(K06596);c54088_g1_i1(K00626);c54088_g2_i1(K00626);c54088_g2_i2(K00626);c54088_g2_i3(K00626);c54088_g2_i4(K00626);c54088_g2_i5(K00626);c59464_g1_i10(K01915);c59464_g1_i2(K01915);c59464_g1_i3(K01915);c59464_g1_i4(K01915);c59464_g5_i1(K01915)…
209	Chemokine signaling pathway	47	0.0039	path:ko04062	c13275_g1_i1(K04371);c15690_g1_i1(K04371);c27903_g1_i1(K04368);c30497_g3_i2(K05747);c35028_g1_i1(K04392);c37197_g1_i1(K04368);c37197_g2_i1(K04368);c37197_g2_i2(K04368);c37210_g1_i1(K04536);c37210_g1_i2(K04536);c40072_g1_i1(K03083);c40072_g2_i1(K03083);c4330_g1_i1(K04371);c44643_g1_i1(K03083);c44643_g1_i2(K03083);c45942_g1_i1(K04392);c45942_g1_i2(K04392);c47692_g1_i1(K04392);c47692_g1_i2(K04392);c…
210	Chloroalkane and chloroalkene degradation	47	0.0039	path:ko00625	c38048_g1_i1(K00001);c38048_g1_i2(K00001);c39160_g1_i1(K00128);c39160_g1_i2(K00128);c39160_g1_i3(K00128);c39160_g1_i4(K00128);c47681_g1_i1(K00001);c51401_g1_i1(K00128);c51401_g2_i1(K00128);c51401_g2_i2(K00128);c51401_g2_i3(K00128);c51401_g2_i4(K00128);c51401_g4_i1(K00128);c54087_g1_i1(K00128);c54087_g1_i2(K00128);c54522_g1_i1(K00121);c56221_g1_i1(K00128);c56221_g1_i2(K00128);c56221_g1_i3(K00128);…
211	T cell receptor signaling pathway	46	0.0038	path:ko04660	c13275_g1_i1(K04371);c15690_g1_i1(K04371);c22074_g1_i1(K06268);c24415_g1_i1(K06268);c27903_g1_i1(K04368);c37197_g1_i1(K04368);c37197_g2_i1(K04368);c37197_g2_i2(K04368);c40072_g1_i1(K03083);c40072_g2_i1(K03083);c4330_g1_i1(K04371);c44643_g1_i1(K03083);c44643_g1_i2(K03083);c52447_g1_i1(K06276);c52447_g2_i1(K06276);c55121_g1_i1(K04371);c55121_g1_i2(K04371);c55121_g1_i3(K04371);c55244_g1_i1(K06268);c…
212	Selenocompound metabolism	46	0.0038	path:ko00450	c1948_g1_i1(K01874);c29600_g1_i1(K01761);c29600_g1_i2(K01761);c3028_g1_i1(K01008);c35004_g1_i2(K00384);c41007_g1_i1(K01761);c41007_g2_i1(K01761);c41344_g2_i1(K01760);c41344_g2_i2(K01760);c42321_g1_i1(K00384);c42321_g1_i2(K00384);c42321_g1_i3(K00384);c44158_g1_i1(K00549);c50258_g1_i1(K00384);c50512_g1_i1(K11717);c51497_g1_i1(K01874);c51497_g1_i2(K01874);c51497_g1_i3(K01874);c51946_g1_i1(K08247);c5…
213	Monobactam biosynthesis	46	0.0038	path:ko00261	c30690_g1_i2(K01714);c48954_g1_i1(K12524);c52989_g1_i1(K13811);c53493_g1_i1(K00133);c53493_g1_i2(K00133);c53493_g1_i3(K00133);c57014_g2_i1(K01714);c57014_g2_i2(K01714);c57014_g2_i3(K01714);c57014_g3_i1(K01714);c57014_g3_i2(K01714);c57884_g2_i1(K00215);c57884_g2_i7(K00215);c57946_g1_i1(K13811);c57946_g2_i1(K13811);c61065_g1_i4(K00215);c62661_g1_i1(K12524);c62661_g1_i2(K12524);c62661_g1_i3(K12524);…
214	Amphetamine addiction	45	0.0037	path:ko05031	c22074_g1_i1(K06268);c23768_g1_i1(K02183);c24415_g1_i1(K06268);c27105_g1_i1(K02183);c27673_g1_i1(K02183);c36116_g1_i1(K02183);c43069_g1_i1(K06269);c43069_g1_i2(K06269);c46915_g1_i1(K05208);c46969_g2_i1(K06269);c46969_g2_i2(K06269);c46969_g3_i1(K06269);c47006_g1_i1(K02183);c48548_g1_i1(K02183);c51588_g1_i1(K02183);c51741_g1_i1(K02183);c51741_g1_i2(K02183);c52194_g1_i1(K06269);c52194_g1_i2(K06269);…
215	Osteoclast differentiation	45	0.0037	path:ko04380	c13275_g1_i1(K04371);c15690_g1_i1(K04371);c22074_g1_i1(K06268);c24415_g1_i1(K06268);c27903_g1_i1(K04368);c35028_g1_i1(K04392);c37197_g1_i1(K04368);c37197_g2_i1(K04368);c37197_g2_i2(K04368);c4330_g1_i1(K04371);c45942_g1_i1(K04392);c45942_g1_i2(K04392);c47692_g1_i1(K04392);c47692_g1_i2(K04392);c49795_g1_i1(K04392);c49795_g1_i3(K04392);c52060_g1_i1(K14379);c52060_g1_i2(K14379);c52060_g1_i3(K14379);c…
216	Cytosolic DNA-sensing pathway	45	0.0037	path:ko04623	c16277_g1_i1(K03016);c16277_g1_i2(K03016);c16751_g1_i1(K03020);c16751_g1_i2(K03020);c1816_g1_i1(K03027);c2269_g1_i1(K03019);c35100_g1_i1(K03013);c35100_g1_i2(K03013);c36838_g1_i1(K03023);c40398_g1_i1(K03025);c40409_g1_i1(K03025);c40409_g1_i2(K03025);c44882_g1_i1(K14721);c44882_g2_i1(K14721);c44882_g3_i1(K14721);c46230_g1_i1(K03024);c46230_g1_i2(K03024);c48647_g1_i1(K03013);c48652_g1_i1(K03021);c4…
217	Retinol metabolism	44	0.0036	path:ko00830	c27026_g1_i1(K07437);c28791_g1_i1(K11155);c34242_g1_i1(K07437);c34242_g2_i1(K07437);c38048_g1_i1(K00001);c38048_g1_i2(K00001);c42848_g1_i1(K07437);c42848_g2_i1(K07437);c42848_g3_i1(K07437);c47681_g1_i1(K00001);c48103_g1_i1(K07437);c48103_g1_i2(K07437);c48103_g2_i1(K07437);c50692_g1_i1(K07437);c54306_g1_i1(K07437);c54306_g1_i2(K07437);c54306_g2_i1(K07437);c54522_g1_i1(K00121);c56589_g1_i2(K00121);…
218	Non-homologous end-joining	44	0.0036	path:ko03450	c16188_g1_i1(K10866);c16188_g1_i2(K10866);c22323_g1_i1(K03512);c22323_g1_i2(K03512);c35350_g1_i1(K04799);c35350_g2_i1(K04799);c41330_g1_i1(K10884);c41330_g2_i1(K10884);c48956_g3_i1(K10885);c48956_g3_i2(K10885);c48956_g3_i3(K10885);c48956_g3_i4(K10885);c48956_g3_i5(K10885);c48956_g4_i2(K10885);c48956_g4_i3(K10885);c48956_g4_i4(K10885);c48956_g4_i5(K10885);c54837_g1_i1(K10777);c54837_g1_i2(K10777);…
219	Viral myocarditis	44	0.0036	path:ko05416	c13245_g1_i1(K17751);c18239_g1_i1(K05692);c18239_g2_i1(K05692);c22674_g1_i1(K17751);c22674_g2_i1(K17751);c23839_g3_i1(K05692);c3204_g1_i1(K05692);c3204_g2_i1(K05692);c35028_g1_i1(K04392);c37578_g1_i1(K08738);c37578_g1_i2(K08738);c45942_g1_i1(K04392);c45942_g1_i2(K04392);c47692_g1_i1(K04392);c47692_g1_i2(K04392);c49795_g1_i1(K04392);c49795_g1_i3(K04392);c56626_g1_i1(K05692);c56626_g1_i2(K05692);c5…
220	Linoleic acid metabolism	43	0.0035	path:ko00591	c11498_g1_i1(K00454);c18835_g1_i1(K00454);c46276_g1_i1(K15718);c56205_g1_i1(K00454);c58952_g1_i1(K00454);c59163_g1_i1(K14674);c59163_g2_i1(K14674);c59972_g1_i1(K00454);c63007_g1_i2(K00454);c63007_g1_i3(K00454);c63007_g1_i4(K00454);c64082_g1_i1(K15718);c64082_g1_i2(K15718);c64082_g1_i3(K15718);c64082_g1_i4(K15718);c64082_g2_i1(K15718);c64082_g2_i2(K15718);c64082_g3_i1(K15718);c64694_g1_i1(K15718);…
221	Vitamin B6 metabolism	43	0.0035	path:ko00750	c28399_g1_i1(K08681);c28399_g1_i2(K08681);c35574_g1_i1(K01733);c43970_g1_i1(K06215);c43970_g1_i2(K06215);c45317_g1_i1(K06215);c45317_g1_i2(K06215);c49476_g1_i1(K00831);c50601_g1_i1(K08681);c55331_g1_i1(K05275);c55331_g2_i1(K05275);c55331_g2_i2(K05275);c55331_g2_i3(K05275);c55331_g2_i4(K05275);c55331_g2_i5(K05275);c56160_g1_i2(K00868);c56160_g1_i4(K00868);c56160_g1_i5(K00868);c56160_g1_i6(K00868);…
222	Brassinosteroid biosynthesis	43	0.0035	path:ko00905	c48560_g1_i1(K12640);c48560_g1_i2(K12640);c48619_g1_i1(K12639);c48619_g1_i2(K12639);c48619_g2_i1(K12639);c48966_g2_i1(K09587);c48966_g2_i2(K09587);c51106_g1_i1(K15639);c51106_g1_i2(K15639);c51106_g1_i3(K15639);c51106_g1_i4(K15639);c52738_g1_i1(K09588);c52738_g1_i2(K09588);c56951_g1_i1(K15639);c56951_g2_i1(K15639);c56951_g3_i1(K15639);c59807_g1_i1(K09591);c62217_g1_i1(K12638);c62217_g1_i2(K12638);…
223	Stilbenoid, diarylheptanoid and gingerol biosynthesis	42	0.0034	path:ko00945	c19216_g1_i1(K13065);c39325_g1_i1(K00588);c39325_g1_i2(K00588);c43110_g1_i2(K00517);c44426_g1_i1(K00487);c44972_g1_i2(K13065);c45496_g1_i1(K00517);c57365_g1_i1(K00487);c57365_g2_i1(K00487);c57365_g2_i3(K00487);c60693_g1_i1(K13065);c60693_g2_i1(K13065);c60693_g2_i2(K13065);c60693_g2_i3(K13065);c60693_g3_i1(K13065);c61212_g1_i1(K00588);c61212_g1_i2(K00588);c62194_g1_i1(K00588);c62194_g2_i1(K00588);…
224	VEGF signaling pathway	42	0.0034	path:ko04370	c13275_g1_i1(K04371);c15690_g1_i1(K04371);c22074_g1_i1(K06268);c24415_g1_i1(K06268);c27903_g1_i1(K04368);c35028_g1_i1(K04392);c37197_g1_i1(K04368);c37197_g2_i1(K04368);c37197_g2_i2(K04368);c4330_g1_i1(K04371);c45942_g1_i1(K04392);c45942_g1_i2(K04392);c47692_g1_i1(K04392);c47692_g1_i2(K04392);c49795_g1_i1(K04392);c49795_g1_i3(K04392);c55054_g2_i1(K04718);c55121_g1_i1(K04371);c55121_g1_i2(K04371);c…
225	Tropane, piperidine and pyridine alkaloid biosynthesis	42	0.0034	path:ko00960	c17902_g1_i1(K08081);c2102_g1_i1(K00276);c38457_g1_i1(K08081);c38457_g1_i2(K08081);c38739_g1_i1(K00811);c38739_g1_i2(K00811);c38739_g1_i3(K00811);c45072_g1_i1(K08081);c45072_g2_i1(K08081);c48835_g1_i1(K15849);c48835_g1_i3(K15849);c53563_g1_i1(K14455);c53563_g1_i2(K14455);c54342_g1_i1(K00815);c54475_g1_i1(K08081);c54475_g1_i2(K08081);c54475_g1_i4(K08081);c55507_g1_i1(K14454);c55507_g1_i2(K14454);c…
226	Pancreatic cancer	42	0.0034	path:ko05212	c13275_g1_i1(K04371);c15690_g1_i1(K04371);c27903_g1_i1(K04368);c28121_g2_i1(K04482);c29366_g1_i1(K04482);c29366_g1_i2(K04482);c33335_g1_i1(K06620);c35028_g1_i1(K04392);c37197_g1_i1(K04368);c37197_g2_i1(K04368);c37197_g2_i2(K04368);c4330_g1_i1(K04371);c45942_g1_i1(K04392);c45942_g1_i2(K04392);c47692_g1_i1(K04392);c47692_g1_i2(K04392);c49795_g1_i1(K04392);c49795_g1_i3(K04392);c55121_g1_i1(K04371);c…
227	Vascular smooth muscle contraction	41	0.0034	path:ko04270	c13275_g1_i1(K04371);c15690_g1_i1(K04371);c17762_g1_i1(K18050);c23768_g1_i1(K02183);c27105_g1_i1(K02183);c27673_g1_i1(K02183);c27903_g1_i1(K04368);c36116_g1_i1(K02183);c37197_g1_i1(K04368);c37197_g2_i1(K04368);c37197_g2_i2(K04368);c43069_g1_i1(K06269);c43069_g1_i2(K06269);c4330_g1_i1(K04371);c46969_g2_i1(K06269);c46969_g2_i2(K06269);c46969_g3_i1(K06269);c47006_g1_i1(K02183);c48548_g1_i1(K02183);c…
228	Thyroid hormone synthesis	41	0.0034	path:ko04918	c17001_g1_i1(K00383);c22857_g1_i1(K00432);c32968_g1_i1(K00432);c41222_g1_i1(K09487);c44247_g1_i1(K09487);c44247_g2_i1(K09487);c44247_g3_i1(K09487);c46459_g1_i1(K00383);c46459_g1_i2(K00383);c46459_g1_i3(K00383);c46459_g1_i4(K00383);c50222_g1_i1(K09487);c50222_g1_i2(K09487);c50222_g1_i3(K09487);c54809_g2_i1(K09487);c54809_g2_i2(K09487);c62202_g1_i2(K00383);c62202_g1_i3(K00383);c62202_g1_i4(K00383);…
229	ErbB signaling pathway	41	0.0034	path:ko04012	c12254_g1_i1(K07203);c12254_g2_i1(K07203);c13275_g1_i1(K04371);c15690_g1_i1(K04371);c1747_g1_i1(K07203);c27903_g1_i1(K04368);c37197_g1_i1(K04368);c37197_g2_i1(K04368);c37197_g2_i2(K04368);c40072_g1_i1(K03083);c40072_g2_i1(K03083);c4330_g1_i1(K04371);c44643_g1_i1(K03083);c44643_g1_i2(K03083);c48034_g1_i1(K04688);c52664_g1_i1(K04688);c52664_g2_i1(K04688);c55121_g1_i1(K04371);c55121_g1_i2(K04371);c5…
230	Glycosphingolipid biosynthesis - globo series	41	0.0034	path:ko00603	c17209_g1_i1(K07407);c30792_g1_i1(K12373);c30792_g2_i1(K12373);c38275_g2_i1(K07407);c44620_g1_i1(K07407);c50114_g1_i1(K01988);c51378_g1_i1(K12373);c51378_g3_i1(K12373);c52875_g1_i1(K01988);c55638_g1_i1(K07407);c55638_g1_i2(K07407);c55638_g1_i3(K07407);c57985_g2_i1(K12373);c57985_g2_i2(K12373);c57985_g2_i3(K12373);c57985_g2_i4(K12373);c61080_g6_i1(K07407);c61080_g6_i2(K07407);c61080_g6_i4(K07407);…
231	Endometrial cancer	41	0.0034	path:ko05213	c13275_g1_i1(K04371);c15690_g1_i1(K04371);c27903_g1_i1(K04368);c37197_g1_i1(K04368);c37197_g2_i1(K04368);c37197_g2_i2(K04368);c40072_g1_i1(K03083);c40072_g2_i1(K03083);c4330_g1_i1(K04371);c44643_g1_i1(K03083);c44643_g1_i2(K03083);c50347_g1_i1(K08734);c50347_g1_i2(K08734);c50347_g1_i3(K08734);c52447_g1_i1(K06276);c52447_g2_i1(K06276);c55121_g1_i1(K04371);c55121_g1_i2(K04371);c55121_g1_i3(K04371);c…
232	Cardiac muscle contraction	41	0.0034	path:ko04260	c11912_g1_i1(K10373);c11912_g2_i1(K10373);c12031_g1_i1(K00412);c13245_g1_i1(K17751);c1617_g1_i1(K02263);c16447_g2_i1(K00417);c2198_g1_i1(K10373);c2198_g2_i1(K10373);c22674_g1_i1(K17751);c22674_g2_i1(K17751);c24764_g1_i1(K02256);c24764_g2_i1(K02256);c24812_g1_i1(K00417);c28496_g1_i2(K02262);c35663_g1_i1(K02266);c36179_g1_i1(K02261);c36179_g4_i1(K02261);c37010_g1_i1(K00416);c45566_g1_i1(K00411);c46…
233	Natural killer cell mediated cytotoxicity	41	0.0034	path:ko04650	c13275_g1_i1(K04371);c15690_g1_i1(K04371);c22074_g1_i1(K06268);c24415_g1_i1(K06268);c27903_g1_i1(K04368);c35028_g1_i1(K04392);c37197_g1_i1(K04368);c37197_g2_i1(K04368);c37197_g2_i2(K04368);c4330_g1_i1(K04371);c45942_g1_i1(K04392);c45942_g1_i2(K04392);c47692_g1_i1(K04392);c47692_g1_i2(K04392);c49795_g1_i1(K04392);c49795_g1_i3(K04392);c55121_g1_i1(K04371);c55121_g1_i2(K04371);c55121_g1_i3(K04371);c…
234	Pancreatic secretion	40	0.0033	path:ko04972	c15309_g1_i1(K07904);c1842_g1_i1(K07904);c18447_g1_i1(K07904);c21885_g1_i1(K07901);c21885_g1_i2(K07901);c23396_g1_i1(K07904);c26764_g1_i1(K07904);c28011_g1_i1(K07904);c29448_g1_i1(K07904);c35028_g1_i1(K04392);c35263_g1_i1(K07904);c35820_g1_i1(K07904);c38448_g1_i1(K07904);c40956_g1_i1(K05853);c45942_g1_i1(K04392);c45942_g1_i2(K04392);c47692_g1_i1(K04392);c47692_g1_i2(K04392);c49795_g1_i1(K04392);c…
235	Renal cell carcinoma	40	0.0033	path:ko05211	c13275_g1_i1(K04371);c1513_g1_i1(K04498);c15690_g1_i1(K04371);c27903_g1_i1(K04368);c31610_g1_i1(K03868);c31610_g2_i1(K03868);c33569_g1_i1(K03868);c35028_g1_i1(K04392);c36072_g1_i1(K04498);c36072_g2_i1(K04498);c37197_g1_i1(K04368);c37197_g2_i1(K04368);c37197_g2_i2(K04368);c4330_g1_i1(K04371);c44058_g1_i1(K04498);c45942_g1_i1(K04392);c45942_g1_i2(K04392);c47692_g1_i1(K04392);c47692_g1_i2(K04392);c4…
236	TNF signaling pathway	39	0.0032	path:ko04668	c13275_g1_i1(K04371);c15690_g1_i1(K04371);c27903_g1_i1(K04368);c37197_g1_i1(K04368);c37197_g2_i1(K04368);c37197_g2_i2(K04368);c4330_g1_i1(K04371);c52690_g1_i1(K15637);c52690_g1_i2(K15637);c52690_g1_i3(K15637);c52690_g2_i1(K15637);c550_g1_i1(K17065);c550_g2_i1(K17065);c55121_g1_i1(K04371);c55121_g1_i2(K04371);c55121_g1_i3(K04371);c57381_g1_i1(K17065);c57381_g2_i1(K17065);c57381_g2_i2(K17065);c5738…
237	Collecting duct acid secretion	38	0.0031	path:ko04966	c16586_g1_i1(K02155);c16586_g1_i2(K02155);c16982_g1_i1(K02152);c22279_g1_i1(K02155);c23333_g1_i1(K02155);c27465_g1_i1(K02152);c37209_g1_i1(K02150);c38283_g1_i1(K02149);c38756_g1_i1(K02154);c38756_g2_i1(K02154);c38756_g2_i2(K02154);c39896_g1_i1(K02149);c49462_g1_i1(K02154);c49462_g1_i2(K02154);c55098_g2_i2(K02151);c55098_g2_i4(K02151);c55098_g2_i5(K02151);c56381_g2_i1(K02150);c56381_g2_i2(K02150);…
238	Arachidonic acid metabolism	38	0.0031	path:ko00590	c22857_g1_i1(K00432);c32968_g1_i1(K00432);c43335_g1_i1(K05309);c45638_g1_i1(K15730);c47386_g1_i1(K15730);c47386_g1_i3(K15730);c47386_g1_i4(K15730);c55564_g1_i1(K18592);c55564_g1_i2(K18592);c55564_g2_i1(K18592);c55564_g2_i3(K18592);c55564_g3_i1(K18592);c59163_g1_i1(K14674);c59163_g2_i1(K14674);c61533_g2_i1(K15730);c62487_g1_i1(K00432);c62487_g1_i5(K00432);c63561_g1_i1(K18592);c63561_g2_i2(K18592);…
239	Signaling pathways regulating pluripotency of stem cells	38	0.0031	path:ko04550	c13275_g1_i1(K04371);c15690_g1_i1(K04371);c27903_g1_i1(K04368);c37197_g1_i1(K04368);c37197_g2_i1(K04368);c37197_g2_i2(K04368);c40072_g1_i1(K03083);c40072_g2_i1(K03083);c4330_g1_i1(K04371);c44643_g1_i1(K03083);c44643_g1_i2(K03083);c47009_g1_i1(K11138);c47009_g2_i1(K11138);c50530_g1_i1(K14439);c50530_g1_i2(K14439);c50530_g1_i3(K14439);c50530_g2_i2(K14439);c55121_g1_i1(K04371);c55121_g1_i2(K04371);c…
240	Hedgehog signaling pathway	37	0.003	path:ko04340	c10244_g1_i1(K06228);c40072_g1_i1(K03083);c40072_g2_i1(K03083);c44643_g1_i1(K03083);c44643_g1_i2(K03083);c5591_g1_i1(K06228);c57474_g1_i1(K03083);c57474_g1_i2(K03083);c57474_g1_i3(K03083);c57474_g1_i4(K03083);c57474_g1_i5(K03083);c58782_g1_i2(K03083);c58782_g1_i3(K03083);c58782_g1_i4(K03083);c58782_g1_i5(K03083);c58782_g1_i6(K03083);c61556_g1_i5(K06228);c61556_g1_i7(K06228);c62440_g1_i2(K08960);c…
241	Photosynthesis - antenna proteins	37	0.003	path:ko00196	c15555_g1_i1(K08912);c28087_g1_i1(K08911);c28087_g2_i1(K08911);c40364_g1_i1(K08910);c43446_g1_i1(K08909);c47969_g1_i1(K08907);c47969_g1_i2(K08907);c48905_g1_i1(K08908);c51541_g1_i1(K08914);c51961_g1_i1(K08915);c57944_g1_i1(K08916);c57944_g1_i2(K08916);c58474_g1_i1(K08909);c58474_g2_i1(K08909);c60562_g1_i1(K08913);c60562_g3_i1(K08913);c60562_g3_i2(K08913);c61648_g1_i1(K08917);c62586_g2_i2(K08908);…
242	Cutin, suberine and wax biosynthesis	36	0.003	path:ko00073	c2966_g1_i1(K17991);c34454_g1_i1(K15398);c35023_g1_i1(K15398);c35023_g2_i1(K15398);c38120_g1_i1(K15403);c38120_g1_i2(K15403);c38120_g1_i3(K15403);c38994_g1_i1(K15400);c40513_g1_i1(K15400);c43501_g1_i1(K15402);c43501_g1_i2(K15402);c43501_g4_i1(K15402);c4431_g1_i1(K13356);c4431_g2_i1(K13356);c46794_g1_i1(K13356);c47738_g1_i1(K15402);c47738_g2_i1(K15402);c49551_g1_i1(K15401);c54453_g2_i1(K15401);c56…
243	Taurine and hypotaurine metabolism	35	0.0029	path:ko00430	c17986_g1_i1(K10712);c36953_g1_i1(K01580);c36953_g2_i1(K01580);c39465_g1_i1(K01580);c53672_g1_i1(K10712);c54578_g1_i1(K10712);c55392_g1_i2(K01580);c55392_g1_i3(K01580);c55564_g1_i1(K18592);c55564_g1_i2(K18592);c55564_g2_i1(K18592);c55564_g2_i3(K18592);c55564_g3_i1(K18592);c59503_g1_i1(K10712);c59503_g1_i2(K10712);c59503_g1_i4(K10712);c60290_g1_i1(K10712);c61116_g2_i1(K10712);c61116_g2_i2(K10712);…
244	Valine, leucine and isoleucine biosynthesis	35	0.0029	path:ko00290	c17753_g1_i1(K01652);c32702_g1_i1(K01754);c35619_g1_i1(K01703);c44835_g1_i1(K00052);c44835_g1_i2(K00052);c49468_g1_i1(K01649);c50045_g1_i1(K01653);c50045_g1_i2(K01653);c50045_g1_i3(K01653);c50045_g3_i1(K01653);c52557_g1_i1(K00826);c52557_g2_i1(K00826);c53288_g1_i1(K01703);c54639_g2_i1(K00826);c54639_g2_i2(K00826);c56399_g1_i2(K01687);c56399_g1_i3(K01687);c56399_g1_i4(K01687);c60989_g1_i1(K01704);…
245	NOD-like receptor signaling pathway	34	0.0028	path:ko04621	c13275_g1_i1(K04371);c15690_g1_i1(K04371);c36667_g1_i1(K04079);c36667_g2_i1(K04079);c41222_g1_i1(K09487);c43186_g2_i1(K04079);c4330_g1_i1(K04371);c44247_g1_i1(K09487);c44247_g2_i1(K09487);c44247_g3_i1(K09487);c49035_g1_i1(K04079);c50222_g1_i1(K09487);c50222_g1_i2(K09487);c50222_g1_i3(K09487);c54809_g1_i1(K04079);c54809_g2_i1(K09487);c54809_g2_i2(K09487);c54809_g3_i1(K04079);c54809_g4_i1(K04079);c…
246	Chronic myeloid leukemia	34	0.0028	path:ko05220	c10343_g2_i1(K06067);c13275_g1_i1(K04371);c15690_g1_i1(K04371);c27015_g1_i1(K06067);c27903_g1_i1(K04368);c33335_g1_i1(K06620);c37197_g1_i1(K04368);c37197_g2_i1(K04368);c37197_g2_i2(K04368);c4330_g1_i1(K04371);c43554_g1_i1(K06067);c44178_g1_i1(K06067);c53458_g1_i1(K06067);c53458_g1_i2(K06067);c53458_g1_i3(K06067);c53458_g1_i4(K06067);c53458_g1_i5(K06067);c55121_g1_i1(K04371);c55121_g1_i2(K04371);c…
247	Thyroid cancer	34	0.0028	path:ko05216	c13275_g1_i1(K04371);c15690_g1_i1(K04371);c27903_g1_i1(K04368);c35153_g1_i1(K09291);c37197_g1_i1(K04368);c37197_g2_i1(K04368);c37197_g2_i2(K04368);c4330_g1_i1(K04371);c50052_g1_i2(K09291);c50052_g1_i3(K09291);c51562_g1_i2(K09291);c51562_g1_i3(K09291);c51562_g2_i1(K09291);c51562_g3_i1(K09291);c55121_g1_i1(K04371);c55121_g1_i2(K04371);c55121_g1_i3(K04371);c58097_g1_i2(K04371);c58097_g2_i1(K04371);c…
248	Retrograde endocannabinoid signaling	34	0.0028	path:ko04723	c13275_g1_i1(K04371);c15690_g1_i1(K04371);c37210_g1_i1(K04536);c37210_g1_i2(K04536);c38779_g1_i1(K15015);c38779_g1_i2(K15015);c4330_g1_i1(K04371);c43925_g1_i1(K15015);c51308_g1_i1(K15015);c51308_g1_i2(K15015);c54866_g1_i1(K15015);c54866_g1_i2(K15015);c55121_g1_i1(K04371);c55121_g1_i2(K04371);c55121_g1_i3(K04371);c58097_g1_i2(K04371);c58097_g2_i1(K04371);c63664_g1_i5(K05185);c66053_g1_i1(K15015);c…
249	AGE-RAGE signaling pathway in diabetic complications	34	0.0028	path:ko04933	c13275_g1_i1(K04371);c15690_g1_i1(K04371);c17762_g1_i1(K18050);c35028_g1_i1(K04392);c4330_g1_i1(K04371);c45942_g1_i1(K04392);c45942_g1_i2(K04392);c47053_g1_i1(K05857);c47053_g1_i2(K05857);c47053_g1_i3(K05857);c47053_g1_i4(K05857);c47053_g2_i1(K05857);c47053_g2_i2(K05857);c47053_g2_i3(K05857);c47053_g3_i1(K05857);c47053_g3_i2(K05857);c47692_g1_i1(K04392);c47692_g1_i2(K04392);c4860_g1_i1(K06237);c4…
250	Mineral absorption	34	0.0028	path:ko04978	c1658_g1_i1(K00522);c18753_g1_i1(K14686);c21711_g1_i1(K00510);c26922_g1_i1(K14685);c31931_g1_i1(K00510);c31931_g2_i1(K00510);c35042_g1_i1(K14686);c40872_g1_i1(K14686);c49270_g1_i1(K12347);c49270_g1_i2(K12347);c52057_g2_i1(K14685);c52084_g2_i1(K12347);c55104_g1_i1(K07213);c55104_g2_i1(K07213);c55906_g1_i1(K14686);c56801_g1_i3(K12347);c58983_g1_i1(K00522);c58983_g1_i3(K00522);c58983_g1_i4(K00522);c…
251	Bacterial secretion system	33	0.0027	path:ko03070	c27644_g1_i1(K03116);c34668_g1_i1(K03070);c35073_g1_i1(K03106);c35073_g2_i1(K03106);c35073_g3_i1(K03106);c49044_g2_i2(K03070);c49044_g2_i3(K03070);c49725_g1_i1(K03118);c51076_g1_i1(K03106);c51138_g1_i1(K03116);c56819_g2_i2(K03217);c56819_g2_i3(K03217);c57806_g2_i1(K03217);c57806_g2_i2(K03217);c60461_g4_i1(K03070);c60461_g4_i3(K03070);c60461_g4_i4(K03070);c61473_g2_i1(K03070);c61473_g2_i2(K03070);…
252	Renin secretion	33	0.0027	path:ko04924	c18403_g1_i1(K01363);c22074_g1_i1(K06268);c23768_g1_i1(K02183);c24415_g1_i1(K06268);c27105_g1_i1(K02183);c27673_g1_i1(K02183);c36116_g1_i1(K02183);c47006_g1_i1(K02183);c48548_g1_i1(K02183);c51588_g1_i1(K02183);c51741_g1_i1(K02183);c51741_g1_i2(K02183);c53832_g4_i1(K02183);c53832_g6_i1(K02183);c55244_g1_i1(K06268);c55244_g1_i3(K06268);c55496_g1_i1(K02183);c55496_g1_i2(K02183);c55496_g1_i3(K02183);…
253	Type I diabetes mellitus	32	0.0026	path:ko04940	c15908_g2_i1(K04077);c18205_g1_i1(K04077);c36953_g1_i1(K01580);c36953_g2_i1(K01580);c39465_g1_i1(K01580);c49052_g1_i1(K04077);c53457_g1_i1(K04077);c55392_g1_i2(K01580);c55392_g1_i3(K01580);c55429_g1_i1(K04077);c55429_g1_i2(K04077);c55429_g2_i1(K04077);c59205_g1_i1(K04077);c62103_g1_i1(K04077);c62103_g1_i2(K04077);c62351_g1_i1(K04077);c62351_g2_i1(K04077);c62351_g2_i2(K04077);c62351_g2_i3(K04077);…
254	Thiamine metabolism	32	0.0026	path:ko00730	c22099_g1_i1(K01662);c22099_g1_i2(K01662);c35296_g1_i1(K00949);c47814_g1_i1(K03146);c49972_g1_i1(K06928);c49972_g1_i2(K06928);c59380_g1_i1(K03146);c60163_g1_i1(K04487);c60163_g1_i2(K04487);c63656_g1_i1(K03147);c63656_g5_i1(K03147);c63656_g5_i2(K03147);c64511_g1_i10(K14153);c64511_g1_i2(K14153);c64511_g1_i4(K14153);c64511_g1_i7(K14153);c64511_g1_i8(K14153);c64511_g1_i9(K14153);c65317_g2_i1(K00878)…
255	Notch signaling pathway	32	0.0026	path:ko04330	c10343_g2_i1(K06067);c1513_g1_i1(K04498);c27015_g1_i1(K06067);c36072_g1_i1(K04498);c36072_g2_i1(K04498);c38516_g1_i1(K04505);c43554_g1_i1(K06067);c44058_g1_i1(K04498);c44178_g1_i1(K06067);c48321_g1_i1(K06066);c48473_g1_i1(K06062);c48473_g2_i1(K06062);c53458_g1_i1(K06067);c53458_g1_i2(K06067);c53458_g1_i3(K06067);c53458_g1_i4(K06067);c53458_g1_i5(K06067);c53850_g1_i1(K06063);c53850_g2_i1(K06063);c…
256	Limonene and pinene degradation	31	0.0025	path:ko00903	c39160_g1_i1(K00128);c39160_g1_i2(K00128);c39160_g1_i3(K00128);c39160_g1_i4(K00128);c43110_g1_i2(K00517);c45496_g1_i1(K00517);c51401_g1_i1(K00128);c51401_g2_i1(K00128);c51401_g2_i2(K00128);c51401_g2_i3(K00128);c51401_g2_i4(K00128);c51401_g4_i1(K00128);c54087_g1_i1(K00128);c54087_g1_i2(K00128);c56221_g1_i1(K00128);c56221_g1_i2(K00128);c56221_g1_i3(K00128);c61837_g1_i1(K00128);c61837_g1_i2(K00128);…
257	Prolactin signaling pathway	31	0.0025	path:ko04917	c13275_g1_i1(K04371);c15690_g1_i1(K04371);c27903_g1_i1(K04368);c37197_g1_i1(K04368);c37197_g2_i1(K04368);c37197_g2_i2(K04368);c40072_g1_i1(K03083);c40072_g2_i1(K03083);c4330_g1_i1(K04371);c44643_g1_i1(K03083);c44643_g1_i2(K03083);c47024_g1_i1(K00965);c55121_g1_i1(K04371);c55121_g1_i2(K04371);c55121_g1_i3(K04371);c57474_g1_i1(K03083);c57474_g1_i2(K03083);c57474_g1_i3(K03083);c57474_g1_i4(K03083);c…
258	Jak-STAT signaling pathway	31	0.0025	path:ko04630	c12045_g1_i1(K04706);c12254_g1_i1(K07203);c12254_g2_i1(K07203);c1513_g1_i1(K04498);c1747_g1_i1(K07203);c36072_g1_i1(K04498);c36072_g2_i1(K04498);c44058_g1_i1(K04498);c53473_g1_i1(K04706);c53473_g1_i2(K04706);c53473_g1_i3(K04706);c53473_g1_i4(K04706);c53473_g1_i5(K04706);c53473_g1_i6(K04706);c53473_g1_i7(K04706);c53473_g1_i8(K04706);c53473_g1_i9(K04706);c57744_g3_i1(K04699);c64211_g2_i11(K04498);c…
259	Small cell lung cancer	30	0.0025	path:ko05222	c33335_g1_i1(K06620);c37578_g1_i1(K08738);c37578_g1_i2(K08738);c46715_g1_i1(K01522);c4860_g1_i1(K06237);c55356_g1_i1(K06620);c55356_g1_i2(K06620);c55356_g1_i3(K06620);c55356_g1_i4(K06620);c55356_g1_i5(K06620);c55356_g1_i6(K06620);c55356_g1_i7(K06620);c56014_g1_i1(K01110);c56014_g1_i2(K01110);c56014_g1_i3(K01110);c56014_g1_i4(K01110);c57111_g1_i1(K06620);c57111_g2_i1(K06620);c60285_g1_i1(K03875);c…
260	Inflammatory mediator regulation of TRP channels	30	0.0025	path:ko04750	c17762_g1_i1(K18050);c23768_g1_i1(K02183);c27105_g1_i1(K02183);c27673_g1_i1(K02183);c36116_g1_i1(K02183);c43069_g1_i1(K06269);c43069_g1_i2(K06269);c46969_g2_i1(K06269);c46969_g2_i2(K06269);c46969_g3_i1(K06269);c47006_g1_i1(K02183);c48548_g1_i1(K02183);c51588_g1_i1(K02183);c51741_g1_i1(K02183);c51741_g1_i2(K02183);c52194_g1_i1(K06269);c52194_g1_i2(K06269);c52194_g1_i3(K06269);c53832_g4_i1(K02183);…
261	Prion diseases	30	0.0025	path:ko05020	c13275_g1_i1(K04371);c15690_g1_i1(K04371);c16442_g1_i1(K09553);c27903_g1_i1(K04368);c37197_g1_i1(K04368);c37197_g2_i1(K04368);c37197_g2_i2(K04368);c4330_g1_i1(K04371);c52603_g1_i1(K04565);c52603_g1_i2(K04565);c52603_g1_i3(K04565);c52603_g2_i1(K04565);c55121_g1_i1(K04371);c55121_g1_i2(K04371);c55121_g1_i3(K04371);c58097_g1_i2(K04371);c58097_g2_i1(K04371);c61654_g1_i1(K09553);c61654_g1_i2(K09553);c…
262	Monoterpenoid biosynthesis	30	0.0025	path:ko00902	c37254_g1_i1(K07385);c46065_g1_i1(K18108);c55901_g1_i2(K18108);c59583_g1_i2(K18108);c62045_g1_i1(K15095);c62045_g1_i2(K15095);c62045_g1_i3(K15095);c63477_g1_i2(K18108);c63477_g1_i4(K18108);c63517_g1_i1(K18108);c63517_g2_i1(K18108);c63517_g2_i2(K18108);c64397_g1_i1(K15086);c64397_g1_i2(K15086);c64397_g1_i3(K15086);c64397_g1_i4(K15086);c64397_g1_i5(K15086);c64397_g1_i6(K15086);c64397_g1_i7(K15086);…
263	Streptomycin biosynthesis	30	0.0025	path:ko00521	c31221_g1_i1(K00844);c31221_g2_i1(K00844);c31221_g3_i1(K00844);c32439_g1_i1(K01092);c48952_g1_i1(K00844);c51620_g2_i1(K01835);c51620_g2_i2(K01835);c54855_g1_i1(K01858);c54855_g1_i2(K01858);c57456_g1_i1(K00844);c57456_g1_i2(K00844);c57456_g1_i3(K00844);c57456_g2_i1(K00844);c57456_g2_i2(K00844);c57456_g2_i3(K00844);c61559_g1_i1(K00844);c61559_g1_i2(K00844);c61559_g1_i3(K00844);c64523_g1_i1(K01835);…
264	Basal cell carcinoma	29	0.0024	path:ko05217	c10244_g1_i1(K06228);c40072_g1_i1(K03083);c40072_g2_i1(K03083);c44643_g1_i1(K03083);c44643_g1_i2(K03083);c5591_g1_i1(K06228);c57474_g1_i1(K03083);c57474_g1_i2(K03083);c57474_g1_i3(K03083);c57474_g1_i4(K03083);c57474_g1_i5(K03083);c58782_g1_i2(K03083);c58782_g1_i3(K03083);c58782_g1_i4(K03083);c58782_g1_i5(K03083);c58782_g1_i6(K03083);c61556_g1_i5(K06228);c61556_g1_i7(K06228);c65444_g1_i4(K03083);c…
265	Circadian entrainment	29	0.0024	path:ko04713	c13275_g1_i1(K04371);c15690_g1_i1(K04371);c23768_g1_i1(K02183);c27105_g1_i1(K02183);c27673_g1_i1(K02183);c36116_g1_i1(K02183);c37210_g1_i1(K04536);c37210_g1_i2(K04536);c4330_g1_i1(K04371);c46915_g1_i1(K05208);c47006_g1_i1(K02183);c48548_g1_i1(K02183);c51588_g1_i1(K02183);c51741_g1_i1(K02183);c51741_g1_i2(K02183);c53832_g4_i1(K02183);c53832_g6_i1(K02183);c55121_g1_i1(K04371);c55121_g1_i2(K04371);c…
266	Sulfur relay system	29	0.0024	path:ko04122	c21916_g1_i1(K12161);c27879_g1_i1(K14168);c27879_g1_i2(K14168);c33300_g1_i1(K03639);c33300_g1_i2(K03639);c49249_g1_i1(K00566);c49762_g1_i1(K11996);c49762_g1_i2(K11996);c51564_g1_i1(K03635);c51564_g1_i2(K03635);c51564_g1_i3(K03635);c60163_g1_i1(K04487);c60163_g1_i2(K04487);c60370_g3_i1(K03639);c60370_g3_i2(K03639);c60370_g3_i3(K03639);c60370_g3_i6(K03639);c63906_g1_i1(K01011);c63906_g7_i1(K01011);…
267	Fc epsilon RI signaling pathway	28	0.0023	path:ko04664	c13275_g1_i1(K04371);c15690_g1_i1(K04371);c27903_g1_i1(K04368);c35028_g1_i1(K04392);c37197_g1_i1(K04368);c37197_g2_i1(K04368);c37197_g2_i2(K04368);c4330_g1_i1(K04371);c45942_g1_i1(K04392);c45942_g1_i2(K04392);c47692_g1_i1(K04392);c47692_g1_i2(K04392);c49795_g1_i1(K04392);c49795_g1_i3(K04392);c52447_g1_i1(K06276);c52447_g2_i1(K06276);c55121_g1_i1(K04371);c55121_g1_i2(K04371);c55121_g1_i3(K04371);c…
268	Platelet activation	28	0.0023	path:ko04611	c13275_g1_i1(K04371);c15690_g1_i1(K04371);c18239_g1_i1(K05692);c18239_g2_i1(K05692);c23839_g3_i1(K05692);c3204_g1_i1(K05692);c3204_g2_i1(K05692);c43069_g1_i1(K06269);c43069_g1_i2(K06269);c4330_g1_i1(K04371);c46969_g2_i1(K06269);c46969_g2_i2(K06269);c46969_g3_i1(K06269);c52194_g1_i1(K06269);c52194_g1_i2(K06269);c52194_g1_i3(K06269);c55121_g1_i1(K04371);c55121_g1_i2(K04371);c55121_g1_i3(K04371);c56…
269	Carbohydrate digestion and absorption	27	0.0022	path:ko04973	c31221_g1_i1(K00844);c31221_g2_i1(K00844);c31221_g3_i1(K00844);c37455_g2_i1(K01176);c37455_g2_i2(K01176);c38351_g1_i1(K01176);c48069_g2_i1(K01176);c48952_g1_i1(K00844);c52653_g1_i3(K01176);c52653_g1_i4(K01176);c53798_g1_i1(K01176);c53798_g1_i2(K01176);c57456_g1_i1(K00844);c57456_g1_i2(K00844);c57456_g1_i3(K00844);c57456_g2_i1(K00844);c57456_g2_i2(K00844);c57456_g2_i3(K00844);c60406_g1_i1(K01176);…
270	Circadian rhythm - fly	27	0.0022	path:ko04711	c40072_g1_i1(K03083);c40072_g2_i1(K03083);c44643_g1_i1(K03083);c44643_g1_i2(K03083);c57474_g1_i1(K03083);c57474_g1_i2(K03083);c57474_g1_i3(K03083);c57474_g1_i4(K03083);c57474_g1_i5(K03083);c58782_g1_i2(K03083);c58782_g1_i3(K03083);c58782_g1_i4(K03083);c58782_g1_i5(K03083);c58782_g1_i6(K03083);c62440_g1_i2(K08960);c62440_g2_i1(K08960);c62440_g2_i2(K08960);c62440_g3_i1(K08960);c62440_g3_i3(K08960);…
271	Riboflavin metabolism	27	0.0022	path:ko00740	c47506_g1_i1(K00793);c48925_g1_i1(K18453);c48925_g1_i2(K18453);c48925_g1_i3(K18453);c55620_g1_i1(K11752);c55620_g1_i2(K11752);c55888_g2_i1(K00861);c55888_g2_i2(K00861);c57970_g1_i1(K00794);c57970_g1_i2(K00794);c57970_g1_i3(K00794);c59709_g1_i1(K00861);c59709_g2_i1(K00861);c59822_g1_i1(K14652);c59822_g1_i2(K14652);c60980_g1_i1(K14652);c60980_g3_i1(K14652);c60980_g3_i3(K14652);c60980_g3_i4(K14652);…
272	Zeatin biosynthesis	27	0.0022	path:ko00908	c11557_g1_i1(K10717);c36752_g1_i1(K00279);c36752_g1_i2(K00279);c36752_g1_i3(K00279);c37169_g1_i1(K00791);c37836_g1_i1(K10760);c46183_g1_i2(K00279);c46183_g1_i3(K00279);c46183_g1_i4(K00279);c46183_g1_i5(K00279);c48676_g1_i1(K10760);c48676_g1_i2(K10760);c48676_g1_i3(K10760);c56352_g1_i1(K00279);c57192_g1_i1(K00279);c57192_g2_i1(K00279);c57192_g2_i2(K00279);c57192_g2_i3(K00279);c62101_g1_i1(K00791);…
273	Phototransduction - fly	26	0.0021	path:ko04745	c18239_g1_i1(K05692);c18239_g2_i1(K05692);c23768_g1_i1(K02183);c23839_g3_i1(K05692);c27105_g1_i1(K02183);c27673_g1_i1(K02183);c3204_g1_i1(K05692);c3204_g2_i1(K05692);c36116_g1_i1(K02183);c47006_g1_i1(K02183);c48548_g1_i1(K02183);c51588_g1_i1(K02183);c51741_g1_i1(K02183);c51741_g1_i2(K02183);c53832_g4_i1(K02183);c53832_g6_i1(K02183);c55496_g1_i1(K02183);c55496_g1_i2(K02183);c55496_g1_i3(K02183);c5…
274	Melanoma	26	0.0021	path:ko05218	c13275_g1_i1(K04371);c15690_g1_i1(K04371);c27903_g1_i1(K04368);c33335_g1_i1(K06620);c37197_g1_i1(K04368);c37197_g2_i1(K04368);c37197_g2_i2(K04368);c4330_g1_i1(K04371);c55121_g1_i1(K04371);c55121_g1_i2(K04371);c55121_g1_i3(K04371);c55356_g1_i1(K06620);c55356_g1_i2(K06620);c55356_g1_i3(K06620);c55356_g1_i4(K06620);c55356_g1_i5(K06620);c55356_g1_i6(K06620);c55356_g1_i7(K06620);c56014_g1_i1(K01110);c…
275	Phosphonate and phosphinate metabolism	26	0.0021	path:ko00440	c14752_g1_i1(K00968);c46420_g1_i1(K00968);c46420_g1_i2(K00968);c46420_g1_i3(K00968);c50417_g1_i1(K00967);c50417_g2_i1(K00967);c55375_g1_i1(K00968);c55375_g1_i2(K00968);c55375_g2_i1(K00968);c63698_g1_i1(K00967);c63698_g1_i10(K00967);c63698_g1_i11(K00967);c63698_g1_i12(K00967);c63698_g1_i13(K00967);c63698_g1_i2(K00967);c63698_g1_i4(K00967);c63698_g1_i5(K00967);c63698_g1_i6(K00967);c63698_g1_i7(K009…
276	Nicotine addiction	26	0.0021	path:ko05033	c38779_g1_i1(K15015);c38779_g1_i2(K15015);c43925_g1_i1(K15015);c46915_g1_i1(K05208);c51308_g1_i1(K15015);c51308_g1_i2(K15015);c54866_g1_i1(K15015);c54866_g1_i2(K15015);c55153_g3_i1(K05208);c63664_g1_i5(K05185);c66053_g1_i1(K15015);c66053_g2_i1(K15015);c66053_g2_i2(K15015);c66053_g2_i3(K15015);c66139_g2_i1(K15015);c66139_g4_i1(K15015);c66139_g5_i1(K15015);c66139_g5_i11(K15015);c66139_g5_i2(K15015)…
277	Renin-angiotensin system	26	0.0021	path:ko04614	c19237_g1_i1(K01392);c19237_g2_i1(K01392);c21347_g1_i1(K01392);c56619_g1_i1(K01285);c56619_g1_i2(K01285);c60205_g1_i1(K01285);c60574_g1_i1(K01285);c63097_g2_i1(K01285);c63097_g2_i3(K01285);c63593_g4_i11(K01322);c63593_g4_i12(K01322);c63593_g4_i13(K01322);c63593_g4_i15(K01322);c63593_g4_i2(K01322);c63593_g4_i3(K01322);c63593_g4_i4(K01322);c63593_g4_i8(K01322);c66151_g1_i1(K01322);c66151_g1_i3(K013…
278	Morphine addiction	26	0.0021	path:ko05032	c37210_g1_i1(K04536);c37210_g1_i2(K04536);c38779_g1_i1(K15015);c38779_g1_i2(K15015);c43925_g1_i1(K15015);c51308_g1_i1(K15015);c51308_g1_i2(K15015);c54866_g1_i1(K15015);c54866_g1_i2(K15015);c63664_g1_i5(K05185);c66053_g1_i1(K15015);c66053_g2_i1(K15015);c66053_g2_i2(K15015);c66053_g2_i3(K15015);c66139_g2_i1(K15015);c66139_g4_i1(K15015);c66139_g5_i1(K15015);c66139_g5_i11(K15015);c66139_g5_i2(K15015)…
279	Non-small cell lung cancer	25	0.0021	path:ko05223	c13275_g1_i1(K04371);c15690_g1_i1(K04371);c27903_g1_i1(K04368);c33335_g1_i1(K06620);c37197_g1_i1(K04368);c37197_g2_i1(K04368);c37197_g2_i2(K04368);c4330_g1_i1(K04371);c46715_g1_i1(K01522);c52447_g1_i1(K06276);c52447_g2_i1(K06276);c55121_g1_i1(K04371);c55121_g1_i2(K04371);c55121_g1_i3(K04371);c55356_g1_i1(K06620);c55356_g1_i2(K06620);c55356_g1_i3(K06620);c55356_g1_i4(K06620);c55356_g1_i5(K06620);c…
280	Leukocyte transendothelial migration	25	0.0021	path:ko04670	c18239_g1_i1(K05692);c18239_g2_i1(K05692);c23839_g3_i1(K05692);c3204_g1_i1(K05692);c3204_g2_i1(K05692);c35028_g1_i1(K04392);c45942_g1_i1(K04392);c45942_g1_i2(K04392);c47692_g1_i1(K04392);c47692_g1_i2(K04392);c49795_g1_i1(K04392);c49795_g1_i3(K04392);c56626_g1_i1(K05692);c56626_g1_i2(K05692);c56626_g1_i3(K05692);c57066_g1_i1(K04392);c57066_g1_i2(K04392);c57066_g2_i1(K04392);c57066_g3_i1(K04392);c6…
281	RIG-I-like receptor signaling pathway	24	0.002	path:ko04622	c2091_g1_i1(K00863);c2091_g2_i1(K00863);c22224_g1_i1(K11594);c39681_g1_i1(K09578);c44862_g1_i1(K08339);c50134_g1_i1(K11594);c50134_g2_i1(K11594);c50134_g2_i2(K11594);c54437_g1_i1(K11594);c54437_g1_i2(K11594);c54867_g1_i1(K11594);c55063_g1_i1(K08336);c58604_g1_i1(K12655);c58604_g1_i2(K12655);c58604_g1_i3(K12655);c60490_g1_i1(K00863);c60490_g1_i2(K00863);c60490_g1_i3(K00863);c61106_g5_i1(K00863);c6…
282	Amoebiasis	24	0.002	path:ko05146	c1248_g1_i1(K07889);c1424_g1_i1(K01476);c1424_g2_i1(K01476);c17659_g1_i1(K07897);c32086_g1_i1(K07889);c32086_g2_i1(K07889);c3833_g1_i1(K10955);c4860_g1_i1(K06237);c50143_g1_i1(K07897);c50143_g1_i2(K07897);c50143_g1_i3(K07897);c53423_g1_i2(K07889);c58503_g1_i1(K07889);c58503_g1_i3(K07889);c58512_g1_i1(K13963);c62644_g1_i2(K01476);c62644_g1_i3(K01476);c62644_g1_i4(K01476);c62644_g1_i5(K01476);c6349…
283	Acute myeloid leukemia	24	0.002	path:ko05221	c12254_g1_i1(K07203);c12254_g2_i1(K07203);c13275_g1_i1(K04371);c15690_g1_i1(K04371);c1747_g1_i1(K07203);c27903_g1_i1(K04368);c37197_g1_i1(K04368);c37197_g2_i1(K04368);c37197_g2_i2(K04368);c4330_g1_i1(K04371);c48034_g1_i1(K04688);c52664_g1_i1(K04688);c52664_g2_i1(K04688);c55121_g1_i1(K04371);c55121_g1_i2(K04371);c55121_g1_i3(K04371);c58097_g1_i2(K04371);c58097_g2_i1(K04371);c66580_g1_i6(K07203);c6…
284	Degradation of aromatic compounds	24	0.002	path:ko01220	c38048_g1_i1(K00001);c38048_g1_i2(K00001);c44426_g1_i1(K00487);c47681_g1_i1(K00001);c54522_g1_i1(K00121);c56589_g1_i2(K00121);c56589_g2_i1(K00121);c56589_g3_i1(K00121);c56589_g4_i1(K00121);c57365_g1_i1(K00487);c57365_g2_i1(K00487);c57365_g2_i3(K00487);c62699_g2_i2(K00121);c62699_g2_i3(K00121);c62699_g2_i4(K00121);c62699_g2_i5(K00121);c63710_g1_i1(K00121);c63710_g1_i2(K00121);c63710_g1_i3(K00121);…
285	Bladder cancer	23	0.0019	path:ko05219	c13275_g1_i1(K04371);c15690_g1_i1(K04371);c27903_g1_i1(K04368);c33335_g1_i1(K06620);c37197_g1_i1(K04368);c37197_g2_i1(K04368);c37197_g2_i2(K04368);c4330_g1_i1(K04371);c55121_g1_i1(K04371);c55121_g1_i2(K04371);c55121_g1_i3(K04371);c55356_g1_i1(K06620);c55356_g1_i2(K06620);c55356_g1_i3(K06620);c55356_g1_i4(K06620);c55356_g1_i5(K06620);c55356_g1_i6(K06620);c55356_g1_i7(K06620);c57111_g1_i1(K06620);c…
286	Dorso-ventral axis formation	22	0.0018	path:ko04320	c13275_g1_i1(K04371);c15690_g1_i1(K04371);c27903_g1_i1(K04368);c37197_g1_i1(K04368);c37197_g2_i1(K04368);c37197_g2_i2(K04368);c4330_g1_i1(K04371);c47467_g1_i1(K02184);c47467_g2_i1(K02184);c50489_g3_i1(K02184);c50489_g3_i2(K02184);c55121_g1_i1(K04371);c55121_g1_i2(K04371);c55121_g1_i3(K04371);c58097_g1_i2(K04371);c58097_g2_i1(K04371);c58953_g1_i1(K02184);c66186_g3_i1(K02184);c66186_g4_i1(K02184);c…
287	Long-term depression	22	0.0018	path:ko04730	c13275_g1_i1(K04371);c15690_g1_i1(K04371);c27903_g1_i1(K04368);c37197_g1_i1(K04368);c37197_g2_i1(K04368);c37197_g2_i2(K04368);c4330_g1_i1(K04371);c48820_g1_i1(K04382);c48820_g1_i2(K04382);c51603_g1_i1(K04382);c51603_g1_i2(K04382);c51603_g2_i1(K04382);c55121_g1_i1(K04371);c55121_g1_i2(K04371);c55121_g1_i3(K04371);c58097_g1_i2(K04371);c58097_g2_i1(K04371);c62776_g1_i1(K03456);c62776_g1_i2(K03456);c…
288	Lipopolysaccharide biosynthesis	21	0.0017	path:ko00540	c36453_g1_i1(K00748);c47943_g1_i1(K06041);c52596_g1_i1(K02527);c58171_g1_i1(K01627);c58171_g1_i2(K01627);c58171_g1_i3(K01627);c58171_g1_i4(K01627);c59263_g2_i1(K02535);c59563_g1_i2(K00677);c59563_g1_i3(K00677);c59563_g1_i4(K00677);c59563_g1_i5(K00677);c59563_g1_i6(K00677);c59563_g2_i1(K00677);c59775_g1_i3(K00912);c59775_g1_i5(K00912);c59775_g1_i8(K00912);c62309_g3_i1(K00979);c62309_g3_i2(K00979);…
289	Protein digestion and absorption	20	0.0016	path:ko04974	c1756_g1_i1(K01278);c4860_g1_i1(K06237);c56619_g1_i1(K01285);c56619_g1_i2(K01285);c60205_g1_i1(K01285);c60574_g1_i1(K01285);c61970_g2_i1(K01278);c61970_g2_i2(K01278);c61970_g2_i3(K01278);c61970_g2_i4(K01278);c62838_g4_i1(K14207);c62838_g5_i1(K14207);c62838_g7_i1(K14207);c62838_g8_i1(K14207);c62838_g8_i2(K14207);c62838_g8_i3(K14207);c62838_g8_i4(K14207);c63097_g2_i1(K01285);c63097_g2_i3(K01285);c6…
290	Olfactory transduction	20	0.0016	path:ko04740	c1022_g1_i1(K04952);c23768_g1_i1(K02183);c27105_g1_i1(K02183);c27673_g1_i1(K02183);c36116_g1_i1(K02183);c37210_g1_i1(K04536);c37210_g1_i2(K04536);c47006_g1_i1(K02183);c48548_g1_i1(K02183);c51588_g1_i1(K02183);c51741_g1_i1(K02183);c51741_g1_i2(K02183);c53832_g4_i1(K02183);c53832_g6_i1(K02183);c55496_g1_i1(K02183);c55496_g1_i2(K02183);c55496_g1_i3(K02183);c55496_g1_i4(K02183);c62063_g3_i1(K02183);c…
291	C5-Branched dibasic acid metabolism	20	0.0016	path:ko00660	c17753_g1_i1(K01652);c35619_g1_i1(K01703);c44835_g1_i1(K00052);c44835_g1_i2(K00052);c50045_g1_i1(K01653);c50045_g1_i2(K01653);c50045_g1_i3(K01653);c50045_g3_i1(K01653);c53288_g1_i1(K01703);c60989_g1_i1(K01704);c60989_g1_i2(K01704);c60989_g1_i3(K01704);c61864_g1_i1(K01703);c61864_g1_i2(K01703);c61864_g2_i1(K01703);c61864_g2_i2(K01703);c64193_g1_i1(K01652);c64193_g2_i1(K01652);c64193_g2_i2(K01652);…
292	Phototransduction	20	0.0016	path:ko04744	c1022_g1_i1(K04952);c23768_g1_i1(K02183);c27105_g1_i1(K02183);c27673_g1_i1(K02183);c36116_g1_i1(K02183);c37210_g1_i1(K04536);c37210_g1_i2(K04536);c47006_g1_i1(K02183);c48548_g1_i1(K02183);c51588_g1_i1(K02183);c51741_g1_i1(K02183);c51741_g1_i2(K02183);c53832_g4_i1(K02183);c53832_g6_i1(K02183);c55496_g1_i1(K02183);c55496_g1_i2(K02183);c55496_g1_i3(K02183);c55496_g1_i4(K02183);c62063_g3_i1(K02183);c…
293	Synthesis and degradation of ketone bodies	19	0.0016	path:ko00072	c36780_g1_i1(K01640);c45138_g1_i1(K01640);c53780_g1_i1(K01641);c53780_g1_i2(K01641);c53780_g2_i1(K01641);c54088_g1_i1(K00626);c54088_g2_i1(K00626);c54088_g2_i2(K00626);c54088_g2_i3(K00626);c54088_g2_i4(K00626);c54088_g2_i5(K00626);c60941_g1_i1(K01640);c60941_g1_i2(K01640);c60941_g2_i2(K01640);c60941_g2_i3(K01640);c66971_g2_i3(K01640);c66971_g2_i5(K01640);c66971_g2_i7(K01640);c66971_g2_i8(K01640);
294	Naphthalene degradation	19	0.0016	path:ko00626	c38048_g1_i1(K00001);c38048_g1_i2(K00001);c47681_g1_i1(K00001);c54522_g1_i1(K00121);c56589_g1_i2(K00121);c56589_g2_i1(K00121);c56589_g3_i1(K00121);c56589_g4_i1(K00121);c62699_g2_i2(K00121);c62699_g2_i3(K00121);c62699_g2_i4(K00121);c62699_g2_i5(K00121);c63710_g1_i1(K00121);c63710_g1_i2(K00121);c63710_g1_i3(K00121);c63710_g3_i1(K00121);c63710_g3_i3(K00121);c69666_g1_i1(K13953);c74445_g1_i1(K00121);
295	Aldosterone synthesis and secretion	18	0.0015	path:ko04925	c17762_g1_i1(K18050);c23768_g1_i1(K02183);c27105_g1_i1(K02183);c27673_g1_i1(K02183);c36116_g1_i1(K02183);c47006_g1_i1(K02183);c48548_g1_i1(K02183);c51588_g1_i1(K02183);c51741_g1_i1(K02183);c51741_g1_i2(K02183);c53832_g4_i1(K02183);c53832_g6_i1(K02183);c55496_g1_i1(K02183);c55496_g1_i2(K02183);c55496_g1_i3(K02183);c55496_g1_i4(K02183);c62063_g3_i1(K02183);c62063_g3_i2(K02183);
296	Salivary secretion	17	0.0014	path:ko04970	c23768_g1_i1(K02183);c27105_g1_i1(K02183);c27673_g1_i1(K02183);c36116_g1_i1(K02183);c47006_g1_i1(K02183);c48548_g1_i1(K02183);c51588_g1_i1(K02183);c51741_g1_i1(K02183);c51741_g1_i2(K02183);c53832_g4_i1(K02183);c53832_g6_i1(K02183);c55496_g1_i1(K02183);c55496_g1_i2(K02183);c55496_g1_i3(K02183);c55496_g1_i4(K02183);c62063_g3_i1(K02183);c62063_g3_i2(K02183);
297	Gastric acid secretion	17	0.0014	path:ko04971	c23768_g1_i1(K02183);c27105_g1_i1(K02183);c27673_g1_i1(K02183);c36116_g1_i1(K02183);c47006_g1_i1(K02183);c48548_g1_i1(K02183);c51588_g1_i1(K02183);c51741_g1_i1(K02183);c51741_g1_i2(K02183);c53832_g4_i1(K02183);c53832_g6_i1(K02183);c55496_g1_i1(K02183);c55496_g1_i2(K02183);c55496_g1_i3(K02183);c55496_g1_i4(K02183);c62063_g3_i1(K02183);c62063_g3_i2(K02183);
298	Butirosin and neomycin biosynthesis	16	0.0013	path:ko00524	c31221_g1_i1(K00844);c31221_g2_i1(K00844);c31221_g3_i1(K00844);c48952_g1_i1(K00844);c57456_g1_i1(K00844);c57456_g1_i2(K00844);c57456_g1_i3(K00844);c57456_g2_i1(K00844);c57456_g2_i2(K00844);c57456_g2_i3(K00844);c61559_g1_i1(K00844);c61559_g1_i2(K00844);c61559_g1_i3(K00844);c77589_g1_i1(K00844);c77849_g1_i1(K00844);c78427_g1_i1(K00844);
299	Proximal tubule bicarbonate reclamation	15	0.0012	path:ko04964	c5285_g1_i1(K00261);c53438_g2_i1(K00261);c53438_g3_i1(K00261);c53438_g3_i2(K00261);c60710_g1_i1(K00025);c60710_g1_i2(K00025);c60710_g1_i3(K00025);c60710_g2_i1(K00025);c60710_g3_i1(K00025);c60710_g3_i2(K00025);c61673_g1_i1(K00261);c61673_g1_i2(K00261);c61673_g1_i3(K00261);c61673_g1_i4(K00261);c61673_g1_i5(K00261);
300	Glycosphingolipid biosynthesis - ganglio series	15	0.0012	path:ko00604	c30792_g1_i1(K12373);c30792_g2_i1(K12373);c51378_g1_i1(K12373);c51378_g3_i1(K12373);c57985_g2_i1(K12373);c57985_g2_i2(K12373);c57985_g2_i3(K12373);c57985_g2_i4(K12373);c63511_g1_i10(K12309);c63511_g1_i13(K12309);c63511_g1_i6(K12309);c63511_g4_i1(K12309);c63511_g4_i2(K12309);c63511_g4_i3(K12309);c63511_g5_i1(K12309);
301	Other types of O-glycan biosynthesis	14	0.0011	path:ko00514	c3210_g1_i1(K18134);c51720_g1_i1(K03691);c51720_g2_i1(K03691);c51720_g3_i1(K03691);c51720_g4_i1(K03691);c66093_g1_i1(K09667);c66093_g1_i2(K09667);c66093_g1_i3(K09667);c66093_g1_i4(K09667);c66093_g1_i7(K09667);c66317_g1_i1(K03691);c66317_g2_i1(K03691);c66317_g2_i2(K03691);c66317_g2_i3(K03691);
302	Cholinergic synapse	14	0.0011	path:ko04725	c13275_g1_i1(K04371);c15690_g1_i1(K04371);c27903_g1_i1(K04368);c37197_g1_i1(K04368);c37197_g2_i1(K04368);c37197_g2_i2(K04368);c37210_g1_i1(K04536);c37210_g1_i2(K04536);c4330_g1_i1(K04371);c55121_g1_i1(K04371);c55121_g1_i2(K04371);c55121_g1_i3(K04371);c58097_g1_i2(K04371);c58097_g2_i1(K04371);
303	Serotonergic synapse	14	0.0011	path:ko04726	c13275_g1_i1(K04371);c15690_g1_i1(K04371);c27903_g1_i1(K04368);c37197_g1_i1(K04368);c37197_g2_i1(K04368);c37197_g2_i2(K04368);c37210_g1_i1(K04536);c37210_g1_i2(K04536);c4330_g1_i1(K04371);c55121_g1_i1(K04371);c55121_g1_i2(K04371);c55121_g1_i3(K04371);c58097_g1_i2(K04371);c58097_g2_i1(K04371);
304	Vitamin digestion and absorption	13	0.0011	path:ko04977	c38877_g1_i1(K14617);c38877_g2_i1(K14617);c62290_g1_i2(K14610);c62290_g1_i3(K14610);c65681_g3_i1(K05665);c65681_g3_i2(K05665);c65681_g3_i4(K05665);c65681_g3_i5(K05665);c65681_g3_i6(K05665);c65681_g3_i7(K05665);c65681_g3_i8(K05665);c66155_g1_i1(K05665);c66155_g1_i2(K05665);
305	Styrene degradation	13	0.0011	path:ko00643	c49603_g1_i1(K00451);c49603_g1_i2(K00451);c52183_g1_i1(K01555);c54963_g1_i1(K01555);c57528_g2_i1(K01800);c57528_g2_i3(K01800);c57528_g3_i1(K01800);c58112_g1_i1(K01426);c58513_g1_i1(K01800);c58513_g1_i2(K01800);c63133_g2_i2(K01800);c63133_g2_i5(K01800);c64513_g4_i1(K01800);
306	Tetracycline biosynthesis	13	0.0011	path:ko00253	c35902_g1_i1(K02160);c35902_g1_i2(K02160);c64789_g3_i1(K02160);c65053_g1_i1(K01962);c65053_g2_i1(K01962);c65053_g2_i2(K01962);c65053_g3_i1(K01962);c65564_g5_i1(K01963);c65564_g5_i2(K01963);c65649_g2_i1(K01961);c65649_g2_i2(K01961);c65649_g2_i3(K01961);c65649_g3_i1(K01961);
307	Dilated cardiomyopathy	13	0.0011	path:ko05414	c11912_g1_i1(K10373);c11912_g2_i1(K10373);c18239_g1_i1(K05692);c18239_g2_i1(K05692);c2198_g1_i1(K10373);c2198_g2_i1(K10373);c23839_g3_i1(K05692);c3204_g1_i1(K05692);c3204_g2_i1(K05692);c56626_g1_i1(K05692);c56626_g1_i2(K05692);c56626_g1_i3(K05692);c73198_g1_i1(K05692);
308	Glycosaminoglycan biosynthesis - heparan sulfate / heparin	13	0.0011	path:ko00534	c39116_g1_i1(K00771);c48422_g1_i1(K02367);c49415_g1_i1(K02366);c49415_g1_i2(K02366);c49415_g1_i3(K02366);c49415_g2_i1(K02366);c60844_g1_i1(K00771);c60844_g1_i2(K00771);c60844_g1_i3(K00771);c60844_g1_i4(K00771);c62127_g1_i1(K00771);c62830_g2_i1(K02370);c65388_g1_i5(K00734);
309	Peptidoglycan biosynthesis	12	0.001	path:ko00550	c31603_g1_i1(K01000);c44795_g1_i1(K02563);c44795_g2_i1(K02563);c44795_g3_i1(K02563);c54286_g1_i1(K03980);c54286_g1_i2(K03980);c54286_g1_i3(K03980);c54286_g2_i1(K03980);c59396_g1_i1(K00075);c59396_g1_i2(K00075);c62852_g1_i4(K01929);c62852_g1_i6(K01929);
310	MAPK signaling pathway - fly	12	0.001	path:ko04013	c13275_g1_i1(K04371);c15690_g1_i1(K04371);c27903_g1_i1(K04368);c37197_g1_i1(K04368);c37197_g2_i1(K04368);c37197_g2_i2(K04368);c4330_g1_i1(K04371);c55121_g1_i1(K04371);c55121_g1_i2(K04371);c55121_g1_i3(K04371);c58097_g1_i2(K04371);c58097_g2_i1(K04371);
311	Lipoic acid metabolism	12	0.001	path:ko00785	c33116_g1_i1(K03644);c38097_g1_i1(K03801);c4057_g1_i1(K03801);c61789_g1_i1(K03644);c61789_g1_i2(K03644);c64526_g1_i1(K03801);c64526_g1_i2(K03801);c64526_g1_i3(K03801);c64526_g1_i5(K03801);c64526_g1_i6(K03801);c65092_g4_i1(K03644);c75161_g1_i1(K03644);
312	African trypanosomiasis	12	0.001	path:ko05143	c19237_g1_i1(K01392);c19237_g2_i1(K01392);c21347_g1_i1(K01392);c53370_g1_i1(K01354);c53370_g1_i2(K01354);c56834_g1_i2(K01404);c56834_g1_i3(K01404);c56834_g1_i4(K01404);c56834_g1_i5(K01404);c63468_g1_i1(K01354);c63468_g1_i2(K01354);c63468_g2_i1(K01354);
313	Anthocyanin biosynthesis	11	0.0009	path:ko00942	c54695_g1_i5(K12338);c63636_g1_i1(K12930);c64370_g1_i1(K12338);c64370_g1_i2(K12338);c64370_g1_i3(K12338);c64370_g1_i4(K12338);c64370_g1_i6(K12338);c64370_g1_i7(K12338);c64370_g1_i8(K12338);c65862_g1_i1(K12338);c65862_g1_i2(K12338);
314	Primary immunodeficiency	11	0.0009	path:ko05340	c20175_g1_i1(K01488);c53026_g1_i1(K03648);c58745_g1_i1(K01488);c58745_g1_i10(K01488);c58745_g1_i11(K01488);c58745_g1_i2(K01488);c58745_g1_i5(K01488);c58745_g1_i6(K01488);c58745_g1_i7(K01488);c58745_g1_i8(K01488);c58745_g1_i9(K01488);
315	Arrhythmogenic right ventricular cardiomyopathy (ARVC)	11	0.0009	path:ko05412	c18239_g1_i1(K05692);c18239_g2_i1(K05692);c23839_g3_i1(K05692);c3204_g1_i1(K05692);c3204_g2_i1(K05692);c56626_g1_i1(K05692);c56626_g1_i2(K05692);c56626_g1_i3(K05692);c73198_g1_i1(K05692);c7959_g1_i1(K02105);c7959_g2_i1(K02105);
316	Betalain biosynthesis	10	0.0008	path:ko00965	c56750_g1_i1(K15777);c56750_g1_i2(K15777);c56750_g1_i3(K15777);c56750_g1_i4(K15777);c56750_g1_i5(K15777);c56750_g1_i6(K15777);c56750_g1_i7(K15777);c56750_g1_i9(K15777);c61783_g1_i1(K15777);c61783_g2_i1(K15777);
317	Aldosterone-regulated sodium reabsorption	10	0.0008	path:ko04960	c13275_g1_i1(K04371);c15690_g1_i1(K04371);c4330_g1_i1(K04371);c52447_g1_i1(K06276);c52447_g2_i1(K06276);c55121_g1_i1(K04371);c55121_g1_i2(K04371);c55121_g1_i3(K04371);c58097_g1_i2(K04371);c58097_g2_i1(K04371);
318	Geraniol degradation	10	0.0008	path:ko00281	c36780_g1_i1(K01640);c45138_g1_i1(K01640);c60941_g1_i1(K01640);c60941_g1_i2(K01640);c60941_g2_i2(K01640);c60941_g2_i3(K01640);c66971_g2_i3(K01640);c66971_g2_i5(K01640);c66971_g2_i7(K01640);c66971_g2_i8(K01640);
319	Fat digestion and absorption	10	0.0008	path:ko04975	c28791_g1_i1(K11155);c51453_g1_i1(K14457);c51453_g1_i2(K14457);c51453_g2_i1(K14457);c51453_g2_i2(K14457);c53563_g1_i1(K14455);c53563_g1_i2(K14455);c62764_g1_i1(K14457);c62764_g1_i2(K14457);c62764_g1_i3(K14457);
320	Benzoate degradation	9	0.0007	path:ko00362	c54088_g1_i1(K00626);c54088_g2_i1(K00626);c54088_g2_i2(K00626);c54088_g2_i3(K00626);c54088_g2_i4(K00626);c54088_g2_i5(K00626);c56297_g1_i1(K00074);c56297_g3_i1(K00074);c56297_g3_i2(K00074);
321	Biosynthesis of ansamycins	9	0.0007	path:ko01051	c25972_g1_i1(K00615);c25972_g2_i1(K00615);c4974_g1_i1(K00615);c60859_g2_i1(K00615);c66701_g1_i1(K00615);c66701_g1_i2(K00615);c66701_g1_i3(K00615);c66701_g1_i5(K00615);c68608_g1_i1(K00615);
322	D-Glutamine and D-glutamate metabolism	9	0.0007	path:ko00471	c5285_g1_i1(K00261);c53438_g2_i1(K00261);c53438_g3_i1(K00261);c53438_g3_i2(K00261);c61673_g1_i1(K00261);c61673_g1_i2(K00261);c61673_g1_i3(K00261);c61673_g1_i4(K00261);c61673_g1_i5(K00261);
323	Aflatoxin biosynthesis	9	0.0007	path:ko00254	c23122_g1_i1(K11262);c61441_g1_i2(K11262);c61441_g1_i3(K11262);c61441_g1_i4(K11262);c61441_g2_i1(K11262);c61441_g3_i1(K11262);c61441_g4_i1(K11262);c61441_g5_i1(K11262);c61441_g5_i2(K11262);
324	Aminobenzoate degradation	8	0.0007	path:ko00627	c39859_g1_i1(K01512);c43110_g1_i2(K00517);c45496_g1_i1(K00517);c58112_g1_i1(K01426);c65395_g1_i1(K00517);c65414_g1_i1(K01113);c65414_g1_i2(K01113);c65414_g1_i3(K01113);
325	Caffeine metabolism	8	0.0007	path:ko00232	c45538_g3_i1(K00106);c49446_g1_i1(K00365);c50909_g1_i1(K00106);c50909_g2_i1(K00106);c50909_g3_i1(K00106);c50909_g4_i1(K00106);c50909_g5_i1(K00106);c50909_g6_i1(K00106);
326	Novobiocin biosynthesis	7	0.0006	path:ko00401	c54342_g1_i1(K00815);c61304_g4_i1(K00815);c61304_g4_i3(K00815);c61304_g4_i4(K00815);c61304_g4_i5(K00815);c61304_g6_i2(K00815);c73342_g1_i1(K00817);
327	Glycosaminoglycan biosynthesis - chondroitin sulfate / dermatan sulfate	7	0.0006	path:ko00532	c39116_g1_i1(K00771);c60844_g1_i1(K00771);c60844_g1_i2(K00771);c60844_g1_i3(K00771);c60844_g1_i4(K00771);c62127_g1_i1(K00771);c65388_g1_i5(K00734);
328	Insulin secretion	6	0.0005	path:ko04911	c38767_g1_i1(K18211);c43951_g1_i1(K18211);c43951_g1_i2(K18211);c57618_g1_i1(K18211);c57618_g2_i1(K18211);c57618_g2_i2(K18211);
329	Cationic antimicrobial peptide (CAMP) resistance	6	0.0005	path:ko01503	c59563_g1_i2(K00677);c59563_g1_i3(K00677);c59563_g1_i4(K00677);c59563_g1_i5(K00677);c59563_g1_i6(K00677);c59563_g2_i1(K00677);
330	Vancomycin resistance	6	0.0005	path:ko01502	c31603_g1_i1(K01000);c44795_g1_i1(K02563);c44795_g2_i1(K02563);c44795_g3_i1(K02563);c62852_g1_i4(K01929);c62852_g1_i6(K01929);
331	Steroid hormone biosynthesis	6	0.0005	path:ko00140	c35544_g1_i1(K10251);c37626_g1_i1(K10251);c64324_g4_i1(K12345);c64324_g6_i1(K12345);c66014_g2_i6(K12345);c7935_g1_i1(K10251);
332	Glucosinolate biosynthesis	5	0.0004	path:ko00966	c44361_g1_i1(K11820);c44361_g2_i1(K11820);c62995_g1_i1(K12153);c62995_g2_i1(K12153);c62995_g2_i2(K12153);
333	Toluene degradation	5	0.0004	path:ko00623	c48380_g1_i1(K01061);c48380_g1_i2(K01061);c55905_g1_i1(K01061);c55905_g2_i1(K01061);c65617_g2_i1(K01061);
334	Fluorobenzoate degradation	5	0.0004	path:ko00364	c48380_g1_i1(K01061);c48380_g1_i2(K01061);c55905_g1_i1(K01061);c55905_g2_i1(K01061);c65617_g2_i1(K01061);
335	Chlorocyclohexane and chlorobenzene degradation	5	0.0004	path:ko00361	c48380_g1_i1(K01061);c48380_g1_i2(K01061);c55905_g1_i1(K01061);c55905_g2_i1(K01061);c65617_g2_i1(K01061);
336	Flavone and flavonol biosynthesis	4	0.0003	path:ko00944	c46234_g1_i1(K05280);c54774_g2_i2(K05279);c63636_g2_i1(K10757);c66391_g2_i1(K05279);
337	Polycyclic aromatic hydrocarbon degradation	3	0.0002	path:ko00624	c43110_g1_i2(K00517);c45496_g1_i1(K00517);c65395_g1_i1(K00517);
338	beta-Lactam resistance	3	0.0002	path:ko01501	c28487_g2_i1(K18698);c37774_g1_i4(K18698);c37774_g1_i5(K18698);
339	Atrazine degradation	3	0.0002	path:ko00791	c26975_g1_i1(K01427);c50579_g1_i1(K01427);c50579_g2_i1(K01427);
340	Neuroactive ligand-receptor interaction	3	0.0002	path:ko04080	c46915_g1_i1(K05208);c55153_g3_i1(K05208);c63664_g1_i5(K05185);
341	Bisphenol degradation	3	0.0002	path:ko00363	c43110_g1_i2(K00517);c45496_g1_i1(K00517);c65395_g1_i1(K00517);
