# Supplementary material for: De novo transcriptome sequencing and gene expression profiling of Magnolia wufengensis in response to cold stress
Source: BMC Plant Biol. 2019 Jul 18;19:321. doi: 10.1186/s12870-019-1933-5 (PMC6637634; doi:10.1186/s12870-019-1933-5)
Supplement: Supplementary file 2 — Table S2. Differentially expressed genes (DEGs) between the cold treatment and control. FPKM reads per kilobase per million mapped reads. FDR false discovery rate. (XLSX 370 kb) [file 12870_2019_1933_MOESM2_ESM.xlsx]

## Sheet: Up-regulated genes
Gene ID	CK_mean_fpkm	CT_mean_fpkm	logFC(CT/CK)	p-value	FDR	significant	regulate	NR_Description	Swissprot_Description	String_description	KEGG_GENE
c57329_g1	4.7	335.59	6.13	1.9e-38	8.84e-34	yes	up	_	_	_	_
c65883_g4	17.49	855.11	5.6	1.49e-36	3.48e-32	yes	up	PREDICTED: uncharacterized protein LOC100259041 [Vitis vinifera]	_	SubName: Full=Putative uncharacterized protein;	_
c63426_g1	42.9	1913.23	5.48	1.44e-33	2.24e-29	yes	up	unnamed protein product [Coffea canephora]	RecName: Full=Dehydration-responsive element-binding protein 2A; Short=Protein DREB2A [Arabidopsis thaliana]	_	EREBP
c57329_g2	0.45	154.2	8.14	2.38e-28	2.77e-24	yes	up	_	_	_	_
c46389_g1	11.57	325.66	4.8	1.98e-27	1.85e-23	yes	up	zinc finger protein-like [Vitis zinc finger protein-like protein [Vitis vinifera]	RecName: Full=Zinc finger protein CONSTANS-LIKE 3 [Arabidopsis thaliana]	_	_
c62885_g1	17.95	681.53	5.24	3.23e-27	2.51e-23	yes	up	PREDICTED: heavy metal-associated isoprenylated plant protein 26-like [Cicer arietinum]	RecName: Full=Heavy metal-associated isoprenylated plant protein 26; Short=AtHIPP26; AltName: Full=Farnesylated protein 6; Short=AtFP6; Flags: Precursor [Arabidops	SubName: Full=Chromosome chr7 scaffold_20, whole genome shotgun sequence;	_
c57329_g3	9.91	481.76	5.59	2.17e-25	1.45e-21	yes	up	_	_	_	_
c59321_g7	0.2	31.11	6.69	3.28e-25	1.71e-21	yes	up	_	_	_	_
c60269_g1	18.21	876.25	5.58	3.3e-25	1.71e-21	yes	up	PREDICTED: nudix hydrolase 18, mitochondrial [Vitis vinifera]	RecName: Full=Nudix hydrolase 17, mitochondrial; Short=AtNUDT17; Flags: Precursor [Arabidopsis thaliana]	SubName: Full=Chromosome chr1 scaffold_5, whole genome shotgun sequence;	E3.6.1.52
c66775_g2	31.54	1360.49	5.43	5.07e-25	2.36e-21	yes	up	PREDICTED: probable xyloglucan endotransglucosylase/hydrolase protein 23-like [Vitis vinifera]	RecName: Full=Probable xyloglucan endotransglucosylase/hydrolase protein 23; Short=At-XTH23; Short=XTH-23; Flags: Precursor [Arabidopsis thaliana]	SubName: Full=Chromosome chr11 scaffold_56, whole genome shotgun sequence;	TCH4
c63661_g4	0.13	22.18	6.57	3.07e-24	1.3e-20	yes	up	_	_	_	_
c51527_g1	14.36	356.68	4.62	1.13e-23	4.38e-20	yes	up	hypothetical protein PHAVU_008G254400g [Phaseolus vulgaris]	RecName: Full=Zinc finger protein CONSTANS-LIKE 9 [Arabidopsis thaliana]	_	_
c64894_g4	13.92	413.91	4.88	2.16e-22	7.73e-19	yes	up	hypothetical protein PRUPE_ppa006006mg [Prunus persica]	RecName: Full=UDP-glucuronate 4-epimerase 1; AltName: Full=UDP-glucuronic acid epimerase 1; Short=AtUGlcAE3 [Arabidopsis thaliana]	hypothetical protein	E5.1.3.6
c66505_g1	22.36	568.94	4.66	7.83e-22	2.61e-18	yes	up	hypothetical protein EUGRSUZ_F03632 [Eucalyptus grandis]	RecName: Full=Calcium-binding protein CML38; AltName: Full=Calmodulin-like protein 38 [Arabidopsis thaliana]	SubName: Full=Chromosome chr18 scaffold_137, whole genome shotgun sequence;	CML
c54506_g1	16.17	272.01	4.06	4.18e-21	1.3e-17	yes	up	PREDICTED: ethylene-responsive transcription factor 5-like [Vitis vinifera]	RecName: Full=Ethylene-responsive transcription factor 5; Short=AtERF5; AltName: Full=Ethylene-responsive element-binding factor 5; Short=EREBP-5 [Arabidopsis thali	_	EREBP
c62558_g2	13.46	304.37	4.49	3.37e-20	9.81e-17	yes	up	BAP1 [Vitis vinifera]	_	_	_
c31514_g1	8.82	158.15	4.15	1.03e-18	2.4e-15	yes	up	1-aminocyclopropane-1-carboxylate synthase 1 [Persea americana]	RecName: Full=1-aminocyclopropane-1-carboxylate synthase; Short=ACC synthase; AltName: Full=S-adenosyl-L-methionine methylthioadenosine-lyase [Glycine max]	SubName: Full=Chromosome chr2 scaffold_132, whole genome shotgun sequence;	ACS
c53321_g1	0.12	33.31	7.26	1.13e-18	2.51e-15	yes	up	_	_	_	_
c28214_g1	2.92	115.42	5.26	2.05e-18	4.15e-15	yes	up	_	_	_	_
c11200_g1	57.9	1251.46	4.43	4.27e-18	7.96e-15	yes	up	PREDICTED: calcium-binding protein KIC-like [Phoenix dactylifera]	RecName: Full=Calcium-binding protein KIC; AltName: Full=KCBP-interacting calcium-binding protein [Arabidopsis thaliana]	SubName: Full=Chromosome chr19 scaffold_4, whole genome shotgun sequence;	_
c40899_g1	0.18	91.4	8.37	5.26e-18	9.43e-15	yes	up	PREDICTED: metacaspase-9-like [Cucumis sativus]	_	_	_
c61466_g1	1.12	32.5	4.74	2.48e-17	4.28e-14	yes	up	PREDICTED: mannan endo-1,4-beta-mannosidase 2 [Phoenix dactylifera]	RecName: Full=Mannan endo-1,4-beta-mannosidase 2; AltName: Full=Beta-mannanase 2; AltName: Full=Endo-beta-1,4-mannanase 2; Short=AtMAN2; Flags: Precursor [Arabidops	_	MAN
c56521_g6	1.48	25.04	3.99	3.48e-17	5.8e-14	yes	up	_	_	_	_
c62520_g10	5.72	75.62	3.7	8.59e-17	1.38e-13	yes	up	rps3 gene product (chloroplast) [Silene noctiflora]	RecName: Full=30S ribosomal protein S3, chloroplastic (chloroplast) [Panax ginseng]	_	RP-S3, rpsC
c57842_g2	3.63	246.01	6.04	1.2e-16	1.87e-13	yes	up	_	_	_	_
c66373_g3	0.56	22.03	5.06	3.67e-16	5.35e-13	yes	up	_	_	_	_
c41347_g1	74.31	1020.59	3.78	5.65e-16	7.92e-13	yes	up	PREDICTED: probable receptor-like protein kinase At5g24010 [Phoenix dactylifera]	RecName: Full=Probable receptor-like protein kinase At5g24010; Flags: Precursor [Arabidopsis thaliana]	_	_
c64899_g1	0.25	10.56	4.94	5.77e-16	7.92e-13	yes	up	_	_	_	_
c60284_g1	0.64	39.51	5.74	9.85e-16	1.31e-12	yes	up	_	_	_	_
c58855_g2	1.07	25.11	4.42	1.42e-15	1.83e-12	yes	up	_	_	_	_
c59358_g1	0.6	25.68	5.2	1.48e-15	1.83e-12	yes	up	_	_	_	_
c65754_g1	0.09	18.66	6.63	1.49e-15	1.83e-12	yes	up	_	_	_	_
c41347_g2	87.31	958.05	3.45	2.05e-15	2.46e-12	yes	up	PREDICTED: probable receptor-like protein kinase At5g24010-like [Vitis vinifera]	RecName: Full=Probable receptor-like protein kinase At5g24010; Flags: Precursor [Arabidopsis thaliana]	_	_
c38263_g1	0.14	16.95	6.13	7.37e-15	7.99e-12	yes	up	_	_	_	_
c41177_g1	106.06	919.02	3.11	8.3e-15	8.8e-12	yes	up	PREDICTED: zinc finger CCCH domain-containing protein 66-like isoform 1 [Vitis vinifera]	_	hypothetical protein	_
c58701_g1	29.62	388.75	3.71	1.19e-14	1.23e-11	yes	up	PREDICTED: probable protein phosphatase 2C 32 [Phoenix dactylifera]	RecName: Full=Probable protein phosphatase 2C 25; Short=AtPP2C25; AltName: Full=Protein phosphatase AP2C1 [Arabidopsis thaliana]	SubName: Full=Chromosome chr6 scaffold_3, whole genome shotgun sequence;	_
c27289_g1	0.79	108.69	6.93	1.39e-14	1.41e-11	yes	up	PREDICTED: uncharacterized protein LOC100245206 [Vitis vinifera]	_	_	_
c43957_g1	3.28	71.36	4.4	1.74e-14	1.73e-11	yes	up	_	_	_	_
c62930_g1	50.16	658.7	3.71	1.81e-14	1.75e-11	yes	up	PREDICTED: classical arabinogalactan protein 1-like [Prunus mume]	RecName: Full=Lysine-rich arabinogalactan protein 19; Short=Lys-rich AGP 19; Flags: Precursor	_	_
c57955_g2	2.31	33.41	3.8	2.54e-14	2.41e-11	yes	up	_	_	_	_
c53880_g2	4.21	65.5	3.93	3.17e-14	2.95e-11	yes	up	PREDICTED: uncharacterized protein LOC100256072 [Vitis vinifera]	_	SubName: Full=Chromosome chr4 scaffold_6, whole genome shotgun sequence;	_
c57842_g1	2.19	99.03	5.44	4.37e-14	3.99e-11	yes	up	_	_	_	_
c54838_g2	2.45	177.56	6.12	8.49e-14	7.59e-11	yes	up	hypothetical protein ARALYDRAFT_490641 [Arabidopsis lyrata subsp. lyrata]	RecName: Full=Proline-rich protein 4; Short=AtPRP4; Flags: Precursor [Arabidopsis thaliana]	_	_
c58001_g1	9.91	177.25	4.15	1e-13	8.64e-11	yes	up	hypothetical protein JCGZ_14012 [Jatropha curcas]	_	SubName: Full=Chromosome chr7 scaffold_42, whole genome shotgun sequence;	_
c32176_g1	8.7	159.74	4.18	1.38e-13	1.17e-10	yes	up	PREDICTED: 21 kDa protein [Phoenix dactylifera]	RecName: Full=21 kDa protein; AltName: Full=1.2 protein; Flags: Precursor	hypothetical protein	_
c48083_g2	37.16	708.99	4.25	1.4e-13	1.17e-10	yes	up	acyl-CoA binding protein 6 [Vernicia fordii]	RecName: Full=Acyl-CoA-binding protein; Short=ACBP	SubName: Full=Putative uncharacterized protein;	DBI, ACBP
c60698_g2	0.09	5.09	4.78	1.55e-13	1.27e-10	yes	up	_	_	_	_
c61854_g3	0	13.01	7.03	2.45e-13	1.9e-10	yes	up	Retinoblastoma-related protein 1 [Triticum urartu]	_	_	_
c42914_g1	72.11	881.11	3.61	2.75e-13	2.06e-10	yes	up	hypothetical protein AMTR_s00040p00172050 [Amborella trichopoda]	RecName: Full=Probable calcium-binding protein CML10; AltName: Full=Calmodulin-like protein 10 [Oryza sativa Japonica Group]	hypothetical protein	CML
c38120_g1	0.14	60.2	7.96	2.96e-13	2.19e-10	yes	up	unnamed protein product [Coffea canephora]	RecName: Full=Protein HOTHEAD; AltName: Full=Protein ADHESION OF CALYX EDGES; Flags: Precursor [Arabidopsis thaliana]	hypothetical protein	ACE, HTH
c60389_g1	8.09	76.66	3.23	3.24e-13	2.36e-10	yes	up	PREDICTED: uncharacterized protein LOC100252208 [Vitis vinifera]	RecName: Full=Ethylene-responsive transcription factor RAP2-3; AltName: Full=Cadmium-induced protein AS30; AltName: Full=Ethylene response factor 72; Short=ERF72;	AP2/ERF domain-containing transcription factor	EREBP
c52741_g1	2.99	113.39	5.2	4.35e-13	3.12e-10	yes	up	_	_	_	_
c25842_g1	1.81	63.47	5.06	4.6e-13	3.25e-10	yes	up	_	_	_	_
c51965_g1	0.25	177.03	8.97	5.53e-13	3.85e-10	yes	up	zinc finger protein, putative [Ricinus communis]	RecName: Full=GDSL esterase/lipase LTL1; AltName: Full=Extracellular lipase LTL1; AltName: Full=Lithium-tolerant lipase 1; Short=AtLTL1; Short=Li-tolerant lipase 1;	hypothetical protein	_
c39991_g1	0.1	10.75	5.74	9.39e-13	6.44e-10	yes	up	_	_	_	_
c54147_g2	43.45	381.61	3.13	1.06e-12	7.13e-10	yes	up	hypothetical protein L484_026387 [Morus notabilis]	RecName: Full=Nematode resistance protein-like HSPRO2; AltName: Full=AKINbetagamma-interacting protein 2; AltName: Full=Ortholog of sugar beet HS1 PRO-1 protein 2;	_	_
c65657_g1	369.4	2756.47	2.9	1.18e-12	7.76e-10	yes	up	beta-amylase family protein [Populus trichocarpa]	RecName: Full=Beta-amylase 3, chloroplastic; AltName: Full=1,4-alpha-D-glucan maltohydrolase; AltName: Full=Beta-amylase 8; AltName: Full=Chloroplast beta-amylase;	beta-amylase (EC:3.2.1.2)	E3.2.1.2
c51524_g1	0.4	168.3	8.38	1.79e-12	1.16e-09	yes	up	PREDICTED: cytochrome P450 86B1-like [Phoenix dactylifera]	RecName: Full=Cytochrome P450 86B1 [Arabidopsis thaliana]	_	_
c58178_g1	9.43	120.12	3.66	1.85e-12	1.18e-09	yes	up	HXXXD-type acyl-transferase family protein [Theobroma cacao]	RecName: Full=BAHD acyltransferase DCR; AltName: Full=Protein DEFECTIVE IN CUTICULAR RIDGES; AltName: Full=Protein PERMEABLE LEAVES 3 [Arabidopsis thaliana]	SubName: Full=Chromosome undetermined scaffold_91, whole genome shotgun sequence;	_
c17281_g1	26.59	199.07	2.9	2.4e-12	1.51e-09	yes	up	F26K24.5 protein [Theobroma F26K24.5 protein [Theobroma cacao]	_	_	_
c61212_g1	4.1	311.08	6.21	2.59e-12	1.61e-09	yes	up	PREDICTED: caffeoyl-CoA O-methyltransferase-like [Phoenix dactylifera]	RecName: Full=Caffeoyl-CoA O-methyltransferase; AltName: Full=Trans-caffeoyl-CoA 3-O-methyltransferase; Short=CCoAMT; Short=CCoAOMT [Mesembryanthemum crystallinum]	hypothetical protein	E2.1.1.104
c22580_g1	55.1	364.68	2.72	2.78e-12	1.7e-09	yes	up	unknown [Picea sitchensis]	_	hypothetical protein	CML
c62361_g4	4.55	49.8	3.42	3.03e-12	1.84e-09	yes	up	hypothetical protein AMTR_s00117p00096300 [Amborella trichopoda]	RecName: Full=Probable receptor protein kinase TMK1; Flags: Precursor [Arabidopsis thaliana]	_	_
c43095_g1	0	3.18	5.04	3.21e-12	1.92e-09	yes	up	_	_	_	_
c65372_g3	0.38	11.21	4.57	3.4e-12	2.01e-09	yes	up	_	_	_	_
c54147_g1	70.74	578.7	3.03	4.16e-12	2.42e-09	yes	up	HSPRO [Nicotiana attenuata]	RecName: Full=Nematode resistance protein-like HSPRO1; AltName: Full=AKINbetagamma-interacting protein 1; AltName: Full=Ortholog of sugar beet HS1 PRO-1 protein 1;	_	_
c52838_g3	1.5	53.75	5.08	4.62e-12	2.66e-09	yes	up	_	_	_	_
c47639_g1	1.8	70.93	5.22	4.74e-12	2.7e-09	yes	up	CBF-like transcription factor [Cocos nucifera]	RecName: Full=Dehydration-responsive element-binding protein 1A; Short=Protein DREB1A; AltName: Full=C-repeat/dehydration-responsive element-binding factor 3; Shor	SubName: Full=C-repeat binding facor 2;	EREBP
c44086_g1	1.04	19.55	4.11	5.74e-12	3.23e-09	yes	up	_	_	_	_
c60679_g3	46.01	253.89	2.46	6.25e-12	3.47e-09	yes	up	PREDICTED: cyclic dof factor 2-like [Phoenix dactylifera]	RecName: Full=Cyclic dof factor 3; AltName: Full=Dof zinc finger protein DOF3.3; Short=AtDOF3.3; AltName: Full=H-protein promoter-binding factor 2a [Arabidopsis tha	_	_
c50430_g1	25.93	211.9	3.03	6.41e-12	3.52e-09	yes	up	WRKY transcription factor, putative [Ricinus communis]	RecName: Full=Probable WRKY transcription factor 33; AltName: Full=WRKY DNA-binding protein 33 [Arabidopsis thaliana]	_	WRKY33
c59348_g1	6.8	90.66	3.72	9.64e-12	5.22e-09	yes	up	hypothetical protein L484_008734 [Morus notabilis]	_	_	_
c47530_g1	20.75	367.14	4.14	9.74e-12	5.22e-09	yes	up	hypothetical protein JCGZ_21355 [Jatropha curcas]	RecName: Full=F-box protein At1g61340 [Arabidopsis thaliana]	_	_
c64695_g1	0.01	3.66	5.03	9.91e-12	5.25e-09	yes	up	retrotransposon protein, putative, unclassified [Oryza sativa Japonica Group]	_	transposable element gene; gypsy-like retrotransposon family, has a 2.2e-207 P-value blast m [...]	_
c64671_g1	10.05	461.28	5.51	1.05e-11	5.49e-09	yes	up	CBF-like transcription factor 1 [Rhapidophyllum hystrix]	RecName: Full=Dehydration-responsive element-binding protein 1E; Short=Protein DREB1E [Oryza sativa Japonica Group]	_	EREBP
c62251_g3	0	4.42	5.5	1.28e-11	6.57e-09	yes	up	_	_	_	_
c64894_g8	0.25	11.58	5.06	1.92e-11	9.55e-09	yes	up	_	_	_	_
c28218_g1	0.42	65.58	6.99	1.99e-11	9.76e-09	yes	up	PREDICTED: putative lipid-transfer protein DIR1 isoform 1 [Vitis vinifera]	_	_	_
c55192_g6	0.53	12.92	4.36	2.22e-11	1.07e-08	yes	up	PREDICTED: ABC transporter B family member 19-like [Vitis vinifera]	RecName: Full=ABC transporter B family member 19; Short=ABC transporter ABCB.19; Short=AtABCB19; AltName: Full=Multidrug resistance protein 11; AltName: Full=P-gly	SubName: Full=Chromosome chr14 scaffold_21, whole genome shotgun sequence;	ABCB1
c48181_g1	39.37	694.36	4.14	2.52e-11	1.2e-08	yes	up	PREDICTED: late embryogenesis abundant protein Lea5-like [Phoenix dactylifera]	RecName: Full=Late embryogenesis abundant protein Lea5 [Citrus sinensis]	_	_
c66059_g3	0.69	26.23	5.07	2.79e-11	1.31e-08	yes	up	PREDICTED: coleoptile phototropism protein 1-like [Citrus sinensis]	_	SubName: Full=Chromosome chr9 scaffold_7, whole genome shotgun sequence;	_
c58374_g2	20.24	360.84	4.15	2.9e-11	1.35e-08	yes	up	Fatty acid hydroxylase superfamily isoform 1 [Theobroma cacao]	RecName: Full=Protein ECERIFERUM 1 [Arabidopsis thaliana]	SubName: Full=Chromosome undetermined scaffold_268, whole genome shotgun sequence;	K15404, CER1
c65033_g1	1.12	22.15	4.19	2.97e-11	1.37e-08	yes	up	_	_	_	_
c65974_g1	0.28	5.85	3.96	3.23e-11	1.47e-08	yes	up	hypothetical protein VITISV_010121 [Vitis vinifera]	_	_	_
c63736_g1	35.11	237.82	2.76	3.38e-11	1.53e-08	yes	up	unnamed protein product [Coffea canephora]	_	_	_
c43502_g1	0.02	21.11	7.48	3.52e-11	1.56e-08	yes	up	hypothetical protein AMTR_s00001p00238960 [Amborella trichopoda]	RecName: Full=Putative 4-coumarate--CoA ligase-like 8 [Oryza sativa Japonica Group]	_	OPCL1
c57955_g1	1.59	36.46	4.43	3.52e-11	1.56e-08	yes	up	_	_	_	_
c66874_g4	0.05	3	4.4	3.65e-11	1.61e-08	yes	up	_	_	_	_
c45044_g2	18.19	176.16	3.27	4.11e-11	1.79e-08	yes	up	hypothetical protein AMTR_s00069p00163110 [Amborella trichopoda]	RecName: Full=Protein HOTHEAD; AltName: Full=Protein ADHESION OF CALYX EDGES; Flags: Precursor [Arabidopsis thaliana]	SubName: Full=Chromosome chr2 scaffold_112, whole genome shotgun sequence;	betA, CHDH
c45044_g1	5.87	82.13	3.78	4.22e-11	1.82e-08	yes	up	unnamed protein product [Coffea canephora]	RecName: Full=(R)-mandelonitrile lyase-like; AltName: Full=Hydroxynitrile lyase-like; Short=(R)-oxynitrilase-like; Flags: Precursor [Arabidopsis thaliana]	_	betA, CHDH
c56896_g1	0.37	10.57	4.5	4.35e-11	1.86e-08	yes	up	_	_	_	_
c58708_g1	40.12	663.27	4.04	5.42e-11	2.3e-08	yes	up	PREDICTED: uncharacterized protein LOC103721044 [Phoenix dactylifera]	_	SubName: Full=Chromosome chr4 scaffold_6, whole genome shotgun sequence;	_
c51473_g2	0.13	8.78	5.26	5.48e-11	2.3e-08	yes	up	_	_	_	_
c63601_g2	1.21	18.42	3.82	6.72e-11	2.72e-08	yes	up	_	_	_	_
c65788_g3	0.15	6.27	4.66	7.91e-11	3.16e-08	yes	up	_	_	_	_
c63619_g1	0	4.71	5.59	8.04e-11	3.18e-08	yes	up	_	_	_	_
c50430_g2	41.97	305.72	2.86	9.58e-11	3.75e-08	yes	up	hypothetical protein PHAVU_008G251300g [Phaseolus vulgaris]	RecName: Full=Probable WRKY transcription factor 33; AltName: Full=WRKY DNA-binding protein 33 [Arabidopsis thaliana]	SubName: Full=Chromosome chr8 scaffold_88, whole genome shotgun sequence;	WRKY33
c56380_g1	1.81	43.68	4.52	1.45e-10	5.54e-08	yes	up	PREDICTED: GDSL esterase/lipase At5g45960 [Vitis vinifera]	RecName: Full=GDSL esterase/lipase At5g45960; AltName: Full=Extracellular lipase At5g45960; Flags: Precursor [Arabidopsis thaliana]	SubName: Full=Chromosome chr10 scaffold_138, whole genome shotgun sequence;	_
c61232_g1	0.02	2.8	4.61	1.73e-10	6.52e-08	yes	up	PREDICTED: cytochrome P450 86B1-like [Phoenix dactylifera]	RecName: Full=Cytochrome P450 86B1 [Arabidopsis thaliana]	SubName: Full=Chromosome chr7 scaffold_20, whole genome shotgun sequence;	_
c60154_g1	0.08	4.75	4.77	1.89e-10	7.05e-08	yes	up	_	_	_	_
c64030_g1	0.62	10.72	3.9	2.24e-10	8.23e-08	yes	up	_	_	_	_
c55192_g4	1.01	23.94	4.44	2.24e-10	8.23e-08	yes	up	hypothetical protein JCGZ_09747 [Jatropha curcas]	RecName: Full=ABC transporter B family member 19; Short=ABC transporter ABCB.19; Short=AtABCB19; AltName: Full=Multidrug resistance protein 11; AltName: Full=P-gly	multidrug/pheromone exporter, MDR family, ABC transporter family	ABCB1
c61882_g5	0.03	6	5.54	2.34e-10	8.52e-08	yes	up	_	_	_	_
c63532_g2	1.41	22.06	3.87	2.49e-10	8.99e-08	yes	up	_	_	_	_
c58129_g1	0.99	15.47	3.83	2.99e-10	1.07e-07	yes	up	_	_	_	_
c59463_g2	0.02	4.68	5.37	3.31e-10	1.17e-07	yes	up	_	_	_	_
c60764_g1	2.18	34.51	3.93	3.96e-10	1.39e-07	yes	up	endo-1,4-beta-glucanase, putative [Ricinus communis]	RecName: Full=Endoglucanase 8; AltName: Full=Cellulase 1; Short=AtCEL1; AltName: Full=Endo-1,4-beta glucanase 8; Flags: Precursor [Arabidopsis thaliana]	SubName: Full=Putative uncharacterized protein;	_
c65865_g1	0.31	10.56	4.7	4.18e-10	1.45e-07	yes	up	_	_	_	_
c59570_g1	0.02	3.19	4.79	4.38e-10	1.51e-07	yes	up	_	_	_	_
c37626_g1	2.04	41.98	4.3	4.74e-10	1.61e-07	yes	up	PREDICTED: very-long-chain 3-oxoacyl-CoA reductase 1-like [Prunus mume]	RecName: Full=Very-long-chain 3-oxoacyl-CoA reductase 1; AltName: Full=Beta-ketoacyl reductase 1; Short=AtKCR1; AltName: Full=Protein GLOSSY 8; Short=gl8At [Arabido	SubName: Full=Chromosome chr1 scaffold_5, whole genome shotgun sequence;	HSD17B12, KAR, IFA38
c62441_g1	0.01	2.42	4.45	5.1e-10	1.72e-07	yes	up	PREDICTED: uncharacterized protein LOC103328844 [Prunus mume]	_	_	_
c39330_g1	0.25	14.6	5.4	5.26e-10	1.75e-07	yes	up	CAP [Theobroma cacao]	RecName: Full=Pathogenesis-related protein PR-1; Flags: Precursor [Medicago truncatula]	hypothetical protein	_
c65395_g1	32.08	587.88	4.19	5.3e-10	1.75e-07	yes	up	cytochrome P450, partial [Papaver somniferum]	RecName: Full=Cheilanthifoline synthase; Short=CHS; AltName: Full=Cytochrome P450 719A5 [Eschscholzia californica]	_	_
c63575_g1	5.9	60.02	3.32	5.79e-10	1.9e-07	yes	up	_	_	_	_
c60800_g1	6.77	81.09	3.56	6.58e-10	2.14e-07	yes	up	erecta, putative [Ricinus erecta, putative [Ricinus communis]	RecName: Full=LRR receptor-like serine/threonine-protein kinase ERECTA; AltName: Full=Protein QUANTITATIVE RESISTANCE TO PLECTOSPHAERELLA 1; AltName: Full=Protein	SubName: Full=Chromosome chr4 scaffold_6, whole genome shotgun sequence;	_
c66636_g2	4.88	33.1	2.74	6.6e-10	2.14e-07	yes	up	unnamed protein product [Vitis vinifera]	RecName: Full=Protein NSP-INTERACTING KINASE 3; AltName: Full=LRR receptor-like serine/threonine-protein kinase NIK3; Flags: Precursor [Arabidopsis thaliana]	SubName: Full=Chromosome chr1 scaffold_135, whole genome shotgun sequence;	_
c54317_g2	0.06	6.42	5.36	6.93e-10	2.23e-07	yes	up	hypothetical protein AMTR_s00071p00166670 [Amborella trichopoda]	RecName: Full=Amino acid permease 2; AltName: Full=Amino acid transporter AAP2 [Arabidopsis thaliana]	_	_
c54663_g1	0.21	5.27	4.1	7.01e-10	2.24e-07	yes	up	hypothetical protein POPTR_0015s04370g [Populus trichocarpa]	_	hypothetical protein	E1.10.3.2
c61731_g2	4.81	58.11	3.57	7.18e-10	2.26e-07	yes	up	ATP-binding cassette transporter, putative [Ricinus communis]	_	SubName: Full=Chromosome chr16 scaffold_10, whole genome shotgun sequence;	_
c47956_g1	3.57	112.62	4.94	7.84e-10	2.45e-07	yes	up	PREDICTED: protein E6-like [Phoenix dactylifera]	RecName: Full=Protein E6	_	_
c64030_g2	71.15	375.16	2.4	7.96e-10	2.48e-07	yes	up	Zinc finger family protein [Theobroma cacao]	RecName: Full=Zinc finger CCCH domain-containing protein 66; Short=AtC3H66 [Arabidopsis thaliana]	_	_
c1170_g1	0.98	105.87	6.61	8.06e-10	2.49e-07	yes	up	PREDICTED: blue copper protein-like [Phoenix dactylifera]	RecName: Full=Blue copper protein; Flags: Precursor	_	_
c36027_g1	0.03	4.36	5.15	8.42e-10	2.58e-07	yes	up	_	_	_	_
c53516_g1	45.28	216.58	2.26	9.11e-10	2.78e-07	yes	up	CBL-interacting serine/threonine-protein kinase, putative [Ricinus communis]	RecName: Full=CBL-interacting serine/threonine-protein kinase 6; AltName: Full=SNF1-related kinase 3.14; AltName: Full=SOS2-like protein kinase PKS4; AltName: Full	SubName: Full=CBL-interacting protein kinase 7 (CBL-interacting protein kinase 8);	PRKAA, AMPK
c63517_g1	0.14	74.66	8.26	9.66e-10	2.93e-07	yes	up	hypothetical protein JCGZ_13847 [Jatropha curcas]	RecName: Full=Alpha-terpineol synthase, chloroplastic; Short=Mg17; Flags: Precursor	_	E4.2.3.111
c60427_g1	0.14	4.4	4.21	9.94e-10	2.97e-07	yes	up	_	_	_	_
c38138_g1	0.53	22.84	5.19	9.94e-10	2.97e-07	yes	up	Germin-like protein subfamily 3 member 2 [Morus notabilis]	_	SubName: Full=Chromosome chr8 scaffold_23, whole genome shotgun sequence;	_
c65878_g2	1.62	29.78	4.12	1.02e-09	3.03e-07	yes	up	_	_	_	_
c15279_g1	18.6	437.27	4.55	1.03e-09	3.04e-07	yes	up	hypothetical protein POPTR_0006s06430g [Populus trichocarpa]	RecName: Full=36.4 kDa proline-rich protein	SubName: Full=Chromosome chr11 scaffold_13, whole genome shotgun sequence;	_
c49946_g1	23.8	175.77	2.88	1.13e-09	3.31e-07	yes	up	_	_	_	_
c57830_g1	0.05	14.38	6.56	1.24e-09	3.6e-07	yes	up	PREDICTED: uncharacterized protein LOC103422926 [Malus domestica]	_	_	_
c54488_g1	6.74	36.37	2.41	1.29e-09	3.72e-07	yes	up	PREDICTED: metalloendoproteinase 1-like [Vitis vinifera]	RecName: Full=Metalloendoproteinase 1; AltName: Full=SMEP1; Flags: Precursor [Glycine max]	SubName: Full=Chromosome chr1 scaffold_46, whole genome shotgun sequence;	_
c61686_g1	1.13	17.35	3.83	1.32e-09	3.76e-07	yes	up	PREDICTED: glycine-rich cell wall structural protein 1.8-like [Cicer arietinum]	RecName: Full=Glycine-rich cell wall structural protein; Flags: Precursor [Arabidopsis thaliana]	_	_
c8213_g1	0.22	65.8	7.7	1.38e-09	3.9e-07	yes	up	Non-specific lipid-transfer protein [Medicago truncatula]	RecName: Full=Probable non-specific lipid-transfer protein AKCS9; Short=LTP; Flags: Precursor	protease inhibitor/seed storage/lipid transfer protein (LTP) family protein; protease inhibi [...]	_
c50648_g1	5.83	304.36	5.68	1.48e-09	4.15e-07	yes	up	hypothetical protein PRUPE_ppa023037mg [Prunus persica]	_	_	_
c52363_g1	3.39	382.26	6.78	1.48e-09	4.15e-07	yes	up	germin-like protein [Chimonanthus praecox]	_	SubName: Full=Chromosome chr11 scaffold_13, whole genome shotgun sequence (Germin-like protein 6);	_
c17102_g1	0.56	24.83	5.24	1.52e-09	4.21e-07	yes	up	_	_	_	_
c58046_g2	7.72	61.74	2.98	1.91e-09	5.24e-07	yes	up	PREDICTED: uncharacterized protein LOC102594852 [Solanum tuberosum]	_	_	tag
c59260_g1	0.45	13.81	4.65	1.97e-09	5.37e-07	yes	up	_	_	_	_
c60679_g4	51.71	236.21	2.19	2.22e-09	6.01e-07	yes	up	hypothetical protein POPTR_0017s12080g [Populus trichocarpa]	RecName: Full=Cyclic dof factor 2; AltName: Full=Dof zinc finger protein DOF5.2; Short=AtDOF5.2 [Arabidopsis thaliana]	hypothetical protein	_
c51175_g1	0	3.48	5.16	2.35e-09	6.34e-07	yes	up	PREDICTED: 3-ketoacyl-CoA synthase 6-like [Glycine max]	RecName: Full=3-ketoacyl-CoA synthase 7; Short=KCS-7; AltName: Full=Very long-chain fatty acid condensing enzyme 7; Short=VLCFA condensing enzyme 7 [Arabidopsis tha	SubName: Full=Chromosome chr16 scaffold_94, whole genome shotgun sequence;	KCS
c56964_g1	0.21	3.61	3.58	2.41e-09	6.45e-07	yes	up	_	_	_	_
c36858_g1	11.28	164.9	3.86	2.42e-09	6.45e-07	yes	up	PREDICTED: expansin-A1 [Vitis hypothetical protein VITISV_012111 [Vitis vinifera]	RecName: Full=Expansin-A5; Short=AtEXPA5; AltName: Full=Alpha-expansin-5; Short=At-EXP5; Short=AtEx5; AltName: Full=Ath-ExpAlpha-1.4; Flags: Precursor [Arabidopsis	hypothetical protein	_
c61232_g3	0.28	50.88	7.07	2.6e-09	6.84e-07	yes	up	PREDICTED: cytochrome P450 86B1-like [Phoenix dactylifera]	RecName: Full=Cytochrome P450 86B1 [Arabidopsis thaliana]	_	_
c63851_g1	0.33	6.81	4.01	2.61e-09	6.84e-07	yes	up	_	_	_	_
c63517_g4	0.12	81.13	8.54	2.76e-09	7.19e-07	yes	up	PREDICTED: myrcene synthase, chloroplastic [Vitis vinifera]	RecName: Full=Alpha-terpineol synthase, chloroplastic; Short=Mg17; Flags: Precursor	_	_
c62978_g7	0.03	2.6	4.34	3.01e-09	7.75e-07	yes	up	_	_	_	_
c60845_g1	45.53	344.16	2.92	3.66e-09	9.27e-07	yes	up	PREDICTED: uncharacterized protein LOC100252479 [Vitis vinifera]	_	SubName: Full=Chromosome chr4 scaffold_6, whole genome shotgun sequence;	_
c50916_g1	3.32	304.07	6.47	3.87e-09	9.75e-07	yes	up	3-ketoacyl-CoA synthase 5 [Gossypium raimondii]	RecName: Full=3-ketoacyl-CoA synthase 6; Short=KCS-6; AltName: Full=Cuticular protein 1; AltName: Full=Very long-chain fatty acid condensing enzyme 6; Short=VLCFA c	SubName: Full=Putative uncharacterized protein;	KCS
c49263_g2	1.93	47.67	4.56	4.33e-09	1.08e-06	yes	up	PREDICTED: protein NRT1/ PTR FAMILY 4.5-like [Phoenix dactylifera]	RecName: Full=Protein NRT1/ PTR FAMILY 4.4; Short=AtNPF4.4; AltName: Full=Nitrate transporter 1.13 [Arabidopsis thaliana]	_	SLC15A3_4, PHT
c41246_g1	3.98	101.56	4.64	4.48e-09	1.11e-06	yes	up	Eukaryotic aspartyl protease family protein [Theobroma cacao]	RecName: Full=Aspartic proteinase nepenthesin-1; AltName: Full=Nepenthesin-I; Flags: Precursor [Nepenthes gracilis]	SubName: Full=Putative uncharacterized protein;	_
c42769_g2	1.22	39.25	4.89	4.56e-09	1.12e-06	yes	up	Epidermis-specific secreted glycoprotein EP1 [Morus notabilis]	RecName: Full=Epidermis-specific secreted glycoprotein EP1; AltName: Full=52/54 kDa medium protein; Flags: Precursor [Daucus carota]	_	_
c59583_g1	8.86	672.99	6.23	4.63e-09	1.14e-06	yes	up	RecName: Full=Alpha-terpineol synthase, chloroplastic; Short=Mg17; Flags: alpha-terpineol synthase [Magnolia grandiflora]	RecName: Full=Alpha-terpineol synthase, chloroplastic; Short=Mg17; Flags: Precursor	_	E4.2.3.111
c63807_g2	0.08	10.77	5.91	4.69e-09	1.15e-06	yes	up	_	_	_	_
c62633_g1	2.33	41.8	4.11	4.91e-09	1.19e-06	yes	up	cinnamyl alcohol acyltransferase 1 [Larrea tridentata]	_	SubName: Full=Chromosome chr9 scaffold_49, whole genome shotgun sequence;	_
c55732_g1	30	207.22	2.78	5.12e-09	1.24e-06	yes	up	PREDICTED: aspartic proteinase nepenthesin-2 [Vitis vinifera]	RecName: Full=Protein ASPARTIC PROTEASE IN GUARD CELL 1; Short=AtASPG1; Flags: Precursor [Arabidopsis thaliana]	SubName: Full=Chromosome chr1 scaffold_5, whole genome shotgun sequence;	_
c51756_g2	4.87	39.11	2.98	5.15e-09	1.24e-06	yes	up	_	_	_	_
c44623_g1	0.58	18.76	4.79	5.75e-09	1.37e-06	yes	up	_	_	_	_
c58985_g3	1.34	16.96	3.57	5.76e-09	1.37e-06	yes	up	_	_	_	_
c62361_g5	2.91	23.63	2.98	5.92e-09	1.4e-06	yes	up	hypothetical protein POPTR_0006s07360g [Populus trichocarpa]	RecName: Full=Probable receptor protein kinase TMK1; Flags: Precursor [Arabidopsis thaliana]	hypothetical protein	_
c52425_g1	28.16	168.54	2.58	6.38e-09	1.5e-06	yes	up	Fructokinase-like 1 [Theobroma Fructokinase-like 1 [Theobroma cacao]	RecName: Full=Heme-binding-like protein At3g10130, chloroplastic; Flags: Precursor [Arabidopsis thaliana]	SubName: Full=Putative uncharacterized protein (Chromosome chr8 scaffold_23, whole genome sh [...]	_
c61710_g1	0.5	14.89	4.64	7.84e-09	1.84e-06	yes	up	hypothetical protein JCGZ_20362 [Jatropha curcas]	_	_	_
c46901_g1	0	1.4	3.91	9.57e-09	2.23e-06	yes	up	PREDICTED: uncharacterized protein LOC101260201 [Solanum lycopersicum]	_	_	_
c29969_g1	0	3.29	5.08	1.09e-08	2.51e-06	yes	up	_	_	_	_
c57761_g1	0	2.08	4.45	1.15e-08	2.6e-06	yes	up	hypothetical protein AMTR_s00089p00178270 [Amborella trichopoda]	_	_	_
c39674_g1	1.14	46.61	5.23	1.15e-08	2.6e-06	yes	up	hypothetical protein VITISV_011425 [Vitis vinifera]	RecName: Full=Fasciclin-like arabinogalactan protein 10; Flags: Precursor [Arabidopsis thaliana]	hypothetical protein	_
c50532_g6	2.33	33.84	3.8	1.23e-08	2.77e-06	yes	up	hypothetical protein VITISV_033516 [Vitis vinifera]	_	_	_
c58970_g1	8.47	113.92	3.73	1.24e-08	2.77e-06	yes	up	_	_	_	_
c45646_g1	80.11	586.28	2.87	1.35e-08	2.97e-06	yes	up	ccr4-associated factor, putative [Ricinus communis]	RecName: Full=Probable CCR4-associated factor 1 homolog 9 [Arabidopsis thaliana]	hypothetical protein	CNOT7_8, CAF1, POP2
c62613_g2	0.08	6.67	5.24	1.36e-08	2.98e-06	yes	up	UDP-glucosyltransferase, putative [Ricinus communis]	RecName: Full=UDP-glycosyltransferase 74D1; AltName: Full=Jasmonate glucosyltransferase 1; Short=AtJGT1 [Arabidopsis thaliana]	_	SGT1
c37679_g1	6.22	112.68	4.16	1.49e-08	3.21e-06	yes	up	uncharacterized protein LOC100263179 [Vitis vinifera]	_	SubName: Full=Chromosome chr5 scaffold_2, whole genome shotgun sequence;	_
c57078_g1	0.25	12.37	5.14	1.54e-08	3.28e-06	yes	up	Serine/threonine-protein kinase WNK-related isoform 1 [Theobroma cacao]	_	SubName: Full=Chromosome chr18 scaffold_1, whole genome shotgun sequence;	_
c65497_g1	0.17	8.09	4.91	1.9e-08	3.99e-06	yes	up	_	_	_	_
c61179_g1	19.54	152.32	2.96	1.96e-08	4.08e-06	yes	up	PREDICTED: uncharacterized protein LOC103713598 [Phoenix dactylifera]	RecName: Full=Transcription factor MYB1R1; AltName: Full=Myb-related protein R1; Short=StMYB1R-1 [Solanum tuberosum]	MYB family transcription factor, putative, expressed	_
c57669_g4	0.19	8.15	4.85	2.05e-08	4.25e-06	yes	up	_	_	_	_
c57336_g1	0.18	53.84	7.57	2.07e-08	4.28e-06	yes	up	PREDICTED: GDSL esterase/lipase At5g33370-like [Phoenix dactylifera]	RecName: Full=GDSL esterase/lipase At5g33370; AltName: Full=Extracellular lipase At5g33370; Flags: Precursor [Arabidopsis thaliana]	SubName: Full=Putative uncharacterized protein;	_
c64731_g1	0.04	2.95	4.44	2.1e-08	4.31e-06	yes	up	_	_	_	_
c60754_g1	27.67	188.09	2.76	2.14e-08	4.37e-06	yes	up	Phosphatase 2C 49 [Theobroma Phosphatase 2C 49 [Theobroma cacao]	RecName: Full=Probable protein phosphatase 2C 2; Short=OsPP2C02 [Oryza sativa Japonica Group]	SubName: Full=Chromosome chr7 scaffold_42, whole genome shotgun sequence;	PTC2_3
c62120_g10	97.26	480.95	2.3	2.15e-08	4.37e-06	yes	up	PREDICTED: protein LURP-one-related 8 [Vitis vinifera]	RecName: Full=Protein LURP-one-related 8 [Arabidopsis thaliana]	_	_
c62271_g1	1.14	14.67	3.58	2.17e-08	4.39e-06	yes	up	_	_	_	_
c57108_g1	1.83	18.08	3.24	2.3e-08	4.63e-06	yes	up	PREDICTED: protein PMR5 [Phoenix dactylifera]	RecName: Full=Protein PMR5; AltName: Full=Powdery mildew resistance protein 5; AltName: Full=Protein trichome birefringence-like 44 [Arabidopsis thaliana]	SubName: Full=Chromosome chr6 scaffold_3, whole genome shotgun sequence;	_
c41200_g1	12.89	65.77	2.34	2.37e-08	4.76e-06	yes	up	PREDICTED: uncharacterized oxidoreductase ykwC-like [Vitis vinifera]	RecName: Full=Probable 3-hydroxyisobutyrate dehydrogenase-like 3, mitochondrial; Short=HIBADH-like [Arabidopsis thaliana]	_	_
c64253_g6	33.41	173.17	2.37	2.4e-08	4.8e-06	yes	up	PREDICTED: protein CCA1-like isoform X1 [Phoenix dactylifera]	_	_	_
c27777_g1	0.83	14.96	4.01	2.5e-08	4.98e-06	yes	up	hypothetical protein POPTR_0015s04350g [Populus trichocarpa]	RecName: Full=Laccase-1; AltName: Full=Benzenediol:oxygen oxidoreductase 1; AltName: Full=Diphenol oxidase 1; AltName: Full=Urishiol oxidase 1; Flags: Precursor [Ar	SubName: Full=Chromosome chr17 scaffold_16, whole genome shotgun sequence;	E1.10.3.2
c65548_g1	2.41	23.87	3.25	2.62e-08	5.18e-06	yes	up	hypothetical protein AMTR_s00165p00033420 [Amborella trichopoda]	RecName: Full=TPR repeat-containing thioredoxin TTL4; AltName: Full=Tetratricopeptide repeat thioredoxin-like 4 [Arabidopsis thaliana]	SubName: Full=Chromosome chr8 scaffold_23, whole genome shotgun sequence;	DNAJC7
c37090_g1	18.79	227.74	3.59	2.78e-08	5.44e-06	yes	up	PREDICTED: uncharacterized protein LOC103713005 [Phoenix dactylifera]	_	hypothetical protein	_
c57897_g1	0.02	2.17	4.22	3.05e-08	5.94e-06	yes	up	Subtilisin-like serine endopeptidase family protein [Theobroma cacao]	RecName: Full=Subtilisin-like protease; AltName: Full=Cucumisin-like serine protease; Flags: Precursor [Arabidopsis thaliana]	SubName: Full=Chromosome chr6 scaffold_3, whole genome shotgun sequence;	_
c58122_g3	0.17	8.75	5.05	3.26e-08	6.3e-06	yes	up	hypothetical protein POPTR_0016s03160g [Populus trichocarpa]	RecName: Full=Cytochrome P450 94A1; AltName: Full=P450-dependent fatty acid omega-hydroxylase	SubName: Full=Chromosome chr8 scaffold_29, whole genome shotgun sequence;	_
c60286_g1	47.87	237.89	2.31	3.31e-08	6.37e-06	yes	up	poly(A) polymerase, putative [Ricinus communis]	RecName: Full=Poly(A) polymerase; Short=PAP; AltName: Full=Polynucleotide adenylyltransferase [Dictyostelium discoideum]	SubName: Full=Chromosome chr5 scaffold_64, whole genome shotgun sequence;	PAP
c43984_g1	0	1.34	3.85	3.33e-08	6.4e-06	yes	up	Uncharacterized protein TCM_036737 [Theobroma cacao]	_	_	_
c57851_g2	1.92	19.11	3.25	3.51e-08	6.7e-06	yes	up	PREDICTED: uncharacterized protein LOC100242743 [Vitis vinifera]	_	SubName: Full=Chromosome chr2 scaffold_112, whole genome shotgun sequence;	_
c51044_g1	0.29	15.34	5.32	3.55e-08	6.74e-06	yes	up	_	_	_	_
c64011_g2	0.14	7.08	4.87	3.63e-08	6.86e-06	yes	up	PREDICTED: mitogen-activated protein kinase kinase kinase 2-like [Phoenix dactylifera]	RecName: Full=Mitogen-activated protein kinase kinase kinase A; AltName: Full=MAPK/ERK kinase 1; Short=MEK kinase 1; Short=MEKK 1; AltName: Full=MAPK/ERK kinase A;	SubName: Full=Chromosome chr12 scaffold_36, whole genome shotgun sequence;	_
c62318_g4	1.76	17.98	3.28	3.68e-08	6.93e-06	yes	up	_	_	_	_
c66455_g5	0.72	8.71	3.43	3.8e-08	7.09e-06	yes	up	_	_	_	_
c65637_g2	0.23	32.45	6.63	4.04e-08	7.48e-06	yes	up	polyphenol oxidase [Ziziphus jujuba]	_	_	_
c63815_g1	0.02	2.3	4.38	4.14e-08	7.64e-06	yes	up	_	_	_	_
c55407_g1	2.75	22.43	2.99	4.4e-08	8.07e-06	yes	up	PREDICTED: uncharacterized protein LOC100813550 isoform X1 [Glycine max]	RecName: Full=Auxilin-related protein 1 [Arabidopsis thaliana]	hypothetical protein	_
c62187_g1	0.89	25.58	4.69	4.78e-08	8.68e-06	yes	up	_	_	_	_
c58822_g1	3.5	27.34	2.93	4.8e-08	8.68e-06	yes	up	PREDICTED: uncharacterized protein LOC101291755 [Fragaria vesca subsp. vesca]	RecName: Full=Mitogen-activated protein kinase kinase kinase 2; AltName: Full=Arabidopsis NPK1-related protein kinase 2 [Arabidopsis thaliana]	_	_
c56219_g1	0.97	10.47	3.3	5.21e-08	9.37e-06	yes	up	_	_	_	_
c17308_g1	15.85	144.59	3.18	5.36e-08	9.55e-06	yes	up	PREDICTED: non-specific lipid transfer protein GPI-anchored 2-like isoform X2 [Malus domestica]	_	_	_
c65835_g3	0.44	8.6	4.01	5.37e-08	9.55e-06	yes	up	_	_	_	_
c58088_g1	2.72	83.06	4.88	5.5e-08	9.75e-06	yes	up	hypothetical protein POPTR_0007s02420g [Populus trichocarpa]	RecName: Full=Isoeugenol synthase 1	SubName: Full=Putative uncharacterized protein (Chromosome chr7 scaffold_20, whole genome sh [...]	_
c14918_g1	0.38	16.95	5.14	5.79e-08	1.02e-05	yes	up	PREDICTED: protein SRG1 [Vitis unnamed protein product [Vitis vinifera]	RecName: Full=Protein SRG1; Short=AtSRG1; AltName: Full=Protein SENESCENCE-RELATED GENE 1 [Arabidopsis thaliana]	SubName: Full=Chromosome chr5 scaffold_2, whole genome shotgun sequence;	_
c43616_g2	0.23	32.79	6.64	5.81e-08	1.02e-05	yes	up	hypothetical protein POPTR_0017s13490g [Populus trichocarpa]	_	annotation not avaliable	_
c52699_g1	3.23	41.55	3.65	5.89e-08	1.03e-05	yes	up	conserved hypothetical protein [Ricinus communis]	RecName: Full=Protein FANTASTIC FOUR 2 [Arabidopsis thaliana]	_	_
c63545_g2	6.78	77.01	3.49	6.38e-08	1.11e-05	yes	up	SUB1 homolog precursor [Glycine subtilisin-like protease [Glycine max]	RecName: Full=Subtilisin-like protease SBT5.4; AltName: Full=Subtilase subfamily 5 member 4; Short=AtSBT5.4; Flags: Precursor [Arabidopsis thaliana]	_	_
c35561_g1	22.52	208.57	3.21	6.55e-08	1.14e-05	yes	up	hypothetical protein POPTR_0001s30260g [Populus trichocarpa]	RecName: Full=Zinc finger protein 1; AltName: Full=WZF1	_	_
c53266_g1	14.4	85.52	2.56	6.69e-08	1.16e-05	yes	up	hypothetical protein EUGRSUZ_F02219 [Eucalyptus grandis]	RecName: Full=Probable xyloglucan glycosyltransferase 1; AltName: Full=Cellulose synthase-like protein C1; AltName: Full=OsCslC1 [Oryza sativa Japonica Group]	hypothetical protein	_
c53835_g1	76.32	533.55	2.8	6.8e-08	1.17e-05	yes	up	PREDICTED: expansin-like A1 [Phoenix dactylifera]	RecName: Full=Expansin-like A2; Short=At-EXPL2; Short=AtEXLA2; Short=AtEXPL2; AltName: Full=Ath-ExpBeta-2.2; Flags: Precursor [Arabidopsis thaliana]	hypothetical protein	_
c38187_g1	1.67	14.45	3.04	6.87e-08	1.17e-05	yes	up	hypothetical protein POPTR_0008s16330g [Populus trichocarpa]	_	_	_
c54066_g1	11.59	175.14	3.91	7.05e-08	1.2e-05	yes	up	_	_	_	_
c25136_g1	0.03	8.12	6	7.22e-08	1.22e-05	yes	up	_	_	_	_
c65989_g1	14.17	86.5	2.6	7.36e-08	1.24e-05	yes	up	unnamed protein product [Coffea canephora]	RecName: Full=Probable GMP synthase [glutamine-hydrolyzing]	hypothetical protein	tag
c47371_g1	6.68	56.44	3.06	7.39e-08	1.24e-05	yes	up	PREDICTED: uncharacterized protein LOC103723102 [Phoenix dactylifera]	_	_	_
c56342_g1	4.32	38.52	3.13	7.43e-08	1.25e-05	yes	up	unnamed protein product [Coffea canephora]	RecName: Full=ABC transporter B family member 2; Short=ABC transporter ABCB.2; Short=AtABCB2; AltName: Full=Multidrug resistance protein 2; AltName: Full=P-glycopr	hypothetical protein	ABCB1
c43414_g1	73.99	481.93	2.7	8e-08	1.33e-05	yes	up	Uncharacterized protein TCM_007020 [Theobroma cacao]	_	_	_
c34835_g1	0.58	20.07	4.9	8.19e-08	1.35e-05	yes	up	PREDICTED: sphingolipid delta(4)-desaturase DES1 [Prunus mume]	RecName: Full=Sphingolipid delta(4)-desaturase DES1; AltName: Full=Degenerative spermatocyte homolog 1	Os02g0639600	DEGS
c60683_g1	0.05	5.42	5.22	8.24e-08	1.36e-05	yes	up	_	_	_	_
c64001_g1	18.88	116.27	2.62	9.07e-08	1.48e-05	yes	up	transmembrane protein, putative [Medicago truncatula]	_	_	_
c47346_g1	0.02	4.07	5.09	9.65e-08	1.56e-05	yes	up	_	_	_	_
c59245_g1	85.45	431.62	2.34	9.73e-08	1.56e-05	yes	up	_	_	_	_
c63260_g1	6.53	29.37	2.15	9.84e-08	1.57e-05	yes	up	hypothetical protein JCGZ_00992 [Jatropha curcas]	RecName: Full=Probable serine/threonine-protein kinase WNK11; Short=AtWNK11; AltName: Full=Protein kinase with no lysine 11 [Arabidopsis thaliana]	SubName: Full=Chromosome chr19 scaffold_4, whole genome shotgun sequence;	WNK, PRKWNK
c40588_g1	7.82	62.56	2.98	1.07e-07	1.7e-05	yes	up	PREDICTED: probable cinnamyl alcohol dehydrogenase 6 isoform X2 [Phoenix dactylifera]	RecName: Full=Probable cinnamyl alcohol dehydrogenase 6; Short=OsCAD6 [Oryza sativa Japonica Group]	SubName: Full=Chromosome chr18 scaffold_1, whole genome shotgun sequence;	E1.1.1.195
c65724_g3	0.04	2.04	3.96	1.09e-07	1.71e-05	yes	up	_	_	_	_
c50067_g1	0.47	7.85	3.79	1.09e-07	1.71e-05	yes	up	_	_	_	_
c61560_g2	0.15	8.93	5.15	1.1e-07	1.72e-05	yes	up	_	_	_	_
c48341_g1	14.76	72.5	2.29	1.11e-07	1.73e-05	yes	up	hypothetical protein POPTR_0001s02020g [Populus trichocarpa]	_	_	_
c55199_g1	1.56	12.12	2.88	1.13e-07	1.75e-05	yes	up	PREDICTED: probably inactive leucine-rich repeat receptor-like protein kinase At3g28040-like [Vitis vinifera]	RecName: Full=Probable LRR receptor-like serine/threonine-protein kinase At4g26540; Flags: Precursor [Arabidopsis thaliana]	hypothetical protein	_
c54629_g1	5.21	53.46	3.34	1.13e-07	1.76e-05	yes	up	hypothetical protein POPTR_0006s14000g [Populus trichocarpa]	_	_	_
c61657_g1	6.71	455.07	6.06	1.18e-07	1.82e-05	yes	up	PREDICTED: uncharacterized protein LOC100267146 [Vitis vinifera]	RecName: Full=Dirigent protein 3; Short=AtDIR3; Flags: Precursor [Arabidopsis thaliana]	_	_
c28902_g1	0.04	3.7	4.76	1.19e-07	1.82e-05	yes	up	_	_	_	_
c60638_g3	0	2.87	4.89	1.2e-07	1.83e-05	yes	up	_	_	_	_
c60904_g1	0.33	4.49	3.42	1.22e-07	1.86e-05	yes	up	D-arabinono-1,4-lactone oxidase family protein [Theobroma cacao]	_	SubName: Full=Chromosome chr15 scaffold_37, whole genome shotgun sequence;	_
c52827_g1	0.03	5.4	5.36	1.25e-07	1.9e-05	yes	up	_	_	_	_
c66036_g3	0.11	6.74	5.01	1.28e-07	1.94e-05	yes	up	PREDICTED: uncharacterized protein LOC101300012 [Fragaria vesca subsp. vesca]	_	_	_
c65549_g2	5.36	48.38	3.15	1.31e-07	1.98e-05	yes	up	_	_	_	_
c2391_g1	0.38	15.03	4.96	1.35e-07	2.03e-05	yes	up	_	_	_	_
c49570_g1	0.06	2.43	3.96	1.48e-07	2.19e-05	yes	up	_	_	_	_
c47248_g1	1.01	15.61	3.82	1.55e-07	2.29e-05	yes	up	PREDICTED: LOW QUALITY PROTEIN: topoisomerase 1-associated factor 1-like [Phoenix dactylifera]	_	_	_
c59235_g2	1.12	12.1	3.33	1.57e-07	2.31e-05	yes	up	_	_	_	_
c57235_g1	0.89	13.45	3.77	1.57e-07	2.31e-05	yes	up	PREDICTED: uncharacterized protein LOC103706961 [Phoenix dactylifera]	_	annotation not avaliable	_
c52787_g1	5.89	27.18	2.19	1.59e-07	2.33e-05	yes	up	PREDICTED: uncharacterized protein LOC100247851 [Vitis vinifera]	_	SubName: Full=Chromosome chr18 scaffold_137, whole genome shotgun sequence;	_
c57949_g1	0.05	2.86	4.26	1.6e-07	2.33e-05	yes	up	_	_	_	_
c36766_g1	0	7.5	6.25	1.62e-07	2.35e-05	yes	up	PREDICTED: uncharacterized protein LOC103697845 [Phoenix dactylifera]	RecName: Full=EPIDERMAL PATTERNING FACTOR-like protein 9; Short=EPF-like protein 9; Flags: Precursor [Arabidopsis thaliana]	SubName: Full=Chromosome undetermined scaffold_2829, whole genome shotgun sequence;	_
c63117_g6	0	1.4	3.91	1.63e-07	2.36e-05	yes	up	_	_	_	_
c55866_g1	4.93	25.08	2.32	1.66e-07	2.39e-05	yes	up	PREDICTED: WEB family protein At3g02930, chloroplastic-like [Prunus mume]	RecName: Full=Putative WEB family protein At1g65010, chloroplastic; Flags: Precursor	SubName: Full=Chromosome chr16 scaffold_10, whole genome shotgun sequence;	_
c65360_g3	5.92	41.9	2.8	1.68e-07	2.41e-05	yes	up	putative inactive receptor kinase [Morus notabilis]	RecName: Full=Probable inactive receptor kinase At5g58300; Flags: Precursor [Arabidopsis thaliana]	hypothetical protein	_
c59260_g2	0.36	9.05	4.3	1.76e-07	2.5e-05	yes	up	_	_	_	_
c55285_g4	2.22	19.33	3.07	1.76e-07	2.5e-05	yes	up	_	_	_	_
c54985_g1	5.4	34.73	2.66	1.77e-07	2.5e-05	yes	up	PREDICTED: uncharacterized protein LOC103709939 [Phoenix dactylifera]	_	SubName: Full=Chromosome chr14 scaffold_21, whole genome shotgun sequence;	_
c65515_g6	0	5.62	5.84	1.93e-07	2.71e-05	yes	up	_	_	_	_
c61031_g1	1.74	15.29	3.06	1.94e-07	2.71e-05	yes	up	hypothetical protein VITISV_010257 [Vitis vinifera]	_	_	_
c58292_g1	0.18	6.16	4.47	1.95e-07	2.72e-05	yes	up	_	_	_	_
c60947_g1	1.84	16.34	3.08	1.98e-07	2.75e-05	yes	up	_	_	_	_
c54745_g1	0.11	1.68	3.12	2e-07	2.76e-05	yes	up	hypothetical protein JCGZ_15446 [Jatropha curcas]	_	_	_
c44450_g1	3.39	54.2	3.96	2e-07	2.76e-05	yes	up	unnamed protein product [Vitis vinifera]	RecName: Full=WAT1-related protein At4g08300 [Arabidopsis thaliana]	SubName: Full=Chromosome chr18 scaffold_1, whole genome shotgun sequence;	_
c52617_g3	0.83	14.17	3.94	2.09e-07	2.87e-05	yes	up	_	_	_	_
c53471_g1	0.03	2.88	4.51	2.1e-07	2.88e-05	yes	up	PREDICTED: uncharacterized protein LOC103343803 [Prunus mume]	_	_	_
c40280_g1	2.08	19.02	3.13	2.16e-07	2.95e-05	yes	up	unknown [Lotus japonicus]	RecName: Full=Mavicyanin	_	_
c61027_g2	0.4	7.56	3.95	2.18e-07	2.96e-05	yes	up	_	_	_	_
c50704_g1	8.3	46.19	2.46	2.18e-07	2.96e-05	yes	up	PREDICTED: uncharacterized protein At4g06744-like [Prunus mume]	RecName: Full=Uncharacterized protein At4g06744; Flags: Precursor [Arabidopsis thaliana]	hypothetical protein	_
c38500_g1	0	2.74	4.83	2.2e-07	2.98e-05	yes	up	PREDICTED: uncharacterized protein LOC101292780 [Fragaria vesca subsp. vesca]	_	_	_
c62260_g1	0.8	9.46	3.41	2.36e-07	3.18e-05	yes	up	_	_	_	_
c61152_g2	0.89	16.62	4.08	2.38e-07	3.18e-05	yes	up	aquaporin protein 23 [Camellia sinensis]	RecName: Full=Aquaporin PIP1-6; AltName: Full=Plasma membrane intrinsic protein 1-6; AltName: Full=ZmPIP1-6; AltName: Full=ZmPIP1;6 [Zea mays]	aquaporin, MIP family, PIP subfamily	AQP4
c60034_g1	20.25	80.28	1.98	2.38e-07	3.18e-05	yes	up	hypothetical protein VITISV_001847 [Vitis vinifera]	_	SubName: Full=Chromosome chr18 scaffold_1, whole genome shotgun sequence;	_
c55433_g1	9.36	57.91	2.62	2.57e-07	3.4e-05	yes	up	PREDICTED: 3-ketoacyl-CoA synthase 11 [Vitis vinifera]	_	SubName: Full=Chromosome chr5 scaffold_2, whole genome shotgun sequence;	KCS
c54950_g2	22.75	185.53	3.02	2.59e-07	3.41e-05	yes	up	BTB/POZ and TAZ domain-containing protein 1 [Morus notabilis]	RecName: Full=BTB/POZ and TAZ domain-containing protein 1; AltName: Full=BTB and TAZ domain protein 1 [Arabidopsis thaliana]	_	_
c27860_g1	1.11	12.73	3.4	2.59e-07	3.41e-05	yes	up	_	_	_	_
c61823_g4	0.05	5.94	5.3	2.66e-07	3.49e-05	yes	up	unnamed protein product [Coffea canephora]	_	hypothetical protein	_
c61693_g1	40.2	224.77	2.48	2.69e-07	3.53e-05	yes	up	Uncharacterized protein TCM_009683 [Theobroma cacao]	_	_	_
c40810_g1	1.09	10.05	3.09	2.83e-07	3.68e-05	yes	up	hypothetical protein AMTR_s00017p00197580 [Amborella trichopoda]	_	SubName: Full=Chromosome chr18 scaffold_1, whole genome shotgun sequence;	_
c51116_g1	0.12	5.77	4.72	2.89e-07	3.75e-05	yes	up	conserved hypothetical protein [Ricinus communis]	_	_	_
c49153_g1	1.17	12.3	3.29	2.9e-07	3.76e-05	yes	up	unnamed protein product [Vitis vinifera]	RecName: Full=Probable LRR receptor-like serine/threonine-protein kinase At4g20940 [Arabidopsis thaliana]	SubName: Full=Chromosome chr10 scaffold_50, whole genome shotgun sequence;	_
c54529_g1	0.28	9.3	4.63	3e-07	3.87e-05	yes	up	PREDICTED: polygalacturonase At1g48100-like [Phoenix dactylifera]	RecName: Full=Polygalacturonase At1g48100; Short=PG; AltName: Full=Pectinase At1g48100; Flags: Precursor [Arabidopsis thaliana]	glycoside hydrolase family 28 protein / polygalacturonase (pectinase) family protein; glycos [...]	_
c64434_g5	0.48	14.38	4.65	3.03e-07	3.91e-05	yes	up	_	_	_	_
c19993_g1	2.41	20.63	3.05	3.12e-07	4e-05	yes	up	PREDICTED: protein PMR5 [Phoenix dactylifera]	RecName: Full=Protein PMR5; AltName: Full=Powdery mildew resistance protein 5; AltName: Full=Protein trichome birefringence-like 44 [Arabidopsis thaliana]	SubName: Full=Chromosome chr6 scaffold_3, whole genome shotgun sequence;	_
c59434_g1	5.83	24.45	2.05	3.14e-07	4.01e-05	yes	up	PREDICTED: uncharacterized protein LOC101264204 [Solanum lycopersicum]	_	transferase, transferring glycosyl groups; transferase, transferring glycosyl groups; FUNCTI [...]	_
c42813_g2	0.43	11.48	4.45	3.15e-07	4.01e-05	yes	up	leucine-rich repeat transmembrane protein kinase [Populus trichocarpa]	RecName: Full=Probable leucine-rich repeat receptor-like protein kinase At1g68400; Flags: Precursor [Arabidopsis thaliana]	SubName: Full=Putative uncharacterized protein;	_
c63057_g1	0.18	2.46	3.22	3.19e-07	4.04e-05	yes	up	_	_	_	_
c55993_g2	5.75	40.01	2.78	3.47e-07	4.35e-05	yes	up	Polygalacturonase 2 [Theobroma Polygalacturonase 2 [Theobroma cacao]	RecName: Full=Probable polygalacturonase non-catalytic subunit JP650; AltName: Full=Aromatic-rich glycoprotein JP650; Flags: Precursor [Arabidopsis thaliana]	SubName: Full=Chromosome chr1 scaffold_135, whole genome shotgun sequence;	_
c45624_g1	0.17	4.21	3.98	3.53e-07	4.41e-05	yes	up	_	_	_	_
c60116_g2	0.02	2.17	4.22	3.6e-07	4.47e-05	yes	up	hypothetical protein VITISV_002170 [Vitis vinifera]	_	_	_
c61179_g2	12.06	65.12	2.42	3.61e-07	4.48e-05	yes	up	_	_	_	_
c54784_g1	15.99	150.22	3.22	3.63e-07	4.49e-05	yes	up	glutathione S-transferase family protein [Populus trichocarpa]	RecName: Full=Glutathione S-transferase F13; Short=AtGSTF13; AltName: Full=GST class-phi member 13 [Arabidopsis thaliana]	hypothetical protein	GST, gst
c54916_g1	0.9	11.29	3.51	3.7e-07	4.55e-05	yes	up	_	_	_	_
c62912_g2	0.02	2.89	4.62	3.79e-07	4.66e-05	yes	up	PREDICTED: uncharacterized protein LOC103719030 isoform X4 [Phoenix dactylifera]	_	_	_
c41184_g1	60.21	262.46	2.12	4.16e-07	5.07e-05	yes	up	PREDICTED: beta-1,4-mannosyl-glycoprotein 4-beta-N-acetylglucosaminyltransferase [Vitis vinifera]	_	SubName: Full=Chromosome chr1 scaffold_5, whole genome shotgun sequence;	MGAT3
c42769_g1	3.95	106.47	4.72	4.2e-07	5.11e-05	yes	up	hypothetical protein EUTSA_v10018557mg [Eutrema salsugineum]	RecName: Full=Epidermis-specific secreted glycoprotein EP1; AltName: Full=52/54 kDa medium protein; Flags: Precursor [Daucus carota]	_	_
c65093_g1	10.59	43.61	2.03	4.3e-07	5.2e-05	yes	up	PREDICTED: E3 ubiquitin-protein ligase RING1-like [Fragaria vesca subsp. vesca]	_	_	RNF115_126
c62345_g1	9.8	87.18	3.14	4.32e-07	5.22e-05	yes	up	hypothetical protein AMTR_s00030p00216100 [Amborella trichopoda]	_	_	_
c49207_g1	28.18	121.54	2.1	4.44e-07	5.35e-05	yes	up	PREDICTED: E3 ubiquitin-protein ligase ATL6 isoform 1 [Vitis vinifera]	RecName: Full=E3 ubiquitin-protein ligase ATL6; AltName: Full=RING-H2 finger protein ATL6; Flags: Precursor [Arabidopsis thaliana]	SubName: Full=Chromosome chr14 scaffold_27, whole genome shotgun sequence;	ATL6S
c57323_g1	1.94	17.23	3.09	4.54e-07	5.46e-05	yes	up	_	_	_	_
c77842_g1	16.07	128.64	2.99	4.59e-07	5.49e-05	yes	up	PREDICTED: uncharacterized protein LOC103405117 [Malus domestica]	_	_	_
c57209_g1	0.2	3.94	3.75	4.59e-07	5.49e-05	yes	up	_	_	_	_
c49841_g1	0.58	5.92	3.14	4.66e-07	5.56e-05	yes	up	_	_	_	_
c60782_g1	7.2	68.64	3.23	4.71e-07	5.59e-05	yes	up	PREDICTED: GDSL esterase/lipase At5g45910 [Prunus mume]	RecName: Full=GDSL esterase/lipase At5g45910; AltName: Full=Extracellular lipase At5g45910; Flags: Precursor [Arabidopsis thaliana]	SubName: Full=Chromosome chr10 scaffold_81, whole genome shotgun sequence;	_
c30319_g2	0.07	4.2	4.66	4.71e-07	5.59e-05	yes	up	_	_	_	_
c60181_g1	3.33	32.46	3.25	4.73e-07	5.6e-05	yes	up	_	_	_	_
c60777_g1	12.73	60.06	2.23	4.79e-07	5.65e-05	yes	up	hypothetical protein L484_024221 [Morus notabilis]	_	_	_
c30226_g1	0	15.96	7.33	4.82e-07	5.66e-05	yes	up	_	_	_	_
c62501_g2	6.42	41.63	2.68	4.83e-07	5.66e-05	yes	up	hypothetical protein JCGZ_20426 [Jatropha curcas]	RecName: Full=3-oxoacyl-[acyl-carrier-protein]	hypothetical protein	fabF
c4204_g1	1.04	19.66	4.12	4.87e-07	5.69e-05	yes	up	_	_	_	_
c60830_g1	0	5.28	5.75	5.22e-07	6.05e-05	yes	up	_	_	_	_
c57550_g1	2.9	24.09	3.01	5.28e-07	6.09e-05	yes	up	hypothetical protein VITISV_004114 [Vitis vinifera]	RecName: Full=Heavy metal-associated isoprenylated plant protein 26; Short=AtHIPP26; AltName: Full=Farnesylated protein 6; Short=AtFP6; Flags: Precursor [Arabidops	SubName: Full=Chromosome chr7 scaffold_42, whole genome shotgun sequence;	_
c64718_g1	0.43	4.71	3.18	5.34e-07	6.15e-05	yes	up	_	_	_	_
c54417_g2	0.31	4.33	3.44	5.49e-07	6.3e-05	yes	up	_	_	_	_
c64208_g1	0.83	8.47	3.21	5.54e-07	6.35e-05	yes	up	_	_	_	_
c52071_g1	25.59	93.77	1.87	5.75e-07	6.57e-05	yes	up	U-box domain-containing protein 17 [Morus notabilis]	RecName: Full=U-box domain-containing protein 17; AltName: Full=Plant U-box protein 17 [Arabidopsis thaliana]	SubName: Full=Chromosome chr10 scaffold_81, whole genome shotgun sequence;	_
c7299_g1	0.21	22.99	6.21	6.1e-07	6.94e-05	yes	up	PREDICTED: uncharacterized protein At4g30180-like [Vitis vinifera]	_	_	_
c60697_g4	5.14	32.64	2.64	6.21e-07	7.04e-05	yes	up	Jasmonate O-methyltransferase, putative [Ricinus communis]	RecName: Full=Jasmonate O-methyltransferase; AltName: Full=Floral nectary-specific protein 1; AltName: Full=S-adenosyl-L-methionine:jasmonic acid carboxyl methyltran	_	E2.1.1.141
c58644_g2	3.42	26.79	2.93	6.22e-07	7.04e-05	yes	up	hypothetical protein VITISV_044375 [Vitis vinifera]	RecName: Full=Ninja-family protein AFP3; AltName: Full=ABI five-binding protein 3; Short=ABI5-binding protein 3 [Arabidopsis thaliana]	_	_
c19510_g1	0.67	13.43	4.13	6.39e-07	7.22e-05	yes	up	_	_	_	_
c53815_g1	17.42	115.39	2.72	6.44e-07	7.26e-05	yes	up	PREDICTED: uncharacterized protein LOC103704947 [Phoenix dactylifera]	_	_	_
c27777_g2	0.23	11.64	5.15	6.46e-07	7.26e-05	yes	up	hypothetical protein L484_017391 [Morus notabilis]	RecName: Full=Laccase-1; AltName: Full=Benzenediol:oxygen oxidoreductase 1; AltName: Full=Diphenol oxidase 1; AltName: Full=Urishiol oxidase 1; Flags: Precursor [Ar	annotation not avaliable	E1.10.3.2
c61743_g3	0.66	11.4	3.92	6.91e-07	7.73e-05	yes	up	2-alkenal reductase (NADP(+)-dependent)-like [Glycine max]	RecName: Full=2-alkenal reductase (NADP(+)-dependent); AltName: Full=Alkenal double bound reductase; AltName: Full=Allylic alcohol dehydrogenase 1; Short=allyl-ADH1;	_	K07119
c41128_g1	0	7.06	6.16	6.98e-07	7.78e-05	yes	up	PREDICTED: GDSL esterase/lipase At1g33811 [Vitis vinifera]	RecName: Full=GDSL esterase/lipase At1g33811; AltName: Full=Extracellular lipase At1g33811; Flags: Precursor [Arabidopsis thaliana]	SubName: Full=Chromosome chr18 scaffold_24, whole genome shotgun sequence;	_
c42103_g1	131.01	480.58	1.87	7.06e-07	7.85e-05	yes	up	PREDICTED: UPF0496 protein 4 [Vitis vinifera]	_	_	_
c41372_g1	0.14	15.95	6.09	7.22e-07	7.99e-05	yes	up	PREDICTED: putative 4-coumarate--CoA ligase-like 8 [Phoenix dactylifera]	RecName: Full=4-coumarate--CoA ligase-like 5; AltName: Full=4-coumarate--CoA ligase isoform 9; Short=At4CL9; AltName: Full=Peroxisomal OPC-8:0-CoA ligase 1 [Arabi	_	4CL
c63643_g1	9.87	42.08	2.08	7.24e-07	7.99e-05	yes	up	_	_	_	_
c24733_g1	0	1.15	3.65	7.26e-07	7.99e-05	yes	up	_	_	_	_
c57232_g2	0.13	2.56	3.52	7.33e-07	8.04e-05	yes	up	_	_	_	_
c4998_g1	1.08	11.07	3.24	7.44e-07	8.12e-05	yes	up	PREDICTED: probable LRR receptor-like serine/threonine-protein kinase At4g20940 [Phoenix dactylifera]	RecName: Full=Probable LRR receptor-like serine/threonine-protein kinase At4g20940 [Arabidopsis thaliana]	hypothetical protein	_
c66146_g2	193.69	839.43	2.12	7.62e-07	8.3e-05	yes	up	hypothetical protein EUGRSUZ_K01016, partial [Eucalyptus grandis]	_	_	_
c57040_g3	0.28	72.81	7.58	8.17e-07	8.84e-05	yes	up	_	_	_	_
c54326_g1	0.12	2.64	3.62	8.22e-07	8.88e-05	yes	up	_	_	_	_
c60085_g2	6.77	96.74	3.82	8.47e-07	9.12e-05	yes	up	_	_	_	_
c54066_g2	12.43	159.19	3.67	8.57e-07	9.21e-05	yes	up	_	_	_	_
c61507_g3	0.05	2.37	4.01	8.73e-07	9.36e-05	yes	up	_	_	_	_
c61236_g1	184.73	612.72	1.73	8.75e-07	9.36e-05	yes	up	PREDICTED: CBL-interacting protein kinase 18-like [Phoenix dactylifera]	RecName: Full=CBL-interacting protein kinase 2; AltName: Full=OsCIPK02 [Oryza sativa Japonica Group]	SubName: Full=Chromosome chr8 scaffold_88, whole genome shotgun sequence;	PRKAA, AMPK
c33474_g1	0.51	15.14	4.65	8.86e-07	9.43e-05	yes	up	PREDICTED: thaumatin-like protein-like [Vitis vinifera]	RecName: Full=Thaumatin-like protein; Flags: Precursor [Arabidopsis thaliana]	hypothetical protein	_
c64253_g1	3.05	26.42	3.07	9.18e-07	9.7e-05	yes	up	_	_	_	_
c59955_g1	0.48	11.19	4.28	9.75e-07	0.000103	yes	up	PREDICTED: probable leucine-rich repeat receptor-like protein kinase At1g68400 [Malus domestica]	RecName: Full=Probable inactive receptor kinase At3g08680; Flags: Precursor [Arabidopsis thaliana]	leucine-rich repeat transmembrane protein kinase, putative; leucine-rich repeat transmembran [...]	_
c51952_g2	2.15	25.16	3.49	9.81e-07	0.000103	yes	up	hypothetical protein PRUPE_ppa003540mg [Prunus persica]	RecName: Full=Probable polyamine oxidase 5; Short=AtPAO5 [Arabidopsis thaliana]	_	_
c60679_g2	77.75	272.19	1.81	9.94e-07	0.000104	yes	up	Dof zinc finger protein [Morus notabilis]	RecName: Full=Cyclic dof factor 2; AltName: Full=Dof zinc finger protein DOF5.2; Short=AtDOF5.2 [Arabidopsis thaliana]	_	_
c61925_g1	0.85	14.29	3.92	9.98e-07	0.000104	yes	up	_	_	_	_
c58870_g3	0.72	5.71	2.82	1e-06	0.000104	yes	up	_	_	_	_
c47075_g1	1.82	28.9	3.92	1e-06	0.000104	yes	up	_	_	_	_
c31512_g1	0.54	8.34	3.72	1.05e-06	0.000109	yes	up	PREDICTED: GDSL esterase/lipase At3g48460 [Phoenix dactylifera]	RecName: Full=GDSL esterase/lipase At3g48460; AltName: Full=Extracellular lipase At3g48460; Flags: Precursor [Arabidopsis thaliana]	hypothetical protein	_
c60269_g2	0	1.56	4.06	1.06e-06	0.000109	yes	up	_	_	_	_
c48454_g2	3.22	22.49	2.77	1.06e-06	0.000109	yes	up	PREDICTED: patellin-4 [Phoenix dactylifera]	RecName: Full=Patellin-4 [Arabidopsis thaliana]	_	_
c56198_g1	0	1.5	4	1.09e-06	0.000112	yes	up	_	_	_	_
c40698_g2	3.68	26.91	2.84	1.09e-06	0.000112	yes	up	_	_	_	_
c64170_g1	8.7	51.68	2.56	1.15e-06	0.000116	yes	up	PREDICTED: uncharacterized protein LOC103704947 [Phoenix dactylifera]	_	_	_
c63992_g8	0.21	5.41	4.14	1.15e-06	0.000116	yes	up	_	_	_	_
c28537_g1	2.34	13.88	2.52	1.15e-06	0.000116	yes	up	PREDICTED: sucrose synthase 7-like [Phoenix dactylifera]	_	annotation not avaliable	E2.4.1.13
c62375_g3	2.44	30.51	3.59	1.17e-06	0.000117	yes	up	PREDICTED: xyloglucan endotransglucosylase/hydrolase protein 9 [Glycine max]	RecName: Full=Xyloglucan endotransglucosylase/hydrolase protein 9; Short=At-XTH9; Short=XTH-9; Flags: Precursor [Arabidopsis thaliana]	SubName: Full=Putative uncharacterized protein (Chromosome chr12 scaffold_36, whole genome s [...]	E2.4.1.207
c63058_g6	0.29	3.69	3.26	1.19e-06	0.000119	yes	up	_	_	_	_
c52089_g1	0.02	2.5	4.41	1.19e-06	0.000119	yes	up	PREDICTED: uncharacterized protein LOC100251518 [Vitis vinifera]	RecName: Full=Flavonoid 3',5'-hydroxylase; Short=F3'5'H; AltName: Full=Cytochrome P450 75A6	_	_
c64845_g1	0.09	2.67	3.87	1.22e-06	0.000121	yes	up	hypothetical protein VITISV_030334 [Vitis vinifera]	RecName: Full=Copia protein; AltName: Full=Gag-int-pol protein; Contains: RecName: Full=Copia VLP protein; Contains: RecName: Full=Copia protease [Drosophila melan	_	_
c52992_g1	11.73	97.55	3.05	1.22e-06	0.000121	yes	up	PREDICTED: uncharacterized protein LOC100247764 [Vitis vinifera]	_	_	_
c52392_g2	2.66	16.17	2.56	1.25e-06	0.000124	yes	up	PREDICTED: hyaluronan mediated motility receptor-like [Phoenix dactylifera]	_	_	_
c50345_g1	0	1.15	3.64	1.26e-06	0.000125	yes	up	_	_	_	_
c50204_g1	0.28	5.9	3.99	1.27e-06	0.000125	yes	up	PREDICTED: uncharacterized protein At4g06744-like [Cucumis melo]	RecName: Full=Uncharacterized protein At4g06744; Flags: Precursor [Arabidopsis thaliana]	hypothetical protein	_
c63297_g2	0	2.68	4.79	1.27e-06	0.000125	yes	up	_	_	_	_
c60794_g1	0.45	4.71	3.14	1.29e-06	0.000127	yes	up	_	_	_	_
c41184_g2	42.08	185.83	2.14	1.31e-06	0.000128	yes	up	acetylglucosaminyltransferase, putative [Ricinus communis]	_	_	MGAT3
c59040_g1	7.13	43.01	2.58	1.31e-06	0.000128	yes	up	unnamed protein product [Vitis vinifera]	RecName: Full=Protein IQ-DOMAIN 14 [Arabidopsis thaliana]	hypothetical protein	_
c63025_g1	0.11	2.56	3.66	1.34e-06	0.000131	yes	up	Galactose oxidase/kelch repeat superfamily protein, putative isoform 2 [Theobroma cacao]	RecName: Full=Acyl-CoA-binding domain-containing protein 5; Short=Acyl-CoA binding protein 5 [Arabidopsis thaliana]	hypothetical protein	_
c48994_g1	0	2.48	4.69	1.36e-06	0.000132	yes	up	_	_	_	_
c56342_g2	6.95	53.2	2.92	1.36e-06	0.000133	yes	up	PREDICTED: ABC transporter B family member 2-like [Prunus mume]	RecName: Full=ABC transporter B family member 2; Short=ABC transporter ABCB.2; Short=AtABCB2; AltName: Full=Multidrug resistance protein 2; AltName: Full=P-glycopr	SubName: Full=Chromosome chr2 scaffold_11, whole genome shotgun sequence;	ABCB1
c66686_g1	34.27	263.17	2.94	1.37e-06	0.000133	yes	up	PREDICTED: uncharacterized protein LOC100242530 [Vitis vinifera]	_	_	_
c62548_g3	0.48	5.92	3.36	1.37e-06	0.000133	yes	up	_	_	_	_
c66414_g6	14.91	102.94	2.78	1.38e-06	0.000133	yes	up	hypothetical protein CICLE_v10020762mg [Citrus clementina]	_	_	_
c37208_g1	0.35	10	4.47	1.4e-06	0.000135	yes	up	_	_	_	_
c61339_g4	0.04	3.14	4.49	1.43e-06	0.000137	yes	up	_	_	_	_
c56221_g1	9.05	100.92	3.46	1.43e-06	0.000137	yes	up	PREDICTED: aldehyde dehydrogenase family 3 member F1 [Vitis vinifera]	RecName: Full=Aldehyde dehydrogenase family 3 member F1 [Arabidopsis thaliana]	SubName: Full=Chromosome chr4 scaffold_83, whole genome shotgun sequence;	E1.2.1.3
c57568_g2	1.01	10.28	3.22	1.44e-06	0.000138	yes	up	_	_	_	_
c64973_g2	0.35	3.22	2.89	1.47e-06	0.000141	yes	up	PREDICTED: probable LRR receptor-like serine/threonine-protein kinase At2g24230 [Vitis vinifera]	RecName: Full=Probable LRR receptor-like serine/threonine-protein kinase At2g24230; Flags: Precursor [Arabidopsis thaliana]	SubName: Full=Chromosome undetermined scaffold_799, whole genome shotgun sequence;	_
c65093_g2	54.44	193.16	1.83	1.5e-06	0.000142	yes	up	hypothetical protein VITISV_022309 [Vitis vinifera]	RecName: Full=E3 ubiquitin-protein ligase RING1; AltName: Full=RING finger protein 1	SubName: Full=Chromosome chr8 scaffold_23, whole genome shotgun sequence;	RNF115_126
c56762_g1	0.17	3.53	3.75	1.56e-06	0.000148	yes	up	leucine-rich repeat family protein [Populus trichocarpa]	RecName: Full=Probable LRR receptor-like serine/threonine-protein kinase At4g20940 [Arabidopsis thaliana]	_	_
c49638_g1	0.04	11.54	6.41	1.6e-06	0.000151	yes	up	Pectin lyase-like superfamily protein isoform 1 [Theobroma cacao]	RecName: Full=Probable pectinesterase 53; Short=PE 53; AltName: Full=Pectin methylesterase 53; Short=AtPME53; Flags: Precursor [Arabidopsis thaliana]	RecName: Full=Pectinesterase; EC=3.1.1.11;	E3.1.1.11
c25162_g1	1.71	24.18	3.75	1.61e-06	0.000151	yes	up	_	_	_	_
c60797_g5	0.64	6.16	3.08	1.61e-06	0.000151	yes	up	_	_	_	_
c42789_g1	5.4	41.06	2.9	1.62e-06	0.000151	yes	up	hypothetical protein CICLE_v10019938mg [Citrus clementina]	RecName: Full=Protein ASPARTIC PROTEASE IN GUARD CELL 2; Short=AtASPG2; Flags: Precursor [Arabidopsis thaliana]	SubName: Full=Putative uncharacterized protein (Chromosome undetermined scaffold_203, whole [...]	_
c56110_g1	1.61	14.48	3.09	1.62e-06	0.000151	yes	up	PREDICTED: U-box domain-containing protein 4-like [Vitis vinifera]	_	SubName: Full=Putative uncharacterized protein;	_
c29336_g2	0	0.87	3.28	1.62e-06	0.000151	yes	up	RecName: Full=Retrovirus-related Pol polyprotein from transposon TNT 1-94; Includes: RecName: Full=Protease; Includes: RecName: Full=Reverse transcriptase; Includes:	RecName: Full=Retrovirus-related Pol polyprotein from transposon TNT 1-94; Includes: RecName: Full=Protease; Includes: RecName: Full=Reverse transcriptase; Includes:	_	_
c76960_g1	0.25	11.71	5.06	1.63e-06	0.000151	yes	up	hypothetical protein PRUPE_ppa019880mg [Prunus persica]	RecName: Full=Laccase-1; AltName: Full=Benzenediol:oxygen oxidoreductase 1; AltName: Full=Diphenol oxidase 1; AltName: Full=Urishiol oxidase 1; Flags: Precursor [Ar	_	E1.10.3.2
c65331_g2	7.48	86.06	3.51	1.68e-06	0.000155	yes	up	RecName: Full=Beta-cubebene synthase; Short=Mg25 beta-cubebene synthase [Magnolia grandiflora]	RecName: Full=Beta-cubebene synthase; Short=Mg25	_	GERD
c59699_g3	5.14	38.27	2.87	1.68e-06	0.000155	yes	up	PREDICTED: neurogenic protein mastermind-like [Phoenix dactylifera]	_	SubName: Full=Chromosome chr1 scaffold_5, whole genome shotgun sequence;	_
c63463_g1	8.17	46.21	2.49	1.69e-06	0.000156	yes	up	PREDICTED: transmembrane protein 53 [Phoenix dactylifera]	_	hypothetical protein	_
c38939_g1	0	2.46	4.68	1.72e-06	0.000158	yes	up	hypothetical protein CICLE_v10028271mg [Citrus clementina]	RecName: Full=Auxin transporter-like protein 5; AltName: Full=AUX1-like protein 5; AltName: Full=MtLAX5	SubName: Full=Putative uncharacterized protein;	AUX1, LAX
c63203_g2	0.76	9.43	3.46	1.72e-06	0.000158	yes	up	PREDICTED: serine carboxypeptidase-like 45 [Phoenix dactylifera]	RecName: Full=Serine carboxypeptidase-like 45; Flags: Precursor [Arabidopsis thaliana]	SubName: Full=Chromosome chr1 scaffold_166, whole genome shotgun sequence;	SCPL-II
c54559_g1	54.15	1517.47	4.81	1.73e-06	0.000159	yes	up	PREDICTED: uncharacterized protein LOC100245206 [Vitis vinifera]	RecName: Full=Proline-rich protein 4; Short=AtPRP4; Flags: Precursor [Arabidopsis thaliana]	_	_
c66286_g1	14.35	127.89	3.15	1.76e-06	0.000161	yes	up	hypothetical protein L484_017818 [Morus notabilis]	RecName: Full=Fatty acid desaturase 4, chloroplastic; AltName: Full=Fatty acid desaturase A; Flags: Precursor [Arabidopsis thaliana]	SubName: Full=Chromosome chr19 scaffold_4, whole genome shotgun sequence;	UBE2V
c62509_g3	61.71	257.6	2.06	1.78e-06	0.000161	yes	up	_	_	_	_
c13382_g1	0.68	12.24	3.98	1.83e-06	0.000166	yes	up	_	_	_	_
c65846_g4	0	1.19	3.69	1.83e-06	0.000166	yes	up	_	_	_	_
c62607_g3	1.94	10.42	2.37	1.83e-06	0.000166	yes	up	hypothetical protein PRUPE_ppa014756mg [Prunus persica]	RecName: Full=Long-chain-alcohol oxidase FAO4A; AltName: Full=Long-chain fatty alcohol oxidase 4A [Arabidopsis thaliana]	hypothetical protein	FAO3
c30319_g1	0	3.74	5.26	1.86e-06	0.000167	yes	up	_	_	_	_
c61015_g2	0.02	1.01	3.18	1.86e-06	0.000167	yes	up	putative RNA-directed DNA polymerase (Reverse transcriptase) [Malus domestica]	_	_	_
c45612_g1	0.21	6.26	4.38	1.87e-06	0.000168	yes	up	_	_	_	_
c58605_g2	1.83	27.88	3.86	1.87e-06	0.000168	yes	up	hypothetical protein RCOM_1417730 [Ricinus communis]	RecName: Full=Ninja-family protein AFP3; AltName: Full=ABI five-binding protein 3; Short=ABI5-binding protein 3 [Arabidopsis thaliana]	_	_
c59560_g1	6.34	27.15	2.08	1.97e-06	0.000176	yes	up	PREDICTED: protein LONGIFOLIA 1 isoform X1 [Phoenix dactylifera]	RecName: Full=Protein LONGIFOLIA 1; AltName: Full=Protein TON1 RECRUITING MOTIF 2 [Arabidopsis thaliana]	_	_
c4043_g1	0.07	3.69	4.51	1.98e-06	0.000176	yes	up	Peroxidase 66 precursor, putative [Ricinus communis]	RecName: Full=Peroxidase 66; Short=Atperox P66; AltName: Full=ATP27a; Flags: Precursor [Arabidopsis thaliana]	SubName: Full=Chromosome undetermined scaffold_523, whole genome shotgun sequence;	E1.11.1.7
c62024_g2	4.95	23.82	2.24	2.04e-06	0.000181	yes	up	_	_	_	_
c28746_g2	1.23	7.42	2.5	2.06e-06	0.000182	yes	up	_	_	_	_
c47678_g1	7.37	49.42	2.73	2.14e-06	0.000188	yes	up	unnamed protein product [Coffea canephora]	RecName: Full=Pectinesterase 3; Short=PE 3; AltName: Full=Pectin methylesterase 3; Flags: Precursor	_	_
c60895_g5	0.25	7.59	4.46	2.17e-06	0.00019	yes	up	_	_	_	_
c21811_g1	0.06	5.19	5.02	2.2e-06	0.000193	yes	up	PREDICTED: probable glycerol-3-phosphate acyltransferase 3 [Phoenix dactylifera]	RecName: Full=Probable glycerol-3-phosphate acyltransferase 2; Short=AtGPAT2 [Arabidopsis thaliana]	_	GPAT
c62549_g8	7.13	36.3	2.33	2.23e-06	0.000195	yes	up	Myb domain protein 33, putative isoform 3 [Theobroma cacao]	RecName: Full=Transcription factor GAMYB; AltName: Full=OsGAMyb [Oryza sativa Japonica Group]	SubName: Full=Chromosome chr13 scaffold_120, whole genome shotgun sequence;	MYBP
c61232_g2	0.35	8.71	4.3	2.24e-06	0.000195	yes	up	PREDICTED: cytochrome P450 86B1 [Vitis vinifera]	RecName: Full=Cytochrome P450 86B1 [Arabidopsis thaliana]	_	_
c58977_g2	0.65	9.2	3.63	2.25e-06	0.000196	yes	up	maturase K [Liriodendron MATK_LIRTU RecName: Full=Maturase K; AltName: Full=Intron maturase (chloroplast) [Liriodendron tulipifera]	RecName: Full=Maturase K; AltName: Full=Intron maturase	_	_
c1418_g1	0.72	8.53	3.39	2.28e-06	0.000198	yes	up	serine-threonine protein kinase, plant-type, putative [Ricinus communis]	_	SubName: Full=Chromosome chr7 scaffold_31, whole genome shotgun sequence;	_
c61280_g1	0.26	8.5	4.59	2.32e-06	0.0002	yes	up	PREDICTED: transcription factor bHLH70-like [Vitis vinifera]	_	_	_
c54610_g1	0.22	7.75	4.61	2.36e-06	0.000204	yes	up	hypothetical protein JCGZ_17511 [Jatropha curcas]	_	_	_
c59481_g1	0.11	2.11	3.41	2.42e-06	0.000208	yes	up	_	_	_	_
c41614_g1	3.61	30.89	3.06	2.44e-06	0.00021	yes	up	chloroplast envelope membrane protein (chloroplast) [Penthorum chinense]	RecName: Full=Chloroplast envelope membrane protein (chloroplast) [Piper cenocladum]	_	petA
c62146_g2	7.18	37.44	2.37	2.48e-06	0.000212	yes	up	Lysine-specific demethylase REF6 [Morus notabilis]	RecName: Full=Probable lysine-specific demethylase ELF6; AltName: Full=Early flowering 6; AltName: Full=Jumonji domain-containing protein 11; AltName: Full=Probable	jumonji domain protein	_
c56237_g1	0.07	2.23	3.81	2.5e-06	0.000214	yes	up	_	_	_	_
c38784_g2	0.11	8.47	5.35	2.51e-06	0.000214	yes	up	Uncharacterized protein isoform 2 [Theobroma cacao]	_	_	_
c21588_g1	0	2.23	4.54	2.57e-06	0.000218	yes	up	_	_	_	_
c58396_g1	4.96	25.16	2.32	2.57e-06	0.000218	yes	up	PREDICTED: probable xyloglucan glycosyltransferase 5 [Vitis vinifera]	RecName: Full=Probable xyloglucan glycosyltransferase 5; AltName: Full=Cellulose synthase-like protein C5; Short=AtCslC5 [Arabidopsis thaliana]	SubName: Full=Putative uncharacterized protein (Chromosome undetermined scaffold_107, whole [...]	_
c34858_g1	2.62	22.04	3.02	2.61e-06	0.000221	yes	up	PREDICTED: patellin-6-like [Citrus sinensis]	RecName: Full=Patellin-6 [Arabidopsis thaliana]	SubName: Full=Chromosome chr8 scaffold_88, whole genome shotgun sequence;	_
c61598_g3	0.08	2.06	3.6	2.67e-06	0.000225	yes	up	_	_	_	_
c59708_g1	4.56	38	3.03	2.7e-06	0.000226	yes	up	hypothetical protein MIMGU_mgv1a006029mg [Erythranthe guttata]	RecName: Full=D-glycerate 3-kinase, chloroplastic; Short=AtGLYK; Flags: Precursor [Arabidopsis thaliana]	_	GLYK
c49404_g1	115.82	1220.41	3.4	2.71e-06	0.000227	yes	up	hypothetical protein PRUPE_ppa017473mg [Prunus persica]	RecName: Full=14 kDa proline-rich protein DC2.15; Flags: Precursor	SubName: Full=Putative uncharacterized protein (Chromosome chr2 scaffold_241, whole genome s [...]	_
c65544_g2	3.53	56.44	3.96	2.73e-06	0.000228	yes	up	hypothetical protein JCGZ_13962 [Jatropha curcas]	RecName: Full=Endoglucanase 17; AltName: Full=Endo-1,4-beta glucanase 17; Flags: Precursor [Arabidopsis thaliana]	SubName: Full=Chromosome chr7 scaffold_42, whole genome shotgun sequence;	_
c57454_g1	7.11	34.17	2.25	2.79e-06	0.000232	yes	up	PREDICTED: putative E3 ubiquitin-protein ligase LIN-1 [Phoenix dactylifera]	RecName: Full=Putative E3 ubiquitin-protein ligase LIN-1; AltName: Full=Protein cerberus	_	_
c35057_g1	0.18	2.07	2.94	2.81e-06	0.000233	yes	up	conserved hypothetical protein [Ricinus communis]	RecName: Full=Formin-like protein 11; Short=AtFH11; Flags: Precursor [Arabidopsis thaliana]	SubName: Full=Chromosome chr14 scaffold_27, whole genome shotgun sequence;	_
c57311_g1	10.34	34.95	1.75	2.86e-06	0.000237	yes	up	_	_	_	_
c58878_g1	16.27	85.44	2.39	2.91e-06	0.00024	yes	up	PREDICTED: BTB/POZ domain-containing protein At5g41330-like [Vitis vinifera]	RecName: Full=BTB/POZ domain-containing protein At5g41330 [Arabidopsis thaliana]	hypothetical protein	_
c47572_g2	37.51	210.26	2.48	2.94e-06	0.000242	yes	up	Fatty acid/sphingolipid desaturase [Theobroma cacao]	RecName: Full=Delta(8)-fatty-acid desaturase; AltName: Full=Delta(8)-sphingolipid desaturase [Helianthus annuus]	SubName: Full=Chromosome chr15 scaffold_40, whole genome shotgun sequence;	SLD
c57788_g2	1.53	16.42	3.34	3.01e-06	0.000247	yes	up	Uncharacterized protein TCM_019426 [Theobroma cacao]	_	_	_
c37776_g1	5.11	24.56	2.24	3.03e-06	0.000248	yes	up	hypothetical protein VITISV_001515 [Vitis vinifera]	_	_	_
c33762_g1	1.71	21.32	3.57	3.07e-06	0.00025	yes	up	PREDICTED: uncharacterized protein LOC100251081 [Vitis vinifera]	RecName: Full=Protein trichome birefringence-like 36 [Arabidopsis thaliana]	SubName: Full=Chromosome chr13 scaffold_181, whole genome shotgun sequence;	_
c44951_g1	0.17	3.64	3.77	3.12e-06	0.000253	yes	up	hypothetical protein AMTR_s00077p00178230 [Amborella trichopoda]	_	SubName: Full=Chromosome chr2 scaffold_132, whole genome shotgun sequence;	_
c48545_g1	5.88	53.09	3.15	3.15e-06	0.000255	yes	up	PREDICTED: pectinesterase/pectinesterase inhibitor PPE8B-like [Glycine max]	RecName: Full=Pectinesterase/pectinesterase inhibitor PPE8B; Includes: RecName: Full=Pectinesterase inhibitor PPE8B; AltName: Full=Pectin methylesterase inhibitor PPE	annotation not avaliable	E3.1.1.11
c24652_g1	13.12	68.22	2.37	3.24e-06	0.000262	yes	up	hypothetical protein PRUPE_ppa002209mg [Prunus persica]	RecName: Full=Probable xyloglucan glycosyltransferase 7; AltName: Full=Cellulose synthase-like protein C7; AltName: Full=OsCslC7 [Oryza sativa Japonica Group]	_	_
c50106_g2	0.65	15.04	4.34	3.28e-06	0.000264	yes	up	Tetratricopeptide repeat-like superfamily protein isoform 1 [Theobroma cacao]	RecName: Full=Protein CHUP1, chloroplastic; AltName: Full=Protein CHLOROPLAST UNUSUAL POSITIONING 1 [Arabidopsis thaliana]	SubName: Full=Chromosome chr10 scaffold_81, whole genome shotgun sequence;	_
c66696_g2	0.75	6.91	3.05	3.33e-06	0.000269	yes	up	hypothetical protein JCGZ_14013 [Jatropha curcas]	RecName: Full=Putative beta-D-xylosidase; AltName: Full=PpAz152	hypothetical protein	_
c28006_g1	0.06	2.55	4.02	3.37e-06	0.000271	yes	up	_	_	_	_
c62233_g3	0.83	13.46	3.86	3.39e-06	0.000271	yes	up	_	_	_	_
c52100_g2	0.34	3.72	3.11	3.41e-06	0.000272	yes	up	_	_	_	_
c58396_g2	10.59	43.2	2.02	3.42e-06	0.000273	yes	up	PREDICTED: probable xyloglucan glycosyltransferase 5 [Vitis vinifera]	RecName: Full=Probable xyloglucan glycosyltransferase 5; AltName: Full=Cellulose synthase-like protein C5; Short=AtCslC5 [Arabidopsis thaliana]	SubName: Full=Chromosome chr9 scaffold_33, whole genome shotgun sequence;	_
c62444_g1	2.99	41.5	3.75	3.44e-06	0.000273	yes	up	PREDICTED: expansin-B16-like [Phoenix dactylifera]	RecName: Full=Expansin-B3; Short=At-EXPB3; Short=AtEXPB3; AltName: Full=Ath-ExpBeta-1.6; AltName: Full=Beta-expansin-3; Flags: Precursor [Arabidopsis thaliana]	hypothetical protein	_
c64170_g2	27.22	150.7	2.46	3.45e-06	0.000274	yes	up	PREDICTED: uncharacterized protein LOC103709939 [Phoenix dactylifera]	_	_	_
c63075_g5	0.93	7.95	2.97	3.5e-06	0.000278	yes	up	PREDICTED: uncharacterized protein LOC103708243 [Phoenix dactylifera]	_	_	_
c48102_g1	0.28	5.09	3.76	3.65e-06	0.000289	yes	up	_	_	_	_
c63606_g1	0.38	4.93	3.39	3.66e-06	0.000289	yes	up	_	_	_	_
c59241_g8	0	3.01	4.96	3.68e-06	0.000289	yes	up	_	_	_	_
c63788_g4	0	1.4	3.9	3.82e-06	0.000299	yes	up	_	_	_	_
c63643_g2	7.78	49.1	2.64	3.91e-06	0.000305	yes	up	_	_	_	_
c66566_g1	58.55	238.64	2.03	3.92e-06	0.000305	yes	up	ferulate 5-hydroxylase [Camptotheca acuminata]	RecName: Full=Cytochrome P450 84A4 [Arabidopsis thaliana]	SubName: Full=Chromosome chr4 scaffold_83, whole genome shotgun sequence;	CYP84A, F5H
c57484_g1	3.82	29.02	2.89	3.94e-06	0.000306	yes	up	PREDICTED: aspartic proteinase nepenthesin-2-like [Phoenix dactylifera]	RecName: Full=Probable aspartic protease At2g35615; Flags: Precursor [Arabidopsis thaliana]	_	_
c27665_g1	31.97	142.11	2.15	3.96e-06	0.000307	yes	up	hypothetical protein PHAVU_011G122900g [Phaseolus vulgaris]	RecName: Full=Glutaredoxin-C9; Short=AtGrxC9; AltName: Full=Protein ROXY 19 [Arabidopsis thaliana]	SubName: Full=Chromosome chr19 scaffold_1037, whole genome shotgun sequence;	grxC, GLRX, GLRX2
c48720_g1	20.18	138.14	2.77	4.03e-06	0.000311	yes	up	PREDICTED: histone H4-like [Bubalus bubalis]	RecName: Full=Histone H4 [Arabidopsis thaliana]	annotation not avaliable	H2A
c45496_g1	3.88	45.29	3.51	4.08e-06	0.000314	yes	up	unnamed protein product [Coffea canephora]	RecName: Full=Cytochrome P450 77A2; AltName: Full=CYPLXXVIIA2; AltName: Full=Cytochrome P-450EG5	hypothetical protein	E1.14.-.-
c48543_g1	0	1.96	4.36	4.08e-06	0.000314	yes	up	_	_	_	_
c53858_g1	0	12.34	6.96	4.21e-06	0.000323	yes	up	PREDICTED: bidirectional sugar transporter SWEET3 [Vitis vinifera]	RecName: Full=Bidirectional sugar transporter SWEET3b; Short=OsSWEET3b [Oryza sativa Japonica Group]	annotation not avaliable	SLC50A, SWEET
c55821_g1	1.35	13.61	3.24	4.3e-06	0.000329	yes	up	_	_	_	_
c35023_g1	3.87	40.76	3.37	4.4e-06	0.000335	yes	up	PREDICTED: cytochrome P450 86A2 [Vitis vinifera]	RecName: Full=Cytochrome P450 86A4 [Arabidopsis thaliana]	SubName: Full=Chromosome chr15 scaffold_40, whole genome shotgun sequence;	CYP86A4S
c43414_g2	21.07	119.33	2.5	4.41e-06	0.000335	yes	up	hypothetical protein JCGZ_04319 [Jatropha curcas]	_	_	_
c57771_g1	0.07	3.25	4.29	4.46e-06	0.000338	yes	up	_	_	_	_
c1351_g1	0.35	30.68	6.09	4.55e-06	0.000344	yes	up	PREDICTED: expansin-A10-like [Malus domestica]	_	_	_
c62192_g1	0.07	3.98	4.57	4.62e-06	0.000348	yes	up	_	_	_	_
c65360_g1	0.66	47.08	5.97	4.66e-06	0.00035	yes	up	PREDICTED: probable inactive receptor kinase At5g58300 isoform X1 [Phoenix dactylifera]	RecName: Full=Probable inactive receptor kinase At3g08680; Flags: Precursor [Arabidopsis thaliana]	_	_
c65788_g1	0.27	2.64	2.88	4.68e-06	0.000351	yes	up	_	_	_	_
c54719_g1	0.42	3.81	2.9	4.8e-06	0.000357	yes	up	_	_	_	_
c53605_g1	0	7.48	6.24	4.81e-06	0.000357	yes	up	PREDICTED: uncharacterized protein LOC103721057 [Phoenix dactylifera]	_	SubName: Full=Chromosome chr12 scaffold_57, whole genome shotgun sequence;	_
c61632_g2	0.79	5.06	2.53	4.86e-06	0.00036	yes	up	_	_	_	_
c47516_g1	2.26	19.01	3.02	4.97e-06	0.000368	yes	up	unknown [Picea sitchensis]	_	_	EREBP
c38852_g1	13.15	84.74	2.68	5.13e-06	0.000379	yes	up	hypothetical protein VITISV_044265 [Vitis vinifera]	_	SubName: Full=Chromosome chr8 scaffold_34, whole genome shotgun sequence;	_
c19908_g1	0	0.9	3.32	5.14e-06	0.000379	yes	up	_	_	_	_
c60181_g4	1.39	11.86	3	5.17e-06	0.00038	yes	up	_	_	_	_
c36707_g1	0.29	5.35	3.79	5.2e-06	0.000381	yes	up	hypothetical protein VITISV_009388 [Vitis vinifera]	_	hypothetical protein	_
c59025_g2	0.07	1.81	3.45	5.21e-06	0.000382	yes	up	_	_	_	_
c65763_g1	0.03	1.34	3.45	5.37e-06	0.000392	yes	up	_	_	_	_
c58372_g1	21.89	143.73	2.71	5.43e-06	0.000396	yes	up	PREDICTED: RING-H2 finger protein ATL3-like [Phoenix dactylifera]	_	_	_
c60764_g2	0.06	2.55	4.03	5.47e-06	0.000398	yes	up	_	_	_	_
c9244_g1	2.77	73.19	4.68	5.61e-06	0.000407	yes	up	RecName: Full=Geraniol synthase, chloroplastic; Short=CtGES; Flags: Precursor geraniol synthase [Cinnamomum tenuipile]	RecName: Full=Geraniol synthase, chloroplastic; Short=CtGES; Flags: Precursor	_	E4.2.3.111
c62403_g6	0.02	1.46	3.72	5.62e-06	0.000407	yes	up	_	_	_	_
c60965_g1	0.17	2.69	3.36	5.71e-06	0.000412	yes	up	hypothetical protein AMTR_s00008p00064820 [Amborella trichopoda]	RecName: Full=Probable receptor-like serine/threonine-protein kinase At5g57670 [Arabidopsis thaliana]	SubName: Full=Chromosome chr11 scaffold_56, whole genome shotgun sequence;	_
c65378_g5	0.56	4.74	2.86	5.79e-06	0.000415	yes	up	_	_	_	_
c62549_g2	0.63	20.64	4.83	5.79e-06	0.000415	yes	up	_	_	_	_
c40976_g1	0.31	7.43	4.19	6e-06	0.000429	yes	up	_	_	_	_
c57413_g2	0.1	4.19	4.39	6.02e-06	0.000429	yes	up	_	_	_	_
c52069_g1	0.87	11.25	3.55	6.18e-06	0.000439	yes	up	PREDICTED: probable ascorbate-specific transmembrane electron transporter 1-like [Citrus sinensis]	_	_	CYB561
c50180_g3	0.32	5.66	3.78	6.28e-06	0.000445	yes	up	hypothetical protein CISIN_1g036540mg [Citrus sinensis]	_	_	E1.10.3.2
c45942_g1	0.34	11.31	4.71	6.28e-06	0.000445	yes	up	PREDICTED: rac-like GTP-binding protein ARAC7 isoform 1 [Vitis vinifera]	RecName: Full=Rac-like GTP-binding protein ARAC7; AltName: Full=GTPase protein ROP9 [Arabidopsis thaliana]	SubName: Full=Chromosome chr11 scaffold_13, whole genome shotgun sequence;	RAC1
c63794_g6	0.22	2.54	3.04	6.3e-06	0.000445	yes	up	_	_	_	_
c52516_g1	0.05	3.22	4.49	6.3e-06	0.000445	yes	up	_	_	_	_
c43414_g3	29.45	196.7	2.74	6.34e-06	0.000447	yes	up	hypothetical protein PHAVU_003G294400g [Phaseolus vulgaris]	_	_	_
c36892_g1	135.71	463.83	1.77	6.42e-06	0.000449	yes	up	Ethylene-responsive transcription factor 5 [Morus notabilis]	RecName: Full=Ethylene-responsive transcription factor 5; AltName: Full=Ethylene-responsive element-binding factor 4; Short=EREBP-4; AltName: Full=Ethylene-responsi	_	EREBP
c48454_g1	4.23	31.52	2.87	6.56e-06	0.000456	yes	up	Patellin-4, putative [Ricinus Patellin-4, putative [Ricinus communis]	RecName: Full=Patellin-4 [Arabidopsis thaliana]	_	_
c61068_g2	136.42	443.98	1.7	6.57e-06	0.000456	yes	up	PREDICTED: probable methylenetetrahydrofolate reductase-like [Glycine max]	RecName: Full=Methylenetetrahydrofolate reductase 2; Short=AtMTHFR2 [Arabidopsis thaliana]	SubName: Full=Putative uncharacterized protein;	metF, MTHFR
c31751_g1	0.27	2.46	2.77	6.61e-06	0.000458	yes	up	PREDICTED: sucrose synthase 7-like [Phoenix dactylifera]	RecName: Full=Sucrose synthase 7; Short=OsSUS7; AltName: Full=Sucrose-UDP glucosyltransferase 7 [Oryza sativa Japonica Group]	SubName: Full=Chromosome undetermined scaffold_30, whole genome shotgun sequence;	E2.4.1.13
c27950_g3	4.39	33.2	2.89	6.65e-06	0.00046	yes	up	hypothetical protein VITISV_018974 [Vitis vinifera]	_	_	_
c58627_g6	0.78	11.29	3.69	6.67e-06	0.000461	yes	up	_	_	_	_
c50106_g1	0.68	14.17	4.2	6.71e-06	0.000463	yes	up	PREDICTED: protein CHUP1, chloroplastic-like [Phoenix dactylifera]	_	_	_
c50532_g1	1.64	15.88	3.2	6.85e-06	0.00047	yes	up	_	_	_	_
c56612_g4	0.62	9.87	3.8	6.85e-06	0.00047	yes	up	_	_	_	_
c7810_g1	0	1.29	3.8	6.96e-06	0.000474	yes	up	_	_	_	_
c57858_g1	0.08	2.49	3.84	6.97e-06	0.000474	yes	up	_	_	_	_
c39258_g1	231.53	898.48	1.96	7.01e-06	0.000476	yes	up	unnamed protein product [Vitis vinifera]	RecName: Full=Ethylene-responsive transcription factor 4; AltName: Full=Ethylene-responsive element-binding factor 3; Short=EREBP-3; AltName: Full=Ethylene-responsi	_	_
c16111_g1	0.24	13.95	5.36	7.05e-06	0.000477	yes	up	_	_	_	_
c34344_g1	5.62	30.37	2.41	7.06e-06	0.000477	yes	up	PREDICTED: probable CCR4-associated factor 1 homolog 11 [Malus domestica]	RecName: Full=Probable CCR4-associated factor 1 homolog 11 [Arabidopsis thaliana]	hypothetical protein	CNOT7_8, CAF1, POP2
c42813_g1	0.18	9.41	5.09	7.08e-06	0.000478	yes	up	Leucine-rich repeat protein kinase family protein [Theobroma cacao]	RecName: Full=Probable leucine-rich repeat receptor-like protein kinase At1g68400; Flags: Precursor [Arabidopsis thaliana]	_	_
c61699_g2	0	5.43	5.79	7.14e-06	0.000481	yes	up	PREDICTED: axial regulator YABBY 1 [Vitis vinifera]	_	SubName: Full=Chromosome chr2 scaffold_187, whole genome shotgun sequence;	_
c46109_g1	0	2.74	4.83	7.17e-06	0.000482	yes	up	_	_	_	_
c21069_g1	2.61	17.96	2.74	7.45e-06	0.0005	yes	up	PREDICTED: extensin [Malus domestica]	RecName: Full=Leucine-rich repeat extensin-like protein 3; Short=AtLRX3; Short=LRR/EXTENSIN3; AltName: Full=Cell wall hydroxyproline-rich glycoprotein; Flags: Precu	_	_
c49738_g1	18.38	59.36	1.69	7.72e-06	0.000517	yes	up	hypothetical protein CICLE_v10028999mg [Citrus clementina]	RecName: Full=E3 ubiquitin-protein ligase AIP2; AltName: Full=ABI3-interacting protein 2 [Arabidopsis thaliana]	_	_
c44009_g1	8.26	66.17	2.99	7.73e-06	0.000517	yes	up	hypothetical protein POPTR_0007s10230g [Populus trichocarpa]	RecName: Full=Lysine-rich arabinogalactan protein 18; Short=Lys-rich AGP 18; Flags: Precursor [Arabidopsis thaliana]	_	_
c38135_g1	0	22.1	7.79	7.76e-06	0.000519	yes	up	Myrcene synthase [Morus notabilis]	RecName: Full=Alpha-terpineol synthase, chloroplastic; Short=Mg17; Flags: Precursor	_	_
c48482_g1	240.8	768.65	1.67	7.87e-06	0.000525	yes	up	hypothetical protein CICLE_v10015492mg [Citrus clementina]	RecName: Full=Auxin-induced in root cultures protein 12; Flags: Precursor [Arabidopsis thaliana]	hypothetical protein	_
c54916_g3	0.91	9	3.18	7.9e-06	0.000527	yes	up	_	_	_	_
c62327_g2	10.4	38.75	1.89	7.96e-06	0.000529	yes	up	hypothetical protein JCGZ_22593 [Jatropha curcas]	RecName: Full=Uncharacterized membrane protein At1g16860 [Arabidopsis thaliana]	hypothetical protein	_
c27392_g1	98.83	770.58	2.96	8.09e-06	0.000537	yes	up	germin-like protein [Chimonanthus praecox]	_	SubName: Full=Chromosome chr11 scaffold_13, whole genome shotgun sequence (Germin-like protein 6);	_
c45189_g1	0	2.54	4.72	8.12e-06	0.000538	yes	up	_	_	_	_
c55023_g1	1.84	25.33	3.71	8.13e-06	0.000538	yes	up	PREDICTED: epidermis-specific secreted glycoprotein EP1-like [Vitis vinifera]	RecName: Full=Epidermis-specific secreted glycoprotein EP1; AltName: Full=52/54 kDa medium protein; Flags: Precursor [Daucus carota]	curculin-like (mannose-binding) lectin family protein; curculin-like (mannose-binding) lecti [...]	_
c39400_g1	0.05	1.68	3.59	8.26e-06	0.000545	yes	up	_	_	_	_
c76733_g1	0.09	7.64	5.33	8.31e-06	0.000547	yes	up	HyPRP2 [Gossypium hirsutum]	RecName: Full=14 kDa proline-rich protein DC2.15; Flags: Precursor	hypothetical protein	_
c58635_g1	0.87	6	2.65	8.32e-06	0.000547	yes	up	PREDICTED: protein STRUBBELIG-RECEPTOR FAMILY 3 isoform X1 [Phoenix dactylifera]	RecName: Full=Protein STRUBBELIG-RECEPTOR FAMILY 3; AltName: Full=Leucine-rich repeat receptor kinase-like protein SRF3; Flags: Precursor [Arabidopsis thaliana]	STRUBBELIG-RECEPTOR FAMILY 1 precursor, putative, expressed	_
c16951_g1	0.36	16.68	5.18	8.32e-06	0.000547	yes	up	PREDICTED: myb-related protein Zm1-like [Phoenix dactylifera]	RecName: Full=Myb-related protein Myb4; AltName: Full=OsMyb4; AltName: Full=Transcription factor RLTR1 [Oryza sativa Japonica Group]	hypothetical protein	MYBP
c26325_g2	0.06	1.66	3.46	8.53e-06	0.00056	yes	up	PREDICTED: mitogen-activated protein kinase kinase kinase A-like [Phoenix dactylifera]	RecName: Full=Mitogen-activated protein kinase kinase kinase 6; AltName: Full=Apoptosis signal-regulating kinase 2 [Mus musculus]	SubName: Full=Chromosome undetermined scaffold_77, whole genome shotgun sequence;	_
c63699_g1	0.1	6.35	5.01	8.61e-06	0.000565	yes	up	_	_	_	_
c66066_g1	7.65	45.12	2.54	8.64e-06	0.000566	yes	up	_	_	_	_
c48916_g2	2.33	18.03	2.9	8.66e-06	0.000566	yes	up	hypothetical protein POPTR_0001s17780g [Populus trichocarpa]	RecName: Full=Auxin-induced protein AUX22 [Glycine max]	annotation not avaliable	IAA
c49987_g1	0.02	1.09	3.33	8.68e-06	0.000567	yes	up	conserved hypothetical protein [Ricinus communis]	_	_	_
c8096_g1	5.08	80.36	3.96	8.76e-06	0.000571	yes	up	_	_	_	_
c56699_g1	0.2	6.02	4.36	8.88e-06	0.000576	yes	up	_	_	_	_
c10841_g1	5.43	26.45	2.26	8.93e-06	0.000578	yes	up	PREDICTED: F-box protein At1g78100-like [Vitis vinifera]	RecName: Full=F-box protein At1g22220 [Arabidopsis thaliana]	SubName: Full=Chromosome chr18 scaffold_1, whole genome shotgun sequence;	_
c65883_g5	53.37	286.57	2.42	9.16e-06	0.000593	yes	up	PREDICTED: uncharacterized protein LOC100259041 [Vitis vinifera]	_	_	_
c48991_g1	0.31	4.46	3.49	9.5e-06	0.000614	yes	up	_	_	_	_
c60616_g1	59.8	222.46	1.89	9.58e-06	0.000618	yes	up	PREDICTED: long chain acyl-CoA synthetase 1 [Vitis vinifera]	RecName: Full=Long chain acyl-CoA synthetase 1; AltName: Full=Protein ECERIFERUM 8 [Arabidopsis thaliana]	SubName: Full=Chromosome chr7 scaffold_42, whole genome shotgun sequence;	ACSL, fadD
c46884_g1	0.23	2.33	2.87	9.61e-06	0.000619	yes	up	_	_	_	_
c63421_g2	0.01	2.43	4.46	9.79e-06	0.000629	yes	up	_	_	_	_
c62520_g12	2.81	14.66	2.34	1.01e-05	0.000645	yes	up	_	_	_	_
c31137_g1	21.32	96.79	2.18	1.01e-05	0.000645	yes	up	hypothetical protein AMTR_s00139p00102470 [Amborella trichopoda]	_	_	_
c61976_g1	1.23	16.39	3.63	1.01e-05	0.000646	yes	up	PREDICTED: putative ribonuclease H protein At1g65750-like [Solanum tuberosum]	_	_	_
c55246_g2	0.03	1.02	3.13	1.02e-05	0.000649	yes	up	hypothetical protein VITISV_015869 [Vitis vinifera]	_	_	CPSF3L, INTS11
c57893_g1	181.51	900.58	2.31	1.02e-05	0.000649	yes	up	PREDICTED: classical arabinogalactan protein 9-like [Phoenix dactylifera]	_	_	_
c54804_g2	0	37.61	8.56	1.02e-05	0.000649	yes	up	_	_	_	_
c54904_g1	38.1	158.18	2.05	1.02e-05	0.00065	yes	up	hypothetical protein JCGZ_12189 [Jatropha curcas]	RecName: Full=Protein STAY-GREEN, chloroplastic; AltName: Full=Protein STAYGREEN; Flags: Precursor [Pisum sativum]	SubName: Full=Chromosome chr2 scaffold_112, whole genome shotgun sequence;	_
c39122_g1	0.65	5.88	2.99	1.03e-05	0.000654	yes	up	_	_	_	_
c43039_g3	0	1.2	3.7	1.03e-05	0.000655	yes	up	PREDICTED: putative ribonuclease H protein At1g65750-like [Solanum lycopersicum]	RecName: Full=Uncharacterized mitochondrial protein AtMg01250; AltName: Full=ORF102 (mitochondrion) [Arabidopsis thaliana]	_	_
c38217_g2	1.83	40.01	4.38	1.05e-05	0.00066	yes	up	_	_	_	_
c61002_g1	0.35	4	3.2	1.06e-05	0.000669	yes	up	_	_	_	_
c60370_g2	0.15	2.19	3.19	1.06e-05	0.000669	yes	up	_	_	_	_
c62107_g1	0.43	8.16	3.95	1.07e-05	0.00067	yes	up	_	_	_	_
c64002_g5	9.27	56.38	2.59	1.07e-05	0.000671	yes	up	PREDICTED: probable inactive receptor kinase At5g58300 [Phoenix dactylifera]	RecName: Full=Probable inactive receptor kinase At5g58300; Flags: Precursor [Arabidopsis thaliana]	SubName: Full=Chromosome chr6 scaffold_3, whole genome shotgun sequence;	_
c65983_g1	2.74	13.88	2.3	1.08e-05	0.000676	yes	up	hypothetical protein JCGZ_05641 [Jatropha curcas]	RecName: Full=Exocyst complex component EXO70B1; Short=AtExo70b1; AltName: Full=Exocyst subunit Exo70 family protein B1 [Arabidopsis thaliana]	SubName: Full=Chromosome chr6 scaffold_3, whole genome shotgun sequence;	EXOC7, EXO70
c58724_g1	0.08	1.22	2.89	1.09e-05	0.000683	yes	up	PREDICTED: 30S ribosomal protein S12-B, chloroplastic-like [Cucumis sativus]	_	_	_
c55952_g1	0.02	0.82	2.9	1.1e-05	0.000685	yes	up	_	_	_	_
c31164_g1	0.13	5.13	4.51	1.11e-05	0.00069	yes	up	_	_	_	_
c47091_g1	0.04	1.98	3.92	1.11e-05	0.00069	yes	up	_	_	_	_
c43274_g2	0.02	0.95	3.18	1.13e-05	0.000703	yes	up	_	_	_	_
c57276_g2	3.37	13.5	1.97	1.13e-05	0.000704	yes	up	PREDICTED: SCAR-like protein 2 [Phoenix dactylifera]	RecName: Full=SCAR-like protein 2 [Oryza sativa Japonica Group]	_	_
c53942_g1	0	1.55	4.04	1.14e-05	0.000706	yes	up	_	_	_	_
c65316_g3	5.75	31.72	2.44	1.14e-05	0.000708	yes	up	RecName: Full=Alpha-terpineol synthase, chloroplastic; Short=Mg17; Flags: alpha-terpineol synthase [Magnolia grandiflora]	RecName: Full=Alpha-terpineol synthase, chloroplastic; Short=Mg17; Flags: Precursor	SubName: Full=Chromosome undetermined scaffold_212, whole genome shotgun sequence;	E4.2.3.111
c45383_g1	16.09	50.77	1.65	1.15e-05	0.000712	yes	up	hypothetical protein CICLE_v10013834mg [Citrus clementina]	_	SubName: Full=Chromosome chr14 scaffold_9, whole genome shotgun sequence;	speD, AMD1
c45373_g1	0.34	6.65	3.95	1.16e-05	0.000715	yes	up	PREDICTED: ABC transporter G family member 5 isoform 1 [Vitis vinifera]	RecName: Full=ABC transporter G family member 5; Short=ABC transporter ABCG.5; Short=AtABCG5; AltName: Full=White-brown complex homolog protein 5; Short=AtWBC5 [Ara	SubName: Full=Chromosome chr7 scaffold_20, whole genome shotgun sequence;	_
c36751_g1	0.14	4.48	4.27	1.16e-05	0.000716	yes	up	hypothetical protein EUGRSUZ_I01480 [Eucalyptus grandis]	_	_	_
c38984_g1	1.16	8.75	2.82	1.18e-05	0.000728	yes	up	_	_	_	_
c64955_g1	0.14	2.86	3.61	1.21e-05	0.000742	yes	up	unnamed protein product [Vitis vinifera]	_	_	_
c34072_g1	0.16	2.56	3.37	1.23e-05	0.000755	yes	up	_	_	_	_
c63117_g3	0.22	2.39	2.96	1.23e-05	0.000755	yes	up	_	_	_	_
c38272_g1	2.31	19.32	3.01	1.24e-05	0.00076	yes	up	PREDICTED: putative E3 ubiquitin-protein ligase LIN-1 [Phoenix dactylifera]	_	_	_
c45965_g2	0.89	22.55	4.52	1.25e-05	0.000761	yes	up	hypothetical protein VITISV_011991 [Vitis vinifera]	RecName: Full=Transcription factor RF2b	SubName: Full=Chromosome chr19 scaffold_4, whole genome shotgun sequence;	_
c55587_g1	0.05	1.44	3.33	1.25e-05	0.000761	yes	up	_	_	_	_
c57755_g1	4.51	20.42	2.16	1.25e-05	0.000762	yes	up	_	_	_	_
c57232_g1	0.08	1.33	2.97	1.26e-05	0.000764	yes	up	hypothetical protein VITISV_043767 [Vitis vinifera]	_	_	_
c39514_g1	0.03	1.59	3.71	1.26e-05	0.000764	yes	up	_	_	_	_
c46548_g1	0.16	2.45	3.26	1.27e-05	0.000769	yes	up	_	_	_	_
c65035_g3	0.66	7.61	3.34	1.28e-05	0.000778	yes	up	_	_	_	_
c58909_g1	0.89	8.63	3.14	1.3e-05	0.000783	yes	up	_	_	_	_
c51434_g2	0.04	2.78	4.36	1.32e-05	0.000797	yes	up	hypothetical protein [Beta vulgaris subsp. vulgaris]	_	_	_
c65252_g1	24.04	195.56	3.02	1.33e-05	0.0008	yes	up	Histone H3 [Cricetulus griseus]	RecName: Full=Histone H3.2; AltName: Full=Histone H3.1 [Arabidopsis thaliana]	histone H3, putative, expressed; Core component of nucleosome. Nucleosomes wrap and compact [...]	H3
c38520_g1	0.09	1.78	3.29	1.33e-05	0.000801	yes	up	_	_	_	_
c53598_g2	9.2	41.16	2.15	1.34e-05	0.000804	yes	up	hypothetical protein EUGRSUZ_B02574 [Eucalyptus grandis]	RecName: Full=Probable galacturonosyltransferase-like 9; AltName: Full=Like glycosyl transferase 8 [Arabidopsis thaliana]	hypothetical protein	_
c61840_g1	0.04	2.09	3.96	1.34e-05	0.000804	yes	up	_	_	_	_
c73695_g1	0	1.42	3.93	1.35e-05	0.000806	yes	up	hypothetical protein AMTR_s00025p00218070 [Amborella trichopoda]	_	_	_
c59567_g1	0.89	10.28	3.39	1.38e-05	0.000826	yes	up	_	_	_	_
c56341_g3	0.94	6.24	2.61	1.4e-05	0.000834	yes	up	_	_	_	_
c73778_g1	2.14	32.32	3.86	1.41e-05	0.000838	yes	up	_	_	_	_
c42676_g1	0.14	2.79	3.59	1.42e-05	0.000844	yes	up	_	_	_	_
c55958_g2	9.16	40.75	2.14	1.45e-05	0.000861	yes	up	unnamed protein product [Coffea canephora]	RecName: Full=Probable inactive receptor kinase At2g26730; Flags: Precursor [Arabidopsis thaliana]	SubName: Full=Chromosome chr11 scaffold_13, whole genome shotgun sequence;	_
c62347_g1	0	3.31	5.09	1.45e-05	0.000861	yes	up	hypothetical protein VITISV_038742 [Vitis vinifera]	RecName: Full=Putative disease resistance RPP13-like protein 3 [Arabidopsis thaliana]	_	_
c65330_g1	0.25	3.27	3.26	1.48e-05	0.000872	yes	up	_	_	_	_
c61175_g2	50.56	162.7	1.68	1.48e-05	0.000873	yes	up	PREDICTED: uncharacterized protein LOC100233041 isoform 1 [Vitis vinifera]	RecName: Full=Inter-alpha-trypsin inhibitor heavy chain H3; Short=ITI heavy chain H3; Short=ITI-HC3; Short=Inter-alpha-inhibitor heavy chain 3; Flags: Precursor	SubName: Full=Chromosome chr6 scaffold_3, whole genome shotgun sequence;	_
c55028_g2	0.35	3.56	3.03	1.49e-05	0.000876	yes	up	_	_	_	_
c77_g1	0	3.31	5.09	1.49e-05	0.000879	yes	up	hypothetical protein VITISV_012765 [Vitis vinifera]	RecName: Full=Retrovirus-related Pol polyprotein from transposon TNT 1-94; Includes: RecName: Full=Protease; Includes: RecName: Full=Reverse transcriptase; Includes:	_	_
c3589_g1	86.72	268.56	1.63	1.51e-05	0.000887	yes	up	PREDICTED: auxin-responsive protein IAA30-like [Phoenix dactylifera]	RecName: Full=Auxin-responsive protein IAA14; AltName: Full=Indoleacetic acid-induced protein 14; AltName: Full=Protein SOLITARY ROOT [Arabidopsis thaliana]	_	IAA
c53301_g1	0	18.72	7.56	1.52e-05	0.00089	yes	up	PREDICTED: protodermal factor 1-like [Phoenix dactylifera]	_	_	_
c27848_g1	0	0.99	3.45	1.54e-05	0.000897	yes	up	_	_	_	_
c3873_g1	0.04	2.68	4.31	1.55e-05	0.000901	yes	up	_	_	_	_
c63734_g2	0.07	2.59	3.95	1.55e-05	0.000902	yes	up	_	_	_	_
c7624_g1	0.23	23.15	6.14	1.56e-05	0.000904	yes	up	hypothetical protein VITISV_020491 [Vitis vinifera]	RecName: Full=Nicotianamine synthase; AltName: Full=Chloronerva; AltName: Full=S-adenosyl-L-methionine:S-adenosyl-L-methionine:S-adenosyl-methionine 3-amino-3-carbox	SubName: Full=Chromosome chr14 scaffold_27, whole genome shotgun sequence;	E2.5.1.43
c42892_g1	12.75	43.42	1.76	1.56e-05	0.000904	yes	up	PREDICTED: E3 ubiquitin-protein ligase COP1-like [Vitis vinifera]	_	SubName: Full=Chromosome undetermined scaffold_265, whole genome shotgun sequence;	RFWD2, COP1
c46980_g1	2.7	11.62	2.07	1.58e-05	0.000912	yes	up	PREDICTED: uncharacterized protein LOC103337272 isoform X1 [Prunus mume]	_	_	_
c61979_g1	2.12	12.77	2.53	1.58e-05	0.000912	yes	up	_	_	_	_
c44767_g1	1.39	11.78	2.99	1.59e-05	0.000915	yes	up	Vacuolar iron transporter family protein, putative [Theobroma cacao]	_	_	_
c56340_g1	1.71	12.28	2.77	1.59e-05	0.000915	yes	up	PREDICTED: ABC transporter B family member 13-like [Vitis vinifera]	RecName: Full=ABC transporter B family member 13; Short=ABC transporter ABCB.13; Short=AtABCB13; AltName: Full=P-glycoprotein 13; AltName: Full=Putative multidrug	SubName: Full=Chromosome chr18 scaffold_1, whole genome shotgun sequence;	ABCB1
c62190_g1	0	1	3.46	1.63e-05	0.000933	yes	up	_	_	_	_
c61139_g1	0.9	8.35	3.08	1.65e-05	0.000943	yes	up	_	_	_	_
c34936_g1	0.47	7.03	3.65	1.65e-05	0.000943	yes	up	PREDICTED: probable inactive leucine-rich repeat receptor-like protein kinase At1g66830-like [Vitis vinifera]	RecName: Full=Probable inactive leucine-rich repeat receptor-like protein kinase At1g66830; Flags: Precursor [Arabidopsis thaliana]	SubName: Full=Chromosome chr8 scaffold_34, whole genome shotgun sequence;	_
c56739_g1	16.99	90.3	2.4	1.65e-05	0.000943	yes	up	hypothetical protein EUGRSUZ_A01086 [Eucalyptus grandis]	RecName: Full=GDSL esterase/lipase At4g26790; AltName: Full=Extracellular lipase At4g26790; Flags: Precursor [Arabidopsis thaliana]	SubName: Full=Chromosome chr12 scaffold_36, whole genome shotgun sequence;	_
c49575_g1	4.35	22.55	2.35	1.66e-05	0.000948	yes	up	PREDICTED: rho GDP-dissociation inhibitor 1-like [Phoenix dactylifera]	RecName: Full=Rho GDP-dissociation inhibitor 1; Short=AtRhoGDI1; Short=Rho GDI-1 [Arabidopsis thaliana]	rho GDP-dissociation inhibitor 1, putative, expressed	ARHGDI, RHOGDI
c47451_g1	0.06	9	5.84	1.7e-05	0.000964	yes	up	hypothetical protein EUGRSUZ_F02958 [Eucalyptus grandis]	RecName: Full=GDSL esterase/lipase At1g33811; AltName: Full=Extracellular lipase At1g33811; Flags: Precursor [Arabidopsis thaliana]	SubName: Full=Chromosome chr18 scaffold_24, whole genome shotgun sequence;	_
c13770_g1	0.69	7.94	3.36	1.7e-05	0.000965	yes	up	_	_	_	_
c59417_g3	0.23	1.85	2.56	1.76e-05	0.00099	yes	up	hypothetical protein VITISV_030863 [Vitis vinifera]	_	_	_
c45669_g1	6.72	55.68	3.03	1.77e-05	0.000998	yes	up	PREDICTED: ethylene-responsive transcription factor ERF109-like [Malus domestica]	RecName: Full=Ethylene-responsive transcription factor ERF112 [Arabidopsis thaliana]	SubName: Full=Chromosome chr3 scaffold_8, whole genome shotgun sequence;	_
c13999_g1	4.44	30.88	2.77	1.86e-05	0.00104	yes	up	_	_	_	_
c65666_g1	0.93	4.53	2.16	1.88e-05	0.00105	yes	up	Cysteine-rich RLK (RECEPTOR-like protein kinase) 8 [Theobroma cacao]	_	_	_
c53066_g1	0.07	2.68	4.01	1.9e-05	0.00106	yes	up	_	_	_	_
c66778_g1	3.79	15.28	1.98	1.91e-05	0.00106	yes	up	hypothetical protein PHAVU_006G189700g [Phaseolus vulgaris]	_	_	_
c1725_g1	5.67	22.46	1.97	1.98e-05	0.0011	yes	up	PREDICTED: interactor of constitutive active ROPs 2, chloroplastic-like [Vitis vinifera]	RecName: Full=Interactor of constitutive active ROPs 2, chloroplastic; AltName: Full=ROP-interactive partner 2; Flags: Precursor	_	_
c46984_g1	0.03	1.83	3.91	1.98e-05	0.0011	yes	up	_	_	_	_
c57835_g2	0.44	4.34	3.04	1.98e-05	0.0011	yes	up	_	_	_	_
c56669_g1	46.8	293.4	2.65	2.02e-05	0.00112	yes	up	PREDICTED: proline-rich receptor-like protein kinase PERK2 [Malus domestica]	_	_	_
c50106_g4	0.09	2.91	3.96	2.03e-05	0.00112	yes	up	PREDICTED: protein CHUP1, chloroplastic-like [Phoenix dactylifera]	RecName: Full=Formin-like protein 3; AltName: Full=OsFH3 [Oryza sativa Japonica Group]	_	_
c62241_g1	4.98	40.37	2.99	2.04e-05	0.00112	yes	up	chalcone synthase [Magnolia liliiflora]	RecName: Full=Chalcone synthase 3; AltName: Full=Naringenin-chalcone synthase 3	SubName: Full=Chromosome chr14 scaffold_9, whole genome shotgun sequence;; The primary produ [...]	CHS
c45528_g1	5	22.08	2.12	2.05e-05	0.00113	yes	up	PREDICTED: cell number regulator 13-like [Phoenix dactylifera]	RecName: Full=Cell number regulator 13; AltName: Full=ZmCNR13 [Zea mays]	SubName: Full=Chromosome undetermined scaffold_553, whole genome shotgun sequence;	_
c60069_g1	1.56	11.79	2.84	2.06e-05	0.00113	yes	up	IQ-domain 33, putative isoform 1 [Theobroma cacao]	RecName: Full=Protein IQ-DOMAIN 1 [Arabidopsis thaliana]	hypothetical protein	_
c65931_g2	43.06	238.94	2.47	2.07e-05	0.00113	yes	up	PREDICTED: very-long-chain (3R)-3-hydroxyacyl-[acyl-carrier protein]	RecName: Full=Very-long-chain (3R)-3-hydroxyacyl-CoA dehydratase PASTICCINO 2; AltName: Full=3-hydroxyacyl-CoA dehydratase PASTICCINO 2; Short=AtPAS2; Short=HACD; S	PAS2 (PASTICCINO 2); enoyl-CoA hydratase/ protein tyrosine phosphatase; Protein tyrosine pho [...]	PHS1, PAS2
c57155_g2	0.3	4.78	3.59	2.07e-05	0.00114	yes	up	_	_	_	_
c50210_g2	0.89	8.33	3.09	2.08e-05	0.00114	yes	up	_	_	_	_
c60737_g2	0.16	2.86	3.51	2.1e-05	0.00115	yes	up	_	_	_	_
c64671_g2	60.07	875.61	3.86	2.11e-05	0.00115	yes	up	PREDICTED: dehydration-responsive element-binding protein 1G-like [Phoenix dactylifera]	RecName: Full=Dehydration-responsive element-binding protein 1B; Short=Protein DREB1B; AltName: Full=C-repeat/dehydration-responsive element-binding factor 1; Shor	SubName: Full=Chromosome chr2 scaffold_112, whole genome shotgun sequence;	EREBP
c55270_g1	0	1.93	4.34	2.12e-05	0.00115	yes	up	_	_	_	_
c57627_g3	0.02	1.82	3.97	2.15e-05	0.00117	yes	up	_	_	_	_
c54342_g1	6.99	27.22	1.95	2.16e-05	0.00117	yes	up	PREDICTED: nicotianamine aminotransferase A-like isoform X1 [Phoenix dactylifera]	RecName: Full=Probable aminotransferase TAT2; AltName: Full=Tyrosine aminotransferase 2 [Arabidopsis thaliana]	aminotransferase family protein	TAT
c46670_g1	0.72	7.55	3.22	2.17e-05	0.00118	yes	up	_	_	_	_
c2960_g1	0.51	4.09	2.77	2.21e-05	0.00119	yes	up	PREDICTED: probably inactive leucine-rich repeat receptor-like protein kinase IMK2-like [Solanum lycopersicum]	RecName: Full=Brassinosteroid LRR receptor kinase; AltName: Full=Altered brassinolide sensitivity 1; AltName: Full=Systemin receptor SR160; AltName: Full=tBRI1; Fla	hypothetical protein	_
c42003_g1	34.43	192.45	2.48	2.22e-05	0.0012	yes	up	PREDICTED: U-box domain-containing protein 27 [Vitis vinifera]	RecName: Full=U-box domain-containing protein 28; AltName: Full=Plant U-box protein 28 [Arabidopsis thaliana]	_	_
c48548_g1	11.36	48.86	2.1	2.23e-05	0.0012	yes	up	PREDICTED: probable calcium-binding protein CML45-like [Fragaria vesca subsp. vesca]	RecName: Full=Probable calcium-binding protein CML45; AltName: Full=Calmodulin-like protein 45 [Arabidopsis thaliana]	SubName: Full=Chromosome chr14 scaffold_21, whole genome shotgun sequence;	CALM
c62004_g1	0.21	5.14	4.06	2.28e-05	0.00123	yes	up	unnamed protein product [Coffea canephora]	_	_	_
c56076_g2	0	1.4	3.9	2.28e-05	0.00123	yes	up	_	_	_	_
c27195_g1	0	9.82	6.63	2.29e-05	0.00123	yes	up	_	_	_	_
c48459_g1	0	1.42	3.93	2.3e-05	0.00123	yes	up	_	_	_	_
c41183_g1	0.02	0.9	3.08	2.3e-05	0.00123	yes	up	_	_	_	_
c36063_g1	19.22	91.46	2.24	2.3e-05	0.00123	yes	up	PREDICTED: fasciclin-like arabinogalactan protein 7 [Cucumis melo]	RecName: Full=Fasciclin-like arabinogalactan protein 7; Flags: Precursor [Arabidopsis thaliana]	fasciclin-like arabinogalactan protein 12.2	_
c45347_g1	0.06	5.16	5.04	2.32e-05	0.00124	yes	up	hypothetical protein VITISV_016397 [Vitis vinifera]	RecName: Full=Epstein-Barr nuclear antigen 2; Short=EBNA-2; Short=EBV nuclear antigen 2 [Human herpesvirus 4 (strain B95-8)]	_	RBL2
c58139_g1	0.06	1.32	3.16	2.33e-05	0.00124	yes	up	_	_	_	_
c62569_g7	1.69	19.48	3.45	2.35e-05	0.00125	yes	up	_	_	_	_
c64299_g1	0.96	13.01	3.63	2.36e-05	0.00126	yes	up	_	_	_	_
c30179_g2	5.82	48.74	3.04	2.4e-05	0.00127	yes	up	hypothetical protein L484_017392 [Morus notabilis]	RecName: Full=Uncharacterized GPI-anchored protein At4g28100; Flags: Precursor [Arabidopsis thaliana]	_	_
c40800_g1	8.65	51.93	2.57	2.41e-05	0.00128	yes	up	PREDICTED: probable xyloglucan endotransglucosylase/hydrolase protein 8 [Phoenix dactylifera]	RecName: Full=Probable xyloglucan endotransglucosylase/hydrolase protein 8; Short=At-XTH8; Short=XTH-8; Flags: Precursor [Arabidopsis thaliana]	SubName: Full=Chromosome chr10 scaffold_179, whole genome shotgun sequence;	E2.4.1.207
c61341_g2	0.14	4.4	4.25	2.44e-05	0.00129	yes	up	hypothetical protein VITISV_007668 [Vitis vinifera]	_	_	_
c52885_g1	0.35	2.83	2.71	2.45e-05	0.00129	yes	up	hypothetical protein VITISV_034261 [Vitis vinifera]	_	_	_
c63268_g6	0.06	2.37	3.99	2.46e-05	0.0013	yes	up	_	_	_	_
c41847_g1	0.02	0.72	2.8	2.47e-05	0.0013	yes	up	PREDICTED: uncharacterized protein LOC102589543 isoform X1 [Solanum tuberosum]	_	_	_
c50257_g2	0.9	7.74	2.98	2.47e-05	0.0013	yes	up	_	_	_	_
c47738_g2	1.38	17.8	3.6	2.49e-05	0.00131	yes	up	PREDICTED: cytochrome P450 86B1 [Vitis vinifera]	RecName: Full=Cytochrome P450 86B1 [Arabidopsis thaliana]	SubName: Full=Chromosome chr1 scaffold_5, whole genome shotgun sequence;	CYP86B1
c53873_g1	0.05	2.43	4.11	2.5e-05	0.00131	yes	up	_	_	_	_
c64672_g2	0.42	4.07	3.01	2.51e-05	0.00131	yes	up	_	_	_	_
c53928_g1	5.65	144.3	4.65	2.55e-05	0.00133	yes	up	_	_	_	_
c17475_g1	2.72	23.11	3.04	2.57e-05	0.00134	yes	up	PREDICTED: patatin-like protein 2, partial [Phoenix dactylifera]	RecName: Full=Patatin-like protein 2; Short=AtPLP2; AltName: Full=Patatin-related phospholipase A IIalpha; Short=pPLAIIa; AltName: Full=Phospholipase A IIA; Short=A	_	_
c54394_g1	0.98	10.63	3.31	2.61e-05	0.00135	yes	up	_	_	_	_
c31325_g1	2.54	9.88	1.92	2.64e-05	0.00137	yes	up	hypothetical protein PRUPE_ppa026134mg [Prunus persica]	RecName: Full=Leucine-rich repeat receptor-like serine/threonine-protein kinase BAM1; AltName: Full=Protein BARELY ANY MERISTEM 1; Flags: Precursor [Arabidopsis th	hypothetical protein	_
c25702_g1	0.29	6.6	4.1	2.67e-05	0.00138	yes	up	_	_	_	_
c43747_g1	0.43	4.64	3.16	2.7e-05	0.0014	yes	up	_	_	_	_
c51028_g4	0.28	4.94	3.74	2.72e-05	0.0014	yes	up	unnamed protein product [Vitis vinifera]	RecName: Full=Uncharacterized protein At5g05190 [Arabidopsis thaliana]	_	_
c56307_g1	8.8	52.88	2.57	2.74e-05	0.00141	yes	up	hypothetical protein JCGZ_13749 [Jatropha curcas]	RecName: Full=Glucan endo-1,3-beta-D-glucosidase; AltName: Full=Major pollen allergen Ole e 9; AltName: Allergen=Ole e 9; Flags: Precursor	hypothetical protein	_
c65148_g1	12.61	46.35	1.87	2.8e-05	0.00144	yes	up	hypothetical protein AMTR_s00090p00059550 [Amborella trichopoda]	RecName: Full=65-kDa microtubule-associated protein 1; Short=AtMAP65-1 [Arabidopsis thaliana]	SubName: Full=Putative uncharacterized protein;	PRC1
c58205_g1	0.56	4.3	2.74	2.81e-05	0.00144	yes	up	_	_	_	_
c9708_g1	0.14	11.71	5.59	2.83e-05	0.00145	yes	up	PREDICTED: uncharacterized protein LOC103702096 [Phoenix dactylifera]	_	SubName: Full=Chromosome chr8 scaffold_88, whole genome shotgun sequence;	_
c27959_g1	0	1.61	4.1	2.91e-05	0.00149	yes	up	_	_	_	_
c39441_g2	2.72	13.64	2.28	2.95e-05	0.0015	yes	up	hypothetical protein MIMGU_mgv1a006713mg [Erythranthe guttata]	RecName: Full=UDP-glucuronic acid decarboxylase 1; AltName: Full=UDP-XYL synthase 1; AltName: Full=UDP-glucuronate decarboxylase 1; Short=UGD; Short=UXS-1 [Arabidop	_	UXS1, uxs
c59657_g1	0.03	1.07	3.16	2.96e-05	0.0015	yes	up	_	_	_	_
c53663_g1	0	14.14	7.15	2.97e-05	0.00151	yes	up	_	_	_	_
c59880_g3	4.66	21.26	2.17	3.03e-05	0.00154	yes	up	ATP binding protein, putative [Ricinus communis]	_	_	_
c44268_g1	43.49	248.97	2.51	3.04e-05	0.00154	yes	up	PREDICTED: putative lipid-binding protein At4g00165-like [Vitis vinifera]	RecName: Full=36.4 kDa proline-rich protein	_	_
c54335_g2	0.02	0.87	3.04	3.1e-05	0.00156	yes	up	PREDICTED: uncharacterized protein LOC103448862 [Malus domestica]	RecName: Full=Retrovirus-related Pol polyprotein from transposon TNT 1-94; Includes: RecName: Full=Protease; Includes: RecName: Full=Reverse transcriptase; Includes:	_	PRUNE, PPX1
c61952_g1	0.41	3.13	2.68	3.13e-05	0.00157	yes	up	_	_	_	_
c38784_g1	0	32.7	8.36	3.13e-05	0.00157	yes	up	Uncharacterized protein isoform 1 [Theobroma cacao]	_	_	_
c55887_g3	0.51	5.17	3.11	3.14e-05	0.00158	yes	up	calcium-dependent protein kinase, partial [Lilium longiflorum]	RecName: Full=Calcium-dependent protein kinase 28 [Arabidopsis thaliana]	_	CPK
c52864_g1	0.09	2.16	3.6	3.16e-05	0.00158	yes	up	_	_	_	_
c466_g1	0.57	5.55	3.08	3.17e-05	0.00159	yes	up	hypothetical protein L484_012480 [Morus notabilis]	_	_	_
c64519_g2	16.94	60.86	1.84	3.18e-05	0.00159	yes	up	ATP-binding cassette transporter, putative [Ricinus communis]	RecName: Full=Pleiotropic drug resistance protein 4 [Oryza sativa Japonica Group]	pleiotropic drug resistance protein	_
c66494_g1	0.35	4.84	3.46	3.22e-05	0.00161	yes	up	_	_	_	_
c52088_g1	0.09	1.4	3	3.25e-05	0.00162	yes	up	_	_	_	_
c55044_g1	0.11	4.61	4.47	3.25e-05	0.00162	yes	up	_	_	_	_
c63925_g1	17.3	96.17	2.47	3.26e-05	0.00162	yes	up	PREDICTED: lysosomal alpha-mannosidase-like isoform X2 [Phoenix dactylifera]	RecName: Full=Lysosomal alpha-mannosidase; Short=Laman; AltName: Full=Lysosomal acid alpha-mannosidase; AltName: Full=Mannosidase alpha class 2B member 1; AltName:	Os10g0140200	E3.2.1.24
c37645_g1	0.04	1.85	3.79	3.3e-05	0.00163	yes	up	_	_	_	_
c55285_g1	0.05	1.19	3.11	3.31e-05	0.00163	yes	up	_	_	_	_
c63611_g2	1.08	7.83	2.75	3.35e-05	0.00165	yes	up	_	_	_	_
c46587_g1	6.89	35.92	2.37	3.36e-05	0.00166	yes	up	_	_	_	_
c62499_g1	0.07	1.58	3.31	3.39e-05	0.00167	yes	up	_	_	_	_
c65714_g5	1	4.43	2.04	3.4e-05	0.00167	yes	up	PREDICTED: callose synthase 7-like isoform X1 [Phoenix dactylifera]	RecName: Full=Callose synthase 7; AltName: Full=1,3-beta-glucan synthase; AltName: Full=Protein GLUCAN SYNTHASE-LIKE 7 [Arabidopsis thaliana]	_	CALS
c61876_g1	1.49	23.26	3.88	3.4e-05	0.00167	yes	up	PREDICTED: acid phosphatase 1-like [Fragaria vesca subsp. vesca]	RecName: Full=Acid phosphatase 1; AltName: Full=Apase-1(1); Flags: Precursor	hypothetical protein	_
c38105_g2	4.88	34.64	2.8	3.42e-05	0.00168	yes	up	cytochrome B561, putative [Ricinus communis]	RecName: Full=Probable transmembrane ascorbate ferrireductase 3; AltName: Full=Artb561-3 [Arabidopsis thaliana]	_	CYB561
c41896_g1	21.59	71.59	1.72	3.48e-05	0.00169	yes	up	hypothetical protein POPTR_0003s13910g [Populus trichocarpa]	_	_	_
c57964_g1	1.7	11.42	2.68	3.48e-05	0.00169	yes	up	hypothetical protein VITISV_037767 [Vitis vinifera]	RecName: Full=Exocyst complex component EXO70B1; Short=AtExo70b1; AltName: Full=Exocyst subunit Exo70 family protein B1 [Arabidopsis thaliana]	_	EXOC7, EXO70
c64002_g1	3.23	21.39	2.69	3.53e-05	0.00172	yes	up	hypothetical protein PRUPE_ppa002579mg [Prunus persica]	RecName: Full=Probable inactive receptor kinase At4g23740; Flags: Precursor [Arabidopsis thaliana]	hypothetical protein	_
c32531_g1	0	1.88	4.3	3.55e-05	0.00172	yes	up	PREDICTED: GDSL esterase/lipase At1g71691-like [Vitis vinifera]	RecName: Full=GDSL esterase/lipase At1g71691; AltName: Full=Extracellular lipase At1g71691; Flags: Precursor [Arabidopsis thaliana]	SubName: Full=Chromosome chr18 scaffold_24, whole genome shotgun sequence;	_
c70880_g1	0	30.95	8.28	3.62e-05	0.00175	yes	up	PREDICTED: 21 kDa protein [Vitis vinifera]	_	_	_
c63943_g1	0.63	4.55	2.67	3.62e-05	0.00175	yes	up	_	_	_	_
c41506_g1	0.02	1.13	3.33	3.65e-05	0.00177	yes	up	_	_	_	_
c65493_g2	9.04	43.31	2.25	3.66e-05	0.00177	yes	up	PREDICTED: transmembrane protein 136-like [Phoenix dactylifera]	_	SubName: Full=Chromosome chr18 scaffold_1, whole genome shotgun sequence;	_
c57766_g1	0.04	2.94	4.46	3.67e-05	0.00177	yes	up	_	_	_	_
c24790_g1	0	0.82	3.21	3.68e-05	0.00177	yes	up	PREDICTED: uncharacterized protein LOC103331758 [Prunus mume]	_	_	_
c28859_g1	0	3.11	5.01	3.73e-05	0.0018	yes	up	3-ketoacyl-CoA synthase [Medicago truncatula]	RecName: Full=3-ketoacyl-CoA synthase 12; Short=KCS-12; AltName: Full=Very long-chain fatty acid condensing enzyme 12; Short=VLCFA condensing enzyme 12; Flags: Pre	_	KCS
c61941_g3	1.95	12.18	2.58	3.74e-05	0.0018	yes	up	_	_	_	_
c61571_g4	0	2.58	4.74	3.77e-05	0.00181	yes	up	_	_	_	_
c45694_g1	0.45	5.69	3.4	3.8e-05	0.00182	yes	up	_	_	_	_
c57377_g1	0.04	1.97	3.88	3.82e-05	0.00182	yes	up	_	_	_	_
c47738_g1	1.34	14.31	3.33	3.86e-05	0.00184	yes	up	PREDICTED: cytochrome P450 86B1 [Vitis vinifera]	RecName: Full=Cytochrome P450 86B1 [Arabidopsis thaliana]	_	CYP86B1
c62380_g1	0.1	3.14	3.99	3.89e-05	0.00185	yes	up	hypothetical protein [Beta vulgaris subsp. vulgaris]	_	_	_
c14951_g1	0.29	3.36	3.15	3.89e-05	0.00185	yes	up	_	_	_	_
c64341_g2	1.18	9.56	2.91	3.89e-05	0.00185	yes	up	_	_	_	_
c46691_g1	22.82	67.17	1.55	3.9e-05	0.00185	yes	up	PREDICTED: 3-ketoacyl-CoA synthase 11 [Cucumis melo]	_	SubName: Full=Putative uncharacterized protein (Chromosome chr11 scaffold_13, whole genome s [...]	KCS
c64567_g4	1.08	9.1	2.97	3.9e-05	0.00185	yes	up	_	_	_	_
c64335_g1	134.78	560.86	2.06	4e-05	0.0019	yes	up	o-methyltransferase, putative [Ricinus communis]	RecName: Full=Trans-resveratrol di-O-methyltransferase; AltName: Full=Resveratrol O-methyltransferase; Short=ROMT; Short=VvROMT [Vitis vinifera]	_	_
c54220_g1	0.85	6.24	2.74	4e-05	0.0019	yes	up	_	_	_	_
c13516_g1	0.3	4.07	3.4	4.04e-05	0.00191	yes	up	_	_	_	_
c63848_g5	1.27	6.85	2.35	4.05e-05	0.00191	yes	up	hypothetical protein VITISV_009450 [Vitis vinifera]	_	hypothetical protein	HD-ZIP
c69480_g1	42.59	225.48	2.4	4.09e-05	0.00193	yes	up	PREDICTED: uncharacterized protein LOC100813676 [Glycine max]	_	hypothetical protein	_
c52685_g2	4.46	32.56	2.84	4.1e-05	0.00193	yes	up	zinc finger protein, putative [Ricinus communis]	RecName: Full=GDSL esterase/lipase At5g45950; AltName: Full=Extracellular lipase At5g45950; Flags: Precursor [Arabidopsis thaliana]	_	_
c57665_g1	5.05	21.29	2.05	4.12e-05	0.00194	yes	up	fatty acid desaturase, putative [Ricinus communis]	RecName: Full=Delta(8)-fatty-acid desaturase 2; AltName: Full=Delta(8)-sphingolipid desaturase 2; AltName: Full=Sphingoid long-chain base desaturase 2; Short=Sphin	hypothetical protein	SLD
c47692_g1	2.73	17.66	2.65	4.13e-05	0.00194	yes	up	RAC-like GTP binding protein ARAC2 [Populus trichocarpa]	RecName: Full=Rac-like GTP-binding protein RAC2; Flags: Precursor	hypothetical protein	RAC1
c63769_g1	0.09	1.41	3.01	4.15e-05	0.00194	yes	up	_	_	_	_
c43947_g1	1.12	7.44	2.63	4.21e-05	0.00197	yes	up	hypothetical protein AMTR_s00001p00272070 [Amborella trichopoda]	RecName: Full=Transcription factor FAMA; AltName: Full=Basic helix-loop-helix protein 97; Short=AtbHLH97; Short=bHLH 97; AltName: Full=Transcription factor EN 14; A	_	_
c57459_g1	3.62	20.37	2.46	4.26e-05	0.00199	yes	up	PREDICTED: patatin group A-3-like [Vitis vinifera]	RecName: Full=Patatin-like protein 2; Short=AtPLP2; AltName: Full=Patatin-related phospholipase A IIalpha; Short=pPLAIIa; AltName: Full=Phospholipase A IIA; Short=A	SubName: Full=Chromosome chr18 scaffold_1, whole genome shotgun sequence;	_
c28403_g1	0.06	1.93	3.66	4.27e-05	0.00199	yes	up	_	_	_	_
c19420_g1	0.31	4.19	3.39	4.27e-05	0.00199	yes	up	_	_	_	_
c64973_g4	0.2	3.41	3.53	4.32e-05	0.00201	yes	up	unnamed protein product [Coffea canephora]	RecName: Full=Probable LRR receptor-like serine/threonine-protein kinase At2g24230; Flags: Precursor [Arabidopsis thaliana]	_	_
c56172_g2	0.33	3.75	3.15	4.38e-05	0.00203	yes	up	_	_	_	_
c55548_g1	0.49	4.85	3.06	4.39e-05	0.00204	yes	up	_	_	_	_
c52415_g4	0.93	5.04	2.32	4.41e-05	0.00204	yes	up	unnamed protein product [Coffea canephora]	RecName: Full=Boron transporter 1 [Arabidopsis thaliana]	_	_
c64443_g1	0.24	2.47	2.92	4.42e-05	0.00204	yes	up	hypothetical protein VITISV_014022 [Vitis vinifera]	_	hypothetical protein LOC100245142	_
c28482_g1	0.02	0.89	3.07	4.45e-05	0.00205	yes	up	_	_	_	_
c72367_g1	0.06	1.55	3.34	4.45e-05	0.00205	yes	up	_	_	_	_
c38217_g1	3.2	33.24	3.34	4.47e-05	0.00206	yes	up	_	_	_	_
c74519_g1	0.86	9.51	3.32	4.48e-05	0.00206	yes	up	_	_	_	_
c58635_g3	1.12	6.72	2.49	4.48e-05	0.00206	yes	up	hypothetical protein JCGZ_25833 [Jatropha curcas]	RecName: Full=Protein STRUBBELIG-RECEPTOR FAMILY 3; AltName: Full=Leucine-rich repeat receptor kinase-like protein SRF3; Flags: Precursor [Arabidopsis thaliana]	hypothetical protein	_
c32696_g1	1.06	10.16	3.15	4.49e-05	0.00206	yes	up	hypothetical protein PRUPE_ppa020133mg [Prunus persica]	_	_	_
c51692_g1	0.1	3.34	4.12	4.55e-05	0.00208	yes	up	_	_	_	_
c42699_g1	5.16	24.89	2.25	4.56e-05	0.00208	yes	up	_	_	_	_
c47628_g2	2.63	9.95	1.88	4.56e-05	0.00208	yes	up	hypothetical protein L484_008434 [Morus notabilis]	RecName: Full=Kinesin-related protein 4; AltName: Full=Kinesin family member 4; AltName: Full=Kinesin-7 [Dictyostelium discoideum]	SubName: Full=Chromosome chr3 scaffold_8, whole genome shotgun sequence;	CENPE
c62419_g1	0.47	4.74	3.08	4.57e-05	0.00208	yes	up	PREDICTED: putative disease resistance protein RGA1 [Phoenix dactylifera]	_	_	_
c58327_g7	0.07	2.97	4.18	4.58e-05	0.00208	yes	up	PREDICTED: uncharacterized protein LOC103324338 [Prunus mume]	_	hypothetical protein	_
c59579_g1	0.12	3.03	3.82	4.58e-05	0.00208	yes	up	_	_	_	_
c35145_g2	0.23	2.45	2.93	4.58e-05	0.00208	yes	up	_	_	_	_
c64458_g5	0	1	3.45	4.59e-05	0.00208	yes	up	_	_	_	_
c47185_g1	5.44	23.53	2.09	4.6e-05	0.00208	yes	up	_	_	_	_
c56026_g1	0.05	1.72	3.58	4.75e-05	0.00215	yes	up	GDSL-motif lipase/hydrolase family protein [Populus trichocarpa]	RecName: Full=GDSL esterase/lipase At5g45950; AltName: Full=Extracellular lipase At5g45950; Flags: Precursor [Arabidopsis thaliana]	hypothetical protein	_
c26769_g1	0	1.1	3.59	4.76e-05	0.00215	yes	up	_	_	_	_
c53348_g1	0.86	5.57	2.56	4.83e-05	0.00218	yes	up	_	_	_	_
c42757_g4	0.04	0.94	2.85	4.9e-05	0.0022	yes	up	_	_	_	_
c12963_g1	0	3.95	5.34	4.9e-05	0.0022	yes	up	_	_	_	_
c51435_g1	0.26	2.27	2.73	4.91e-05	0.0022	yes	up	PREDICTED: LRR receptor-like serine/threonine-protein kinase FEI 1 isoform X2 [Phoenix dactylifera]	_	SubName: Full=Chromosome chr17 scaffold_101, whole genome shotgun sequence;	_
c65835_g1	0.57	8.25	3.64	4.93e-05	0.00221	yes	up	_	_	_	_
c45885_g2	0.15	4.11	4.06	4.97e-05	0.00222	yes	up	_	_	_	_
c57081_g4	0.61	3.98	2.52	4.97e-05	0.00222	yes	up	_	_	_	_
c63199_g1	1.54	7.01	2.12	5.02e-05	0.00224	yes	up	hypothetical protein M514_19708 [Trichuris suis]	_	_	_
c56161_g3	7.22	26.91	1.88	5.03e-05	0.00224	yes	up	_	_	_	_
c66671_g1	7.71	35.11	2.17	5.05e-05	0.00225	yes	up	PREDICTED: protein PROTON GRADIENT REGULATION 5, chloroplastic-like [Cucumis sativus]	RecName: Full=Protein PROTON GRADIENT REGULATION 5, chloroplastic; Flags: Precursor [Arabidopsis thaliana]	_	_
c58237_g1	58.47	236.25	2.01	5.11e-05	0.00227	yes	up	PREDICTED: protein ECERIFERUM 26-like [Phoenix dactylifera]	_	_	_
c45199_g1	2.34	28.69	3.56	5.13e-05	0.00228	yes	up	hypothetical protein AMTR_s00002p00219320 [Amborella trichopoda]	RecName: Full=Glycine-rich cell wall structural protein 1.8; Short=GRP 1.8; Flags: Precursor	_	_
c53607_g1	16.73	64.12	1.93	5.18e-05	0.00229	yes	up	unnamed protein product [Vitis vinifera]	_	SubName: Full=Chromosome chr1 scaffold_5, whole genome shotgun sequence;	SCPL-II
c48213_g1	0.14	2.16	3.22	5.18e-05	0.00229	yes	up	PREDICTED: LOW QUALITY PROTEIN: kinesin-like protein KIF18B [Malus domestica]	RecName: Full=Kinesin-like protein KIF19 [Homo sapiens]	SubName: Full=Chromosome chr17 scaffold_16, whole genome shotgun sequence;	KIF18_19
c39614_g1	0.14	2.82	3.59	5.2e-05	0.0023	yes	up	MYB12 [Gerbera hybrid cultivar]	_	SubName: Full=Chromosome chr14 scaffold_9, whole genome shotgun sequence;	MYBP
c55799_g1	0.09	1.89	3.36	5.22e-05	0.0023	yes	up	PREDICTED: uncharacterized protein LOC103698082 [Phoenix dactylifera]	RecName: Full=NAC domain-containing protein 78; Short=ANAC078 [Arabidopsis thaliana]	anac028 (Arabidopsis NAC domain containing protein 28); transcription factor; Arabidopsis NA [...]	_
c61616_g1	4.16	16.62	1.97	5.28e-05	0.00233	yes	up	hypothetical protein EUGRSUZ_K00085 [Eucalyptus grandis]	RecName: Full=Cellulose synthase-like protein D3; Short=AtCslD3; AltName: Full=Protein KOJAK [Arabidopsis thaliana]	_	_
c46108_g2	0.52	7.11	3.53	5.31e-05	0.00234	yes	up	PREDICTED: glucan endo-1,3-beta-glucosidase [Vitis vinifera]	RecName: Full=Glucan endo-1,3-beta-D-glucosidase; AltName: Full=Major pollen allergen Ole e 9; AltName: Allergen=Ole e 9; Flags: Precursor	SubName: Full=Putative uncharacterized protein (Chromosome chr19 scaffold_4, whole genome sh [...]	_
c59799_g3	1.82	10.04	2.4	5.34e-05	0.00235	yes	up	hypothetical protein L484_015923 [Morus notabilis]	_	_	_
c63601_g1	66.1	206.68	1.64	5.38e-05	0.00236	yes	up	hypothetical protein MTR_5g016250 [Medicago truncatula]	RecName: Full=Classical arabinogalactan protein 9; Flags: Precursor [Arabidopsis thaliana]	_	_
c45837_g1	0.18	2.06	2.93	5.46e-05	0.00239	yes	up	_	_	_	_
c45468_g1	0.04	0.84	2.78	5.48e-05	0.0024	yes	up	_	_	_	_
c43953_g1	0.03	1.09	3.22	5.52e-05	0.00241	yes	up	ferric reductase oxidase [Manihot esculenta]	RecName: Full=Ferric reduction oxidase 2; Short=AtFRO2; AltName: Full=Ferric-chelate reductase 2; AltName: Full=Protein FERRIC CHELATE REDUCTASE DEFECTIVE 1 [Arabid	_	_
c57906_g5	6.51	20.89	1.67	5.52e-05	0.00241	yes	up	putative auxin response factor 3 [Illicium parviflorum]	_	_	K14486, ARF
c61335_g1	1.66	8.45	2.28	5.52e-05	0.00241	yes	up	_	_	_	_
c32948_g1	0.03	3.09	4.57	5.54e-05	0.00241	yes	up	PREDICTED: lysM domain-containing GPI-anchored protein 1-like [Vitis vinifera]	RecName: Full=LysM domain-containing GPI-anchored protein 1; Flags: Precursor [Arabidopsis thaliana]	_	_
c58165_g1	1.41	7.38	2.31	5.57e-05	0.00242	yes	up	_	_	_	_
c64002_g2	4.8	21.78	2.16	5.6e-05	0.00244	yes	up	Leucine-rich repeat protein kinase family protein [Theobroma cacao]	RecName: Full=Probable inactive receptor kinase At5g58300; Flags: Precursor [Arabidopsis thaliana]	SubName: Full=Chromosome chr6 scaffold_3, whole genome shotgun sequence;	_
c28638_g1	0.39	8.32	4.1	5.64e-05	0.00245	yes	up	_	_	_	_
c57103_g1	0	6.05	5.94	5.65e-05	0.00245	yes	up	_	_	_	_
c57090_g1	0.63	6.01	3.07	5.67e-05	0.00246	yes	up	conserved hypothetical protein [Ricinus communis]	_	_	_
c58472_g2	0.09	1.16	2.76	5.69e-05	0.00246	yes	up	_	_	_	_
c57777_g1	0.04	1.07	3.08	5.76e-05	0.00249	yes	up	PREDICTED: uncharacterized protein LOC101260201 [Solanum lycopersicum]	_	_	_
c54034_g1	0	1.48	3.98	5.8e-05	0.0025	yes	up	_	_	_	_
c66581_g1	0.17	3.24	3.64	5.83e-05	0.00251	yes	up	_	_	_	_
c60939_g4	79.67	253.99	1.67	5.85e-05	0.00252	yes	up	beta-D-galactosidase [Persea americana]	RecName: Full=Beta-galactosidase 3; Short=Lactase 3; Flags: Precursor [Arabidopsis thaliana]	RecName: Full=Beta-galactosidase; EC=3.2.1.23;	_
c58674_g6	0	2	4.39	5.86e-05	0.00252	yes	up	_	_	_	_
c58653_g1	4.08	38.26	3.2	5.9e-05	0.00254	yes	up	PREDICTED: O-acyltransferase WSD1 [Vitis vinifera]	RecName: Full=O-acyltransferase WSD1; AltName: Full=Diacylglycerol O-acyltransferase; Short=DGAT; AltName: Full=Long-chain-alcohol O-fatty-acyltransferase; AltName:	SubName: Full=Chromosome chr12 scaffold_18, whole genome shotgun sequence;	_
c62390_g1	0.26	4.74	3.74	6.02e-05	0.00258	yes	up	_	_	_	_
c50404_g1	0.77	5.47	2.67	6.1e-05	0.00261	yes	up	PREDICTED: protein LONGIFOLIA 1-like [Fragaria vesca subsp. vesca]	_	_	_
c51618_g1	0.02	0.82	2.92	6.13e-05	0.00262	yes	up	_	_	_	_
c76423_g1	0	4.05	5.37	6.14e-05	0.00263	yes	up	_	_	_	_
c28205_g1	1.54	10.68	2.71	6.21e-05	0.00265	yes	up	DOF domain class transcription factor, putative [Theobroma cacao]	RecName: Full=Dof zinc finger protein DOF2.1; Short=AtDOF2.1 [Arabidopsis thaliana]	_	_
c59165_g3	6.99	18.63	1.4	6.22e-05	0.00265	yes	up	GDSL-motif lipase/hydrolase family protein [Populus trichocarpa]	RecName: Full=GDSL esterase/lipase At5g45950; AltName: Full=Extracellular lipase At5g45950; Flags: Precursor [Arabidopsis thaliana]	hypothetical protein	_
c53513_g1	0.3	5.55	3.84	6.23e-05	0.00265	yes	up	_	_	_	_
c50259_g1	15.63	89.27	2.51	6.24e-05	0.00265	yes	up	polygalacturonase inhibitor-like family protein [Populus trichocarpa]	_	SubName: Full=Putative uncharacterized protein;	_
c46406_g1	20.47	90.54	2.14	6.26e-05	0.00266	yes	up	PREDICTED: glucan endo-1,3-beta-glucosidase-like protein 3 [Vitis vinifera]	RecName: Full=Glucan endo-1,3-beta-glucosidase-like protein 3; Flags: Precursor [Arabidopsis thaliana]	SubName: Full=Chromosome chr17 scaffold_12, whole genome shotgun sequence;	_
c66330_g1	23.02	115.25	2.32	6.32e-05	0.00268	yes	up	PREDICTED: lysosomal alpha-mannosidase-like isoform X1 [Phoenix dactylifera]	RecName: Full=Lysosomal alpha-mannosidase; Short=Laman; AltName: Full=Lysosomal acid alpha-mannosidase; AltName: Full=Mannosidase alpha class 2B member 1; AltName:	annotation not avaliable	E3.2.1.24
c56553_g3	0.31	9.27	4.5	6.33e-05	0.00269	yes	up	PREDICTED: peroxidase 19 [Phoenix dactylifera]	RecName: Full=Peroxidase 19; Short=Atperox P19; AltName: Full=ATP51; Flags: Precursor [Arabidopsis thaliana]	_	E1.11.1.7
c51756_g1	0.99	7.69	2.84	6.37e-05	0.0027	yes	up	_	_	_	_
c65972_g1	6.61	15.11	1.18	6.37e-05	0.0027	yes	up	PREDICTED: kinesin-4-like [Phoenix dactylifera]	RecName: Full=Kinesin KP1; AltName: Full=Kinesin-like protein 1; Short=AtKP1 [Arabidopsis thaliana]	SubName: Full=Chromosome chr2 scaffold_105, whole genome shotgun sequence;	KIFC2_3
c43366_g1	0.25	2.66	2.99	6.41e-05	0.00271	yes	up	PREDICTED: squamosa promoter-binding-like protein 7 [Phoenix dactylifera]	RecName: Full=Squamosa promoter-binding-like protein 7 [Oryza sativa Japonica Group]	hypothetical protein	AATF, BFR2
c52959_g1	0	1.46	3.97	6.47e-05	0.00273	yes	up	_	_	_	_
c29336_g1	0.08	1.57	3.18	6.5e-05	0.00273	yes	up	hypothetical protein VITISV_037042 [Vitis vinifera]	_	_	_
c62277_g3	0	1.31	3.81	6.5e-05	0.00273	yes	up	PREDICTED: uncharacterized protein LOC103697430 [Phoenix dactylifera]	_	_	_
c20089_g1	0	0.75	3.09	6.51e-05	0.00274	yes	up	_	_	_	_
c61434_g2	0.5	8.03	3.76	6.54e-05	0.00274	yes	up	_	_	_	_
c65109_g5	9.01	35.83	1.98	6.65e-05	0.00277	yes	up	hypothetical protein CICLE_v10004922mg [Citrus clementina]	_	_	_
c64412_g7	8.82	53.32	2.58	6.87e-05	0.00285	yes	up	PREDICTED: GDSL esterase/lipase At5g45670-like [Phoenix dactylifera]	RecName: Full=GDSL esterase/lipase At1g29670; AltName: Full=Extracellular lipase At1g29670; Flags: Precursor [Arabidopsis thaliana]	SubName: Full=Chromosome undetermined scaffold_186, whole genome shotgun sequence;	_
c52801_g1	0.26	2.43	2.81	6.89e-05	0.00285	yes	up	_	_	_	_
c60800_g2	0.94	13.64	3.73	6.9e-05	0.00285	yes	up	_	_	_	_
c63772_g1	6.1	41.9	2.76	6.93e-05	0.00286	yes	up	hypothetical protein EUGRSUZ_D01839 [Eucalyptus grandis]	RecName: Full=Cytochrome P450 86A2; AltName: Full=Protein ABERRANT INDUCTION OF TYPE THREE 1 [Arabidopsis thaliana]	_	CYP86A4S
c7978_g1	0	1.88	4.31	6.99e-05	0.00288	yes	up	_	_	_	_
c63128_g1	10.93	44.28	2.01	7.06e-05	0.00291	yes	up	PREDICTED: subtilisin-like protease [Vitis vinifera]	RecName: Full=Cucumisin; AltName: Allergen=Cuc m 1; Flags: Precursor [Cucumis melo]	SubName: Full=Chromosome undetermined scaffold_226, whole genome shotgun sequence;	_
c54495_g2	86.93	260.94	1.58	7.1e-05	0.00292	yes	up	PREDICTED: transcription factor UNE10-like [Vitis vinifera]	RecName: Full=Transcription factor UNE10; AltName: Full=Basic helix-loop-helix protein 16; Short=AtbHLH16; Short=bHLH 16; AltName: Full=Protein UNFERTILIZED EMBRYO	SubName: Full=Chromosome chr15 scaffold_19, whole genome shotgun sequence;	_
c54453_g2	3.6	26.31	2.84	7.13e-05	0.00293	yes	up	PREDICTED: cytochrome P450 86A1 [Vitis vinifera]	RecName: Full=Cytochrome P450 86A1; AltName: Full=CYPLXXXVI; AltName: Full=P450-dependent fatty acid omega-hydroxylase; AltName: Full=Protein HYDROXYLASE OF ROOT S	SubName: Full=Chromosome chr6 scaffold_3, whole genome shotgun sequence;	CYP86A1
c33441_g1	0.03	1.01	3.14	7.17e-05	0.00293	yes	up	_	_	_	_
c59581_g2	13.61	49.51	1.86	7.23e-05	0.00296	yes	up	PREDICTED: glucomannan 4-beta-mannosyltransferase 9 [Vitis vinifera]	RecName: Full=Glucomannan 4-beta-mannosyltransferase 9; AltName: Full=Cellulose synthase-like protein A9; Short=AtCslA9; AltName: Full=Glucomannan synthase; AltNam	SubName: Full=Chromosome chr8 scaffold_23, whole genome shotgun sequence;	CSLA
c63317_g1	10.83	37.27	1.77	7.24e-05	0.00296	yes	up	hypothetical protein VITISV_014614 [Vitis vinifera]	RecName: Full=Probable E3 ubiquitin-protein ligase XBOS32; AltName: Full=Ankyrin repeat domain and RING finger-containing protein XBOS32; AltName: Full=XB3 protein	SubName: Full=Chromosome chr11 scaffold_14, whole genome shotgun sequence;	XBAT32_33
c57563_g3	66.73	251.57	1.91	7.26e-05	0.00296	yes	up	3-ketoacyl-CoA synthase [Arachis hypogaea]	RecName: Full=3-ketoacyl-CoA synthase 6; Short=KCS-6; AltName: Full=Cuticular protein 1; AltName: Full=Very long-chain fatty acid condensing enzyme 6; Short=VLCFA c	SubName: Full=Putative uncharacterized protein (Chromosome chr14 scaffold_9, whole genome sh [...]	KCS
c47773_g2	0	2.98	4.94	7.29e-05	0.00298	yes	up	T4.15 [Malus x robusta]	_	_	_
c29235_g1	0.04	1.99	3.93	7.33e-05	0.00299	yes	up	_	_	_	_
c36141_g1	1.17	8.88	2.82	7.38e-05	0.003	yes	up	_	_	_	_
c52685_g1	1.72	19.43	3.42	7.41e-05	0.00301	yes	up	PREDICTED: GDSL esterase/lipase At5g45950-like isoform 1 [Vitis vinifera]	RecName: Full=GDSL esterase/lipase At5g45950; AltName: Full=Extracellular lipase At5g45950; Flags: Precursor [Arabidopsis thaliana]	SubName: Full=Chromosome chr10 scaffold_138, whole genome shotgun sequence;	_
c31347_g2	0.69	6.08	2.97	7.43e-05	0.00301	yes	up	hypothetical protein VITISV_037079 [Vitis vinifera]	RecName: Full=Copia protein; AltName: Full=Gag-int-pol protein; Contains: RecName: Full=Copia VLP protein; Contains: RecName: Full=Copia protease [Drosophila melan	_	PRUNE, PPX1
c37878_g1	0.15	2.28	3.26	7.44e-05	0.00302	yes	up	hypothetical protein VITISV_026466 [Vitis vinifera]	_	SubName: Full=Chromosome chr3 scaffold_95, whole genome shotgun sequence;	_
c64132_g1	1	5.92	2.45	7.47e-05	0.00302	yes	up	_	_	_	_
c63250_g1	222.26	875.91	1.98	7.49e-05	0.00302	yes	up	hypothetical protein CICLE_v10026128mg [Citrus clementina]	RecName: Full=Mitochondrial uncoupling protein 5; Short=AtPUMP5; AltName: Full=Mitochondrial dicarboxylate carrier 1 [Arabidopsis thaliana]	hypothetical protein	SLC25A11, OGC
c66457_g4	0.93	10.71	3.39	7.49e-05	0.00302	yes	up	ABC transporter G family member 32 [Morus notabilis]	RecName: Full=Pleiotropic drug resistance protein 6 [Oryza sativa Japonica Group]	SubName: Full=Chromosome chr11 scaffold_13, whole genome shotgun sequence;	_
c52466_g1	0.32	4.42	3.42	7.49e-05	0.00302	yes	up	_	_	_	_
c56885_g1	0.44	3.48	2.73	7.49e-05	0.00302	yes	up	unnamed protein product [Coffea canephora]	_	_	_
c33350_g1	0.06	2.79	4.22	7.52e-05	0.00303	yes	up	_	_	_	_
c37331_g1	2.07	8.72	2.02	7.53e-05	0.00303	yes	up	PREDICTED: protein S-acyltransferase 21 [Phoenix dactylifera]	_	SubName: Full=Chromosome chr18 scaffold_137, whole genome shotgun sequence;	ZDHHC
c51186_g1	0.3	3.02	2.96	7.53e-05	0.00303	yes	up	_	_	_	_
c53636_g1	0.01	0.63	2.68	7.56e-05	0.00304	yes	up	PREDICTED: proline-rich receptor-like protein kinase PERK9-like [Vitis vinifera]	_	SubName: Full=Chromosome chr3 scaffold_8, whole genome shotgun sequence;	IRAK1
c51601_g3	1.42	7.67	2.35	7.56e-05	0.00304	yes	up	_	_	_	_
c66806_g4	0.02	0.94	3.13	7.59e-05	0.00305	yes	up	_	_	_	_
c48216_g1	1.47	9.02	2.54	7.65e-05	0.00307	yes	up	_	_	_	_
c43432_g1	0.28	2.94	2.99	7.67e-05	0.00307	yes	up	_	_	_	_
c57113_g1	0.15	1.42	2.58	7.68e-05	0.00307	yes	up	_	_	_	_
c52838_g2	29.06	127.71	2.13	7.69e-05	0.00307	yes	up	PREDICTED: uncharacterized protein LOC102626749 isoform X1 [Citrus sinensis]	_	_	_
c41550_g1	5.31	19.37	1.85	7.7e-05	0.00307	yes	up	PREDICTED: protein vip1-like [Vitis vinifera]	_	SubName: Full=Chromosome chr1 scaffold_5, whole genome shotgun sequence;	_
c66580_g1	40.3	156.76	1.96	7.86e-05	0.00313	yes	up	hypothetical protein JCGZ_16390 [Jatropha curcas]	RecName: Full=Serine/threonine-protein kinase TOR; AltName: Full=Protein TARGET OF RAPAMYCIN; Short=AtTOR [Arabidopsis thaliana]	_	MTOR, FRAP, TOR
c31277_g1	0.67	10.25	3.74	7.98e-05	0.00317	yes	up	hypothetical protein JCGZ_25405 [Jatropha curcas]	RecName: Full=WW domain-binding protein 11; Short=WBP-11	_	_
c48482_g2	103.57	329.03	1.67	7.98e-05	0.00317	yes	up	_	_	_	_
c62697_g1	32.95	85.78	1.38	7.99e-05	0.00317	yes	up	PREDICTED: probable alpha,alpha-trehalose-phosphate synthase [UDP-forming]	_	SubName: Full=Chromosome chr17 scaffold_12, whole genome shotgun sequence;	TPS
c56654_g1	0.34	2.71	2.67	8e-05	0.00317	yes	up	PREDICTED: uncharacterized protein LOC103712110 isoform X4 [Phoenix dactylifera]	_	_	_
c48689_g2	0.09	1.85	3.35	8.04e-05	0.00318	yes	up	_	_	_	_
c54203_g1	0.15	2.55	3.43	8.05e-05	0.00318	yes	up	PREDICTED: uncharacterized protein LOC103714829 [Phoenix dactylifera]	_	SubName: Full=Chromosome chr9 scaffold_7, whole genome shotgun sequence;	_
c48891_g2	43.56	177.54	2.02	8.07e-05	0.00318	yes	up	PREDICTED: glycerol-3-phosphate acyltransferase 6 [Vitis vinifera]	RecName: Full=Glycerol-3-phosphate 2-O-acyltransferase 6; Short=AtGPAT6; AltName: Full=Glycerol-3-phosphate acyltransferase 6 [Arabidopsis thaliana]	_	GPAT
c59086_g3	0.24	3.23	3.31	8.08e-05	0.00318	yes	up	_	_	_	_
c64859_g1	0.27	1.7	2.27	8.08e-05	0.00318	yes	up	hypothetical protein VITISV_020585 [Vitis vinifera]	_	_	_
c44100_g1	0	6.23	5.98	8.12e-05	0.00319	yes	up	_	_	_	_
c64081_g1	8.87	28.39	1.67	8.23e-05	0.00323	yes	up	PREDICTED: uncharacterized protein LOC100254049 [Vitis vinifera]	_	hypothetical protein	_
c66522_g1	0	9.34	6.56	8.26e-05	0.00323	yes	up	_	_	_	_
c53652_g1	0	0.93	3.37	8.27e-05	0.00324	yes	up	_	_	_	_
c61236_g2	287.53	750.16	1.38	8.28e-05	0.00324	yes	up	serine-threonine kinase [Persea americana]	RecName: Full=CBL-interacting protein kinase 18; AltName: Full=OsCIPK18 [Oryza sativa Japonica Group]	_	PRKAA, AMPK
c48369_g1	5.1	31.71	2.61	8.31e-05	0.00324	yes	up	PREDICTED: arabinogalactan peptide 22-like [Phoenix dactylifera]	RecName: Full=Arabinogalactan peptide 20; Short=AG-peptide 20; Flags: Precursor [Arabidopsis thaliana]	SubName: Full=Putative uncharacterized protein (Chromosome undetermined scaffold_171, whole [...]	_
c57138_g2	0.08	1.54	3.21	8.35e-05	0.00325	yes	up	_	_	_	_
c62166_g1	10.88	165.57	3.91	8.35e-05	0.00325	yes	up	PREDICTED: GDSL esterase/lipase EXL3-like [Malus domestica]	RecName: Full=GDSL esterase/lipase EXL3; AltName: Full=Family II extracellular lipase 3; Short=Family II lipase EXL3; Flags: Precursor [Arabidopsis thaliana]	SubName: Full=Chromosome chr18 scaffold_1, whole genome shotgun sequence;	_
c61484_g2	0.04	2.07	3.98	8.38e-05	0.00326	yes	up	PREDICTED: uncharacterized oxidoreductase At4g09670-like [Phoenix dactylifera]	RecName: Full=Uncharacterized oxidoreductase At4g09670 [Arabidopsis thaliana]	annotation not avaliable	_
c46638_g1	0.74	7.63	3.2	8.47e-05	0.00329	yes	up	_	_	_	_
c63930_g3	0.07	1.71	3.4	8.48e-05	0.00329	yes	up	_	_	_	_
c20119_g1	0.03	1.19	3.32	8.57e-05	0.00332	yes	up	hypothetical protein PHAVU_002G018100g [Phaseolus vulgaris]	RecName: Full=Mitogen-activated protein kinase kinase kinase NPK1; AltName: Full=Nicotiana protein kinase 1 [Nicotiana tabacum]	_	_
c31467_g1	0.34	3.48	3.02	8.63e-05	0.00334	yes	up	_	_	_	_
c46245_g1	0	0.77	3.12	8.68e-05	0.00335	yes	up	_	_	_	_
c35023_g2	4.41	29.52	2.72	8.68e-05	0.00335	yes	up	Cytochrome P450, family 86, subfamily A, polypeptide 8 isoform 1 [Theobroma cacao]	RecName: Full=Cytochrome P450 86A8; AltName: Full=Protein LACERATA [Arabidopsis thaliana]	_	CYP86A4S
c51227_g1	0.05	1.14	3.07	8.74e-05	0.00337	yes	up	_	_	_	_
c50482_g2	5.59	19.73	1.8	8.74e-05	0.00337	yes	up	P-loop nucleoside triphosphate hydrolases superfamily protein with CH (Calponin ) domain isoform 2 [Theobroma cacao]	RecName: Full=Kinesin-4; AltName: Full=Kinesin-like protein D [Arabidopsis thaliana]	annotation not avaliable	KIFC2_3
c47198_g1	17.66	52.7	1.57	8.84e-05	0.0034	yes	up	PREDICTED: uncharacterized protein LOC103319196 [Prunus mume]	_	SubName: Full=Chromosome chr13 scaffold_286, whole genome shotgun sequence;	_
c46207_g1	0.86	17.73	4.22	8.85e-05	0.0034	yes	up	Phy rapidly regulated 1, putative [Theobroma cacao]	_	SubName: Full=Putative uncharacterized protein;	_
c61372_g1	0	1.76	4.22	8.96e-05	0.00344	yes	up	_	_	_	_
c59450_g2	12.85	48.39	1.9	8.98e-05	0.00344	yes	up	_	_	_	_
c40602_g2	16.69	61.65	1.88	8.99e-05	0.00344	yes	up	conserved hypothetical protein [Ricinus communis]	_	hypothetical protein	_
c62421_g1	15.92	53.79	1.75	9.06e-05	0.00347	yes	up	Kinase, putative isoform 1 [Theobroma cacao]	RecName: Full=Probable serine/threonine-protein kinase WNK1; Short=OsWNK1; AltName: Full=Mitogen-activated protein kinase kinase 1; AltName: Full=Protein kinase wi	hypothetical protein	WNK, PRKWNK
c55668_g1	1.1	10.18	3.1	9.06e-05	0.00347	yes	up	hypothetical protein POPTR_0016s06230g [Populus trichocarpa]	_	hypothetical protein	_
c53527_g2	0.14	2.39	3.37	9.18e-05	0.0035	yes	up	unknown [Picea sitchensis]	_	_	_
c62681_g3	10	122.54	3.6	9.18e-05	0.0035	yes	up	_	_	_	_
c52871_g2	0.02	1.21	3.42	9.2e-05	0.0035	yes	up	_	_	_	_
c14267_g1	0.29	3.94	3.37	9.21e-05	0.0035	yes	up	_	_	_	_
c44466_g1	4.62	40.43	3.1	9.22e-05	0.00351	yes	up	unknown protein [Arabidopsis thaliana]	_	unknown protein; unknown protein; LOCATED IN: endomembrane system; EXPRESSED IN: 22 plant st [...]	_
c57707_g1	0.63	5.2	2.87	9.49e-05	0.0036	yes	up	PREDICTED: F-box/LRR-repeat protein 17 [Vitis vinifera]	RecName: Full=F-box/LRR-repeat protein 17; AltName: Full=F-box-like protein 17 [Arabidopsis thaliana]	SubName: Full=Chromosome chr7 scaffold_31, whole genome shotgun sequence;	_
c53866_g1	0.58	4.11	2.64	9.5e-05	0.0036	yes	up	PREDICTED: uncharacterized protein LOC103709940 isoform X1 [Phoenix dactylifera]	_	_	_
c7082_g1	0.17	3.77	3.83	9.55e-05	0.00361	yes	up	_	_	_	_
c38346_g1	0.06	1.78	3.54	9.63e-05	0.00363	yes	up	PREDICTED: E3 ubiquitin-protein ligase ATL4-like [Vitis vinifera]	RecName: Full=E3 ubiquitin-protein ligase ATL4; AltName: Full=Protein ARABIDOPSIS TOXICOS EN LEVADURA 4; Short=Protein ATL4; AltName: Full=RING-H2 finger protein AT	_	ATL4
c54034_g2	0	1.23	3.74	9.64e-05	0.00364	yes	up	_	_	_	_
c48546_g2	3.81	29.14	2.9	9.67e-05	0.00364	yes	up	Eukaryotic aspartyl protease family protein, putative [Theobroma cacao]	_	_	_
c62005_g6	5.94	35.99	2.58	9.84e-05	0.0037	yes	up	_	_	_	_
c57949_g2	0.21	3.11	3.37	9.88e-05	0.00371	yes	up	_	_	_	_
c55416_g2	0	1.89	4.32	9.99e-05	0.00374	yes	up	hypothetical protein EUGRSUZ_C02101 [Eucalyptus grandis]	RecName: Full=Fasciclin-like arabinogalactan protein 14; Flags: Precursor [Arabidopsis thaliana]	_	_
c54980_g1	4.54	94.71	4.35	0.0001	0.00374	yes	up	RecName: Full=Beta-cubebene synthase; Short=Mg25 beta-cubebene synthase [Magnolia grandiflora]	RecName: Full=Beta-cubebene synthase; Short=Mg25	_	GERD
c55305_g1	35.82	114.47	1.67	0.0001	0.00374	yes	up	PREDICTED: uncharacterized protein LOC101307982 [Fragaria vesca subsp. vesca]	_	_	_
c65324_g4	0.4	3.22	2.73	0.000101	0.00376	yes	up	_	_	_	_
c49081_g1	0.33	3.84	3.18	0.000101	0.00378	yes	up	_	_	_	_
c65492_g1	0.24	5.95	4.13	0.000102	0.00381	yes	up	PREDICTED: uncharacterized protein LOC100257521 [Vitis vinifera]	RecName: Full=RNA-binding protein 24; AltName: Full=RNA-binding motif protein 24; AltName: Full=RNA-binding protein SEB-4 [Danio rerio]	SubName: Full=Chromosome chr15 scaffold_37, whole genome shotgun sequence;	_
c58368_g2	14.94	60.68	2.01	0.000103	0.00383	yes	up	PREDICTED: LOW QUALITY PROTEIN: probable inactive receptor kinase At1g48480 [Phoenix dactylifera]	RecName: Full=Probable inactive receptor kinase At1g48480; Flags: Precursor [Arabidopsis thaliana]	_	_
c45747_g1	0	2.46	4.68	0.000104	0.00385	yes	up	unnamed protein product [Coffea canephora]	RecName: Full=UPF0481 protein At3g47200 [Arabidopsis thaliana]	_	_
c55901_g1	0.26	4.58	3.7	0.000104	0.00385	yes	up	RecName: Full=Myrcene synthase, chloroplastic; Flags: Precursor putative chloroplast terpene synthase [Quercus ilex]	_	_	_
c62040_g1	5.02	19.73	1.96	0.000104	0.00385	yes	up	hypothetical protein VITISV_042049 [Vitis vinifera]	RecName: Full=Cytochrome P450 77A3	SubName: Full=Chromosome chr13 scaffold_74, whole genome shotgun sequence;	_
c63368_g1	204.56	636.93	1.64	0.000104	0.00386	yes	up	PREDICTED: magnesium-chelatase subunit ChlH, chloroplastic-like [Glycine max]	RecName: Full=Magnesium-chelatase subunit ChlH, chloroplastic; Short=Mg-chelatase subunit H; AltName: Full=Mg-protoporphyrin IX chelatase subunit ChlH; Flags: Prec	magnesium-chelatase, putative, expressed	chlH, bchH
c55699_g2	0.04	0.89	2.82	0.000104	0.00386	yes	up	_	_	_	_
c58366_g1	0.39	19.7	5.34	0.000106	0.00389	yes	up	hypothetical protein VITISV_030196 [Vitis vinifera]	_	heavy-metal-associated domain-containing protein, putative, expressed	_
c55993_g1	4.92	29.84	2.58	0.000106	0.0039	yes	up	PREDICTED: probable polygalacturonase non-catalytic subunit JP650 [Malus domestica]	RecName: Full=Probable polygalacturonase non-catalytic subunit JP630; AltName: Full=Aromatic-rich glycoprotein JP630; Flags: Precursor [Arabidopsis thaliana]	_	_
c53146_g1	7.07	22.05	1.63	0.000107	0.00392	yes	up	PREDICTED: aspartic proteinase-like protein 2 isoform 2 [Vitis vinifera]	_	SubName: Full=Chromosome chr6 scaffold_25, whole genome shotgun sequence;	_
c24933_g1	0.63	6.19	3.11	0.000107	0.00392	yes	up	PREDICTED: probable LRR receptor-like serine/threonine-protein kinase At4g20940 [Prunus mume]	RecName: Full=Probable LRR receptor-like serine/threonine-protein kinase At4g20940 [Arabidopsis thaliana]	leucine-rich repeat family protein, putative, expressed	_
c16089_g1	0.39	7.35	3.92	0.000107	0.00394	yes	up	_	_	_	_
c35732_g1	0.72	13.38	4.04	0.000107	0.00394	yes	up	PREDICTED: putative indole-3-acetic acid-amido synthetase GH3.9 [Vitis vinifera]	RecName: Full=Probable indole-3-acetic acid-amido synthetase GH3.11; AltName: Full=Auxin-responsive GH3-like protein 11; Short=OsGH3-11 [Oryza sativa Japonica Grou	SubName: Full=Chromosome chr7 scaffold_42, whole genome shotgun sequence;	GH3
c6120_g1	0.06	2.17	3.79	0.000107	0.00394	yes	up	_	_	_	_
c20155_g1	0.02	1.08	3.31	0.000108	0.00394	yes	up	Uncharacterized protein isoform 1 [Theobroma cacao]	_	_	_
c51265_g1	17.03	61.13	1.84	0.000108	0.00395	yes	up	phenylalanine ammonia-lyase [Epimedium sagittatum]	RecName: Full=Phenylalanine ammonia-lyase	hypothetical protein	E4.3.1.24
c56708_g1	0.65	5.75	2.97	0.000109	0.00399	yes	up	_	_	_	_
c52718_g2	0.06	1.19	3.02	0.00011	0.00401	yes	up	_	_	_	_
c47378_g1	4.69	21.84	2.2	0.000111	0.00403	yes	up	PREDICTED: transcription factor TCP14-like isoform 2 [Vitis vinifera]	RecName: Full=Transcription factor TCP14 [Arabidopsis thaliana]	_	_
c63547_g1	5.6	227.22	5.32	0.000111	0.00403	yes	up	tuber lectin 1 [Dioscorea polystachya]	RecName: Full=Mannose-specific lectin; AltName: Full=Agglutinin; AltName: Full=LecGNA 2; Flags: Precursor	_	_
c42087_g2	2.02	10.66	2.34	0.000112	0.00405	yes	up	PREDICTED: kinesin-4-like [Phoenix dactylifera]	RecName: Full=Kinesin-4; AltName: Full=Kinesin-like protein D [Arabidopsis thaliana]	_	KIFC2_3
c52229_g1	0.23	2.83	3.17	0.000112	0.00406	yes	up	_	_	_	_
c38986_g1	0.08	1.45	3.11	0.000112	0.00406	yes	up	_	_	_	_
c43233_g2	0.08	0.87	2.45	0.000112	0.00406	yes	up	_	_	_	_
c36783_g1	0.56	11.01	4.07	0.000112	0.00406	yes	up	_	_	_	_
c42409_g1	0.56	6.06	3.22	0.000113	0.00406	yes	up	PREDICTED: retinol dehydrogenase 11-like isoform X1 [Phoenix dactylifera]	_	_	_
c35371_g1	0.27	3.12	3.14	0.000113	0.00406	yes	up	_	_	_	_
c63629_g2	5.39	22.43	2.04	0.000114	0.0041	yes	up	PREDICTED: mannan endo-1,4-beta-mannosidase 2-like [Cucumis sativus]	RecName: Full=Mannan endo-1,4-beta-mannosidase 2; AltName: Full=Beta-mannanase 2; AltName: Full=Endo-beta-1,4-mannanase 2; Short=AtMAN2; Flags: Precursor [Arabidops	SubName: Full=Chromosome chr12 scaffold_18, whole genome shotgun sequence;	MAN
c64703_g11	0	2.32	4.6	0.000114	0.0041	yes	up	_	_	_	_
c20223_g1	0	0.72	3.03	0.000114	0.00411	yes	up	_	_	_	_
c58281_g2	0.21	3.52	3.55	0.000115	0.00411	yes	up	_	_	_	_
c43317_g3	0.14	1.32	2.57	0.000115	0.00412	yes	up	_	_	_	_
c74434_g1	0	8.58	6.44	0.000115	0.00412	yes	up	_	_	_	_
c64918_g1	0.18	1.9	2.84	0.000116	0.00414	yes	up	_	_	_	_
c42002_g1	0.13	2.58	3.54	0.000116	0.00414	yes	up	_	_	_	_
c53333_g1	1.25	8.18	2.61	0.000116	0.00415	yes	up	_	_	_	_
c60824_g1	7.03	31.78	2.16	0.000116	0.00415	yes	up	DUF26 domain-containing protein 1 precursor, putative [Ricinus communis]	RecName: Full=Cysteine-rich repeat secretory protein 12; AltName: Full=Plasmodesmata-located protein 6; Short=PDLP6; Flags: Precursor [Arabidopsis thaliana]	_	_
c45287_g1	1.2	12.69	3.3	0.000116	0.00415	yes	up	hypothetical protein PHAVU_008G144300g [Phaseolus vulgaris]	RecName: Full=Transcription factor UNE10; AltName: Full=Basic helix-loop-helix protein 16; Short=AtbHLH16; Short=bHLH 16; AltName: Full=Protein UNFERTILIZED EMBRYO	_	_
c15386_g1	136.91	406.1	1.57	0.000117	0.00415	yes	up	PREDICTED: arabinogalactan peptide 22-like [Phoenix dactylifera]	RecName: Full=Arabinogalactan peptide 16; Short=AG-peptide 16; Flags: Precursor [Arabidopsis thaliana]	SubName: Full=Putative uncharacterized protein (Chromosome undetermined scaffold_171, whole [...]	_
c29303_g1	1.26	9.99	2.9	0.000117	0.00417	yes	up	_	_	_	_
c54113_g1	69.94	206.69	1.56	0.000118	0.00417	yes	up	Outer arm dynein light chain 1 protein, putative isoform 1 [Theobroma cacao]	_	SubName: Full=Chromosome chr12 scaffold_47, whole genome shotgun sequence;	_
c59587_g1	0.12	0.94	2.22	0.000118	0.00417	yes	up	hypothetical protein VITISV_035503 [Vitis vinifera]	_	_	_
c9534_g1	0.84	7.7	3.05	0.000118	0.00418	yes	up	PREDICTED: ras-related protein RABA1f-like [Phoenix dactylifera]	RecName: Full=Ras-related protein RABA1f; Short=AtRABA1f [Arabidopsis thaliana]	SubName: Full=Chromosome chr10 scaffold_138, whole genome shotgun sequence;	RAB11A
c56553_g1	0.61	8.07	3.52	0.000119	0.00422	yes	up	hypothetical protein POPTR_0004s05140g [Populus trichocarpa]	RecName: Full=Peroxidase 19; Short=Atperox P19; AltName: Full=ATP51; Flags: Precursor [Arabidopsis thaliana]	hypothetical protein	E1.11.1.7
c66751_g2	14.2	44.32	1.64	0.00012	0.00425	yes	up	PREDICTED: subtilisin-like protease-like [Vitis vinifera]	RecName: Full=Subtilisin-like protease SBT5.4; AltName: Full=Subtilase subfamily 5 member 4; Short=AtSBT5.4; Flags: Precursor [Arabidopsis thaliana]	_	_
c56008_g1	0.94	7.55	2.88	0.00012	0.00425	yes	up	_	_	_	_
c56156_g1	2.21	7.75	1.77	0.000121	0.00427	yes	up	hypothetical protein CICLE_v10031104mg [Citrus clementina]	_	hypothetical protein	_
c25179_g2	1.36	8.25	2.51	0.000121	0.00428	yes	up	_	_	_	_
c25967_g1	0.02	0.76	2.82	0.000122	0.00429	yes	up	_	_	_	_
c44224_g2	0	0.85	3.25	0.000122	0.00429	yes	up	_	_	_	_
c45233_g2	1.33	18.13	3.67	0.000122	0.00429	yes	up	PREDICTED: ethylene-responsive transcription factor 11-like [Phoenix dactylifera]	RecName: Full=Ethylene-responsive transcription factor 3; Short=AtERF3; AltName: Full=Ethylene-responsive element-binding factor 3; Short=EREBP-3 [Arabidopsis thali	AP2/ERF domain-containing transcription factor	_
c66536_g2	0.06	2.03	3.71	0.000123	0.00432	yes	up	_	_	_	_
c64871_g2	0.15	3.79	3.96	0.000123	0.00433	yes	up	PREDICTED: proline-rich protein 12-like [Phoenix dactylifera]	RecName: Full=Sulfated surface glycoprotein 185; Short=SSG 185; Flags: Precursor	_	_
c54378_g4	4.53	17.29	1.91	0.000124	0.00435	yes	up	hypothetical protein CISIN_1g005226mg [Citrus sinensis]	RecName: Full=Probable inactive receptor kinase At2g26730; Flags: Precursor [Arabidopsis thaliana]	SubName: Full=Chromosome chr1 scaffold_75, whole genome shotgun sequence;	_
c61761_g1	2.09	15.76	2.85	0.000125	0.00438	yes	up	UDP-glucosyl transferase 85A2 [Theobroma cacao]	RecName: Full=UDP-glycosyltransferase 85A2 [Arabidopsis thaliana]	SubName: Full=Chromosome chr18 scaffold_1, whole genome shotgun sequence;	_
c58723_g6	0.2	4.24	3.86	0.000126	0.00441	yes	up	_	_	_	_
c63067_g2	5.18	14.97	1.51	0.000127	0.00442	yes	up	PREDICTED: uncharacterized protein LOC103720223 [Phoenix dactylifera]	_	SubName: Full=Chromosome chr1 scaffold_84, whole genome shotgun sequence;	_
c59953_g1	0	1.31	3.82	0.000127	0.00444	yes	up	_	_	_	_
c62749_g2	1.49	11.63	2.88	0.000128	0.00446	yes	up	_	_	_	_
c51367_g3	0.07	1.33	3.08	0.000128	0.00446	yes	up	_	_	_	_
c57557_g1	20.31	70.33	1.79	0.000129	0.00446	yes	up	NEP1-interacting protein 2 [Morus notabilis]	RecName: Full=NEP1-interacting protein 1; AltName: Full=RING-H2 finger protein ATL26 [Arabidopsis thaliana]	hypothetical protein	_
c49309_g1	0	1.18	3.68	0.000129	0.00447	yes	up	_	_	_	_
c60197_g1	5.47	20.05	1.86	0.000129	0.00447	yes	up	hypothetical protein PRUPE_ppa001766mg [Prunus persica]	RecName: Full=Proline-rich receptor-like protein kinase PERK9; AltName: Full=Proline-rich extensin-like receptor kinase 9; Short=AtPERK9 [Arabidopsis thaliana]	hypothetical protein	_
c77854_g1	7.45	40.46	2.43	0.000129	0.00447	yes	up	PREDICTED: serine hydroxymethyltransferase 4 [Phoenix dactylifera]	_	serine hydroxymethyltransferase, mitochondrial precursor, putative, expressed; Interconversi [...]	glyA, SHMT
c58725_g1	2.99	16.59	2.44	0.00013	0.0045	yes	up	TMK [Oryza sativa Indica Group]	RecName: Full=Probable receptor protein kinase TMK1; Flags: Precursor [Arabidopsis thaliana]	receptor protein kinase TMK1 precursor, putative, expressed	E2.7.1.-
c46102_g1	0.14	2.78	3.59	0.000131	0.00451	yes	up	hypothetical protein POPTR_0006s15750g [Populus trichocarpa]	RecName: Full=Leucine-rich repeat extensin-like protein 2; Short=AtLRX2; Short=LRR/EXTENSIN2; AltName: Full=Cell wall hydroxyproline-rich glycoprotein; Flags: Precu	_	_
c59603_g1	15.25	47.68	1.64	0.000132	0.00454	yes	up	PREDICTED: transcription factor bHLH48-like [Phoenix dactylifera]	RecName: Full=Transcription factor bHLH48; AltName: Full=Basic helix-loop-helix protein 48; Short=AtbHLH48; Short=bHLH 48; AltName: Full=Transcription factor EN 97	_	_
c60939_g2	43.53	157.52	1.85	0.000133	0.00457	yes	up	beta-D-galactosidase [Persea americana]	RecName: Full=Beta-galactosidase 5; Short=Lactase 5; Flags: Precursor [Oryza sativa Japonica Group]	RecName: Full=Beta-galactosidase; EC=3.2.1.23;	_
c58762_g4	0.4	4.11	3.07	0.000133	0.00457	yes	up	_	_	_	_
c56314_g1	0.28	4.42	3.58	0.000133	0.00458	yes	up	_	_	_	_
c49838_g1	0.3	2.27	2.57	0.000134	0.00458	yes	up	_	_	_	_
c49876_g1	0.1	1.39	2.92	0.000134	0.00458	yes	up	PREDICTED: uncharacterized protein LOC103436635 [Malus domestica]	_	hypothetical protein	_
c44885_g1	1.23	12.96	3.3	0.000134	0.00458	yes	up	hypothetical protein AMTR_s00103p00034450 [Amborella trichopoda]	RecName: Full=Thermospermine synthase ACAULIS5 [Arabidopsis thaliana]	_	_
c56116_g1	0.19	2.6	3.21	0.000134	0.00459	yes	up	_	_	_	_
c50710_g2	2.89	13.54	2.19	0.000134	0.00459	yes	up	PREDICTED: F-box protein At3g56470-like isoform 1 [Fragaria vesca subsp. vesca]	_	_	_
c53815_g2	19.49	115.67	2.56	0.000134	0.00459	yes	up	PREDICTED: uncharacterized protein LOC103704947 [Phoenix dactylifera]	_	_	_
c55401_g3	0.85	4.6	2.3	0.000135	0.0046	yes	up	conserved hypothetical protein [Ricinus communis]	_	_	_
c36889_g1	0.23	2.51	2.97	0.000135	0.0046	yes	up	_	_	_	_
c59099_g1	0.14	5.88	4.62	0.000135	0.00461	yes	up	_	_	_	_
c63778_g1	2.47	9.03	1.83	0.000135	0.00461	yes	up	Myb124, putative isoform 2 [Theobroma cacao]	_	SubName: Full=Chromosome chr1 scaffold_84, whole genome shotgun sequence;	MYBP
c66836_g2	4.91	16.56	1.73	0.000136	0.00464	yes	up	PREDICTED: uncharacterized protein At1g04910-like [Solanum tuberosum]	_	SubName: Full=Chromosome chr13 scaffold_210, whole genome shotgun sequence;	_
c47995_g3	0.13	3.78	4.11	0.000137	0.00466	yes	up	PREDICTED: pleiotropic drug resistance protein 2-like [Prunus mume]	RecName: Full=Pleiotropic drug resistance protein 2; AltName: Full=NpPDR2 [Nicotiana plumbaginifolia]	SubName: Full=Chromosome chr13 scaffold_74, whole genome shotgun sequence;	_
c57016_g2	0.65	30.59	5.36	0.000138	0.00468	yes	up	PREDICTED: 14 kDa proline-rich protein DC2.15-like [Malus domestica]	RecName: Full=14 kDa proline-rich protein DC2.15; Flags: Precursor	annotation not avaliable	_
c62529_g7	0	3.55	5.19	0.000139	0.0047	yes	up	_	_	_	_
c63742_g1	0.79	12.18	3.79	0.000139	0.00471	yes	up	_	_	_	_
c55939_g1	0.71	22.12	4.77	0.00014	0.00472	yes	up	_	_	_	_
c46182_g1	0.04	1.27	3.32	0.00014	0.00472	yes	up	_	_	_	_
c22024_g1	0.07	1.02	2.74	0.000141	0.00475	yes	up	_	_	_	_
c55784_g1	0.17	3.73	3.85	0.000141	0.00476	yes	up	_	_	_	_
c60851_g3	0.92	6.8	2.76	0.000142	0.00477	yes	up	PREDICTED: uncharacterized protein LOC103344566 [Prunus mume]	_	_	_
c40270_g1	0.4	4.13	3.09	0.000142	0.00478	yes	up	_	_	_	_
c52501_g1	0.04	4.37	4.96	0.000142	0.00478	yes	up	_	_	_	_
c73073_g1	0	4.94	5.66	0.000143	0.00479	yes	up	Short-chain dehydrogenase TIC 32 [Morus notabilis]	_	_	_
c33396_g1	48.85	132.23	1.43	0.000145	0.00486	yes	up	hypothetical protein VITISV_013668 [Vitis vinifera]	RecName: Full=Zinc finger protein ZAT6; AltName: Full=COLD INDUCED ZINC FINGER PROTEIN 2 [Arabidopsis thaliana]	hypothetical protein	_
c9560_g1	0.24	2.49	2.92	0.000145	0.00486	yes	up	_	_	_	_
c42346_g1	1.38	8.7	2.58	0.000145	0.00486	yes	up	_	_	_	_
c55943_g4	2.24	10.29	2.15	0.000145	0.00486	yes	up	PREDICTED: probable inactive leucine-rich repeat receptor-like protein kinase At3g03770 [Phoenix dactylifera]	RecName: Full=Probable inactive leucine-rich repeat receptor-like protein kinase At3g03770; Flags: Precursor [Arabidopsis thaliana]	annotation not avaliable	_
c48430_g1	0.3	2.03	2.42	0.000146	0.00487	yes	up	_	_	_	_
c16855_g1	1.36	8.66	2.59	0.000146	0.00487	yes	up	_	_	_	_
c39469_g1	2.46	17.04	2.74	0.000146	0.00487	yes	up	_	_	_	_
c41650_g2	0	0.64	2.9	0.000147	0.00489	yes	up	Malate synthase, glyoxysomal [Theobroma cacao]	RecName: Full=Malate synthase, glyoxysomal [Ricinus communis]	MLS (MALATE SYNTHASE); malate synthase; Encodes a protein with malate synthase activity.	E2.3.3.9, aceB, glcB
c58085_g3	0.13	2.18	3.31	0.000148	0.00491	yes	up	_	_	_	_
c36054_g1	0	1.58	4.07	0.000148	0.00493	yes	up	_	_	_	_
c57372_g2	0.52	18.58	4.91	0.000148	0.00493	yes	up	_	_	_	_
c40654_g1	0	1.8	4.25	0.000149	0.00493	yes	up	_	_	_	_
c60143_g1	0.2	2.17	2.94	0.000149	0.00493	yes	up	_	_	_	_
c41784_g1	0.06	2.34	3.91	0.000149	0.00494	yes	up	_	_	_	_
c40605_g1	0	0.61	2.82	0.00015	0.00496	yes	up	hypothetical protein AMTR_s00025p00218070 [Amborella trichopoda]	_	_	_
c61941_g8	1.21	6.55	2.34	0.000151	0.00499	yes	up	_	_	_	_
c53585_g1	0.11	2.21	3.47	0.000151	0.00499	yes	up	_	_	_	_
c57793_g1	16.98	50.7	1.57	0.000153	0.00504	yes	up	PREDICTED: aspartic proteinase A1-like isoform X1 [Malus domestica]	RecName: Full=Aspartic proteinase; Flags: Precursor [Cucurbita pepo]	hypothetical protein	E3.4.23.40
c55736_g1	0.18	2.67	3.33	0.000154	0.00506	yes	up	_	_	_	_
c40080_g1	0.22	2	2.73	0.000154	0.00507	yes	up	_	_	_	_
c64038_g3	0.26	1.98	2.54	0.000154	0.00507	yes	up	_	_	_	_
c43471_g1	0.13	1.8	3.05	0.000155	0.00507	yes	up	_	_	_	_
c44891_g1	0.05	1.79	3.64	0.000155	0.00508	yes	up	_	_	_	_
c21228_g1	0.01	2.27	4.44	0.000155	0.00509	yes	up	TPA: hypothetical protein [Rice tungro bacilliform virus]	RecName: Full=Polyprotein P3; Includes: RecName: Full=Putative movement protein; Short=MP; Includes: RecName: Full=Capsid protein; AltName: Full=Coat protein; Short=CP	_	_
c7696_g1	0.17	5.94	4.5	0.000156	0.0051	yes	up	PREDICTED: glycine-rich cell wall structural protein 1.8-like isoform X1 [Phoenix dactylifera]	RecName: Full=Glycine-rich cell wall structural protein 1.8; Short=GRP 1.8; Flags: Precursor	_	_
c58377_g1	0.45	4.24	2.98	0.000156	0.0051	yes	up	_	_	_	_
c58161_g1	0.22	3.62	3.53	0.000156	0.00511	yes	up	hypothetical protein CICLE_v10017818mg [Citrus clementina]	RecName: Full=Cysteine-rich receptor-like protein kinase 24; Short=Cysteine-rich RLK24; Flags: Precursor [Arabidopsis thaliana]	_	_
c65382_g1	0	1.52	4.01	0.000156	0.00511	yes	up	PREDICTED: pectinesterase-like [Prunus mume]	RecName: Full=Probable pectinesterase/pectinesterase inhibitor 13; Includes: RecName: Full=Pectinesterase inhibitor 13; AltName: Full=Pectin methylesterase inhibi	hypothetical protein	E3.1.1.11
c61966_g2	0.55	3.33	2.4	0.000158	0.00515	yes	up	BTB/POZ domain-containing protein [Morus notabilis]	RecName: Full=BTB/POZ domain-containing protein At3g44820 [Arabidopsis thaliana]	_	_
c43947_g2	0.89	6.34	2.7	0.000158	0.00516	yes	up	PREDICTED: transcription factor bHLH70-like [Vitis vinifera]	RecName: Full=Transcription factor FAMA; AltName: Full=Basic helix-loop-helix protein 97; Short=AtbHLH97; Short=bHLH 97; AltName: Full=Transcription factor EN 14; A	_	_
c11288_g1	0.24	4.8	3.85	0.000159	0.00519	yes	up	_	_	_	_
c5643_g1	0.68	4.68	2.61	0.00016	0.0052	yes	up	PREDICTED: transcription elongation factor A protein 3 [Vitis vinifera]	RecName: Full=Transcription elongation factor A protein 3; AltName: Full=Transcription elongation factor S-II protein 3	SubName: Full=Chromosome chr8 scaffold_88, whole genome shotgun sequence;	TFIIS
c57179_g1	1.77	6.79	1.88	0.00016	0.00522	yes	up	hypothetical protein AMTR_s00016p00244610 [Amborella trichopoda]	RecName: Full=Probable protein S-acyltransferase 7; AltName: Full=Probable palmitoyltransferase At3g26935; AltName: Full=Zinc finger DHHC domain-containing protei	SubName: Full=Chromosome chr1 scaffold_166, whole genome shotgun sequence;	ZDHHC9_14_18
c59551_g1	0.05	1.03	2.93	0.000161	0.00524	yes	up	_	_	_	_
c32150_g1	0.34	3.35	2.96	0.000162	0.00526	yes	up	hypothetical protein POPTR_0010s13360g [Populus trichocarpa]	_	_	_
c45383_g2	139.36	376.25	1.43	0.000163	0.0053	yes	up	S-adenosylmethionine decarboxylase, partial [Litsea cubeba]	RecName: Full=S-adenosylmethionine decarboxylase proenzyme; Short=AdoMetDC; Short=SAMDC; Contains: RecName: Full=S-adenosylmethionine decarboxylase alpha chain; Cont	SubName: Full=Putative uncharacterized protein (Chromosome chr14 scaffold_9, whole genome sh [...]	speD, AMD1
c59528_g1	0	2.03	4.41	0.000164	0.00532	yes	up	_	_	_	_
c24755_g1	0.77	5.76	2.75	0.000164	0.00532	yes	up	PREDICTED: uncharacterized protein LOC100258629 [Vitis vinifera]	_	SubName: Full=Chromosome chr1 scaffold_46, whole genome shotgun sequence;	_
c14144_g1	5.29	24.78	2.21	0.000164	0.00532	yes	up	hypothetical protein PRUPE_ppa023407mg [Prunus persica]	_	_	_
c16389_g1	0	28.77	8.17	0.000164	0.00532	yes	up	RecName: Full=Geraniol synthase, chloroplastic; Short=CtGES; Flags: Precursor geraniol synthase [Cinnamomum tenuipile]	RecName: Full=Geraniol synthase, chloroplastic; Short=CtGES; Flags: Precursor	_	_
c48891_g1	55.83	196.51	1.81	0.000165	0.00533	yes	up	Glycerol-3-phosphate acyltransferase 6 [Theobroma cacao]	RecName: Full=Glycerol-3-phosphate 2-O-acyltransferase 6; Short=AtGPAT6; AltName: Full=Glycerol-3-phosphate acyltransferase 6 [Arabidopsis thaliana]	SubName: Full=Chromosome chr8 scaffold_23, whole genome shotgun sequence;	GPAT
c35432_g1	1.09	10.87	3.21	0.000165	0.00534	yes	up	_	_	_	_
c49245_g1	14.36	40.03	1.47	0.000166	0.00535	yes	up	Cryptochrome-interacting basic-helix-loop-helix 1, putative isoform 1 [Theobroma cacao]	RecName: Full=Transcription factor bHLH63; AltName: Full=Basic helix-loop-helix protein 63; Short=AtbHLH63; Short=bHLH 63; AltName: Full=Protein CRYPTOCHROME INTER	SubName: Full=Chromosome chr3 scaffold_8, whole genome shotgun sequence;	_
c60710_g3	2.49	11.74	2.19	0.000166	0.00537	yes	up	cytosolic malate dehydrogenase [Glycine max]	RecName: Full=Malate dehydrogenase; Short=NtRed-2	malate dehydrogenase (EC:1.1.1.37)	MDH1
c42789_g2	7.35	66.49	3.16	0.000167	0.00539	yes	up	PREDICTED: aspartic proteinase nepenthesin-1 [Vitis vinifera]	_	_	_
c41928_g1	0.32	2.25	2.48	0.000168	0.0054	yes	up	PREDICTED: uncharacterized protein LOC103714273 isoform X1 [Phoenix dactylifera]	_	_	_
c55103_g1	0.09	0.97	2.51	0.000168	0.0054	yes	up	hypothetical protein VITISV_017202 [Vitis vinifera]	_	_	_
c64253_g2	52.23	142.91	1.45	0.000168	0.0054	yes	up	PREDICTED: peptidyl-prolyl cis-trans isomerase FKBP19, chloroplastic isoform X1 [Phoenix dactylifera]	RecName: Full=Peptidyl-prolyl cis-trans isomerase FKBP19, chloroplastic; Short=PPIase FKBP19; AltName: Full=FK506-binding protein 19; Short=AtFKBP19; AltName: Full	RecName: Full=Peptidyl-prolyl cis-trans isomerase; EC=5.2.1.8;	_
c55508_g2	0.01	1.38	3.69	0.000169	0.00541	yes	up	_	_	_	_
c71925_g1	0.07	2.87	4.17	0.000169	0.00541	yes	up	hypothetical protein AMTR_s00131p00053580 [Amborella trichopoda]	RecName: Full=Auxin-induced protein 15A [Glycine max]	_	SAUR
c29512_g1	0.03	1	3.13	0.000169	0.00542	yes	up	PREDICTED: uncharacterized protein LOC100854988 [Vitis vinifera]	_	_	_
c46181_g1	0.25	3.56	3.39	0.000169	0.00542	yes	up	PREDICTED: protein IQ-DOMAIN 14 [Vitis vinifera]	_	_	_
c59342_g1	0.02	2.31	4.35	0.00017	0.00542	yes	up	_	_	_	_
c54042_g1	0.17	6.31	4.55	0.00017	0.00542	yes	up	_	_	_	_
c63549_g1	0.39	6.8	3.81	0.00017	0.00543	yes	up	_	_	_	_
c63319_g3	11.38	30.61	1.42	0.00017	0.00543	yes	up	PREDICTED: uncharacterized protein LOC103720223 [Phoenix dactylifera]	RecName: Full=E3 ubiquitin-protein ligase HERC2; AltName: Full=HECT domain and RCC1-like domain-containing protein 2 [Mus musculus]	SubName: Full=Chromosome chr1 scaffold_84, whole genome shotgun sequence;	_
c25502_g1	1.63	16.74	3.28	0.00017	0.00543	yes	up	_	_	_	_
c61531_g1	0.13	2.24	3.35	0.00017	0.00543	yes	up	_	_	_	_
c66521_g1	3.2	10.93	1.74	0.000171	0.00543	yes	up	cycloartenol synthase [Dioscorea zingiberensis]	RecName: Full=Cycloartenol synthase	SubName: Full=Chromosome chr11 scaffold_14, whole genome shotgun sequence;	E5.4.99.8
c73933_g1	0	24.76	7.96	0.000171	0.00543	yes	up	lectin, partial [Galanthus nivalis]	_	_	_
c61275_g3	0.66	9.01	3.58	0.000171	0.00543	yes	up	_	_	_	_
c55314_g3	0.37	2.03	2.19	0.000172	0.00546	yes	up	hypothetical protein VITISV_028768 [Vitis vinifera]	RecName: Full=Probable E3 ubiquitin-protein ligase HERC1; AltName: Full=HECT domain and RCC1-like domain-containing protein 1; AltName: Full=p532; AltName: Full=p	hypothetical protein	_
c65714_g2	0.41	3.51	2.83	0.000173	0.00549	yes	up	hypothetical protein JCGZ_00181 [Jatropha curcas]	RecName: Full=Callose synthase 7; AltName: Full=1,3-beta-glucan synthase; AltName: Full=Protein GLUCAN SYNTHASE-LIKE 7 [Arabidopsis thaliana]	_	CALS
c50259_g2	6.84	41.26	2.58	0.000174	0.0055	yes	up	PREDICTED: DNA-damage-repair/toleration protein DRT100 [Phoenix dactylifera]	RecName: Full=DNA-damage-repair/toleration protein DRT100; Flags: Precursor [Arabidopsis thaliana]	polygalacturonase inhibitor 2 precursor, putative, expressed	_
c64990_g3	0.98	16.9	3.98	0.000175	0.00552	yes	up	_	_	_	_
c64632_g4	162.48	476.8	1.55	0.000175	0.00552	yes	up	PREDICTED: ocs element-binding factor 1-like [Phoenix dactylifera]	RecName: Full=Ocs element-binding factor 1; Short=OCSBF-1 [Zea mays]	hypothetical protein	_
c59611_g1	0.05	4.06	4.82	0.000175	0.00553	yes	up	hypothetical protein EUGRSUZ_K01198 [Eucalyptus grandis]	RecName: Full=Protodermal factor 1; Flags: Precursor [Arabidopsis thaliana]	_	_
c45116_g1	0.59	4.19	2.65	0.000176	0.00556	yes	up	_	_	_	_
c53369_g2	0	0.7	2.99	0.000177	0.00556	yes	up	hypothetical protein VITISV_042643 [Vitis vinifera]	_	_	_
c60620_g1	6.56	21.59	1.7	0.000177	0.00556	yes	up	PREDICTED: G2/mitotic-specific cyclin S13-7-like isoform X1 [Phoenix dactylifera]	RecName: Full=Cyclin-B1-1; AltName: Full=G2/mitotic-specific cyclin-B1-1; Short=CycB1;1 [Oryza sativa Japonica Group]	SubName: Full=Chromosome chr8 scaffold_29, whole genome shotgun sequence;	_
c53145_g2	0.02	1.08	3.27	0.000177	0.00556	yes	up	_	_	_	_
c54204_g1	0.23	3.99	3.63	0.000177	0.00556	yes	up	_	_	_	_
c52867_g2	0.1	1.28	2.78	0.000178	0.00558	yes	up	_	_	_	_
c48674_g1	0.14	2.77	3.59	0.000178	0.00558	yes	up	PREDICTED: probable protein ABIL5 isoform X1 [Phoenix dactylifera]	_	_	_
c61210_g1	8.1	40.21	2.3	0.000179	0.0056	yes	up	hypothetical protein AMTR_s00004p00269370 [Amborella trichopoda]	_	SubName: Full=Chromosome chr19 scaffold_4, whole genome shotgun sequence;	_
c57303_g1	1.87	9.5	2.28	0.000179	0.0056	yes	up	PREDICTED: receptor-like protein kinase THESEUS 1-like [Vitis vinifera]	RecName: Full=Receptor-like protein kinase THESEUS 1; Flags: Precursor [Arabidopsis thaliana]	hypothetical protein	_
c40040_g1	1.04	9.8	3.12	0.000179	0.0056	yes	up	_	_	_	_
c64580_g1	0.76	8.78	3.37	0.00018	0.00563	yes	up	_	_	_	_
c57788_g1	0.66	5.33	2.83	0.000181	0.00566	yes	up	hypothetical protein VITISV_004819 [Vitis vinifera]	_	_	_
c65145_g1	15.02	79.58	2.4	0.000182	0.00567	yes	up	PREDICTED: aspartic proteinase Asp1-like [Phoenix dactylifera]	RecName: Full=Aspartic proteinase Asp1; Short=OSAP1; Short=OsAsp1; AltName: Full=Nucellin-like protein; Flags: Precursor [Oryza sativa Indica Group]	_	_
c53800_g1	0	0.7	2.99	0.000182	0.00567	yes	up	_	_	_	_
c59652_g1	0	4.15	5.41	0.000184	0.00572	yes	up	_	_	_	_
c38207_g1	0	1.73	4.19	0.000184	0.00572	yes	up	unnamed protein product [Coffea canephora]	_	_	_
c49539_g1	0.86	6.17	2.71	0.000185	0.00573	yes	up	_	_	_	_
c55684_g1	1.23	6.94	2.41	0.000186	0.00576	yes	up	PREDICTED: uncharacterized protein LOC100253906 [Vitis vinifera]	_	_	_
c47995_g1	0.21	2.06	2.79	0.000187	0.00578	yes	up	Pleiotropic drug resistance 11 isoform 1 [Theobroma cacao]	RecName: Full=Pleiotropic drug resistance protein 2; AltName: Full=NpPDR2 [Nicotiana plumbaginifolia]	SubName: Full=Chromosome chr13 scaffold_74, whole genome shotgun sequence;	_
c16623_g1	54.61	167.54	1.62	0.000188	0.0058	yes	up	PREDICTED: probable non-specific lipid-transfer protein 2 [Prunus mume]	_	protease inhibitor/seed storage/lipid transfer protein (LTP) family protein; protease inhibi [...]	_
c32218_g1	32.51	117.59	1.85	0.000188	0.0058	yes	up	Walls Are Thin 1 [Theobroma Walls Are Thin 1 [Theobroma cacao]	RecName: Full=Protein WALLS ARE THIN 1 [Arabidopsis thaliana]	SubName: Full=Putative uncharacterized protein;	_
c61857_g2	30.64	350.77	3.51	0.00019	0.00586	yes	up	hypothetical protein L484_005228 [Morus notabilis]	_	_	_
c65732_g8	0.07	2.23	3.81	0.000191	0.00588	yes	up	_	_	_	_
c21204_g1	0.15	1.61	2.8	0.000191	0.00588	yes	up	_	_	_	_
c65910_g8	0.07	1.19	2.94	0.000191	0.00588	yes	up	_	_	_	_
c61316_g1	3.86	13.6	1.79	0.000193	0.00592	yes	up	_	_	_	_
c43699_g2	0.22	3.12	3.34	0.000194	0.00593	yes	up	_	_	_	_
c55958_g3	17.86	63.72	1.83	0.000194	0.00594	yes	up	PREDICTED: probable inactive receptor kinase At2g26730 [Vitis vinifera]	RecName: Full=Probable inactive receptor kinase At2g26730; Flags: Precursor [Arabidopsis thaliana]	SubName: Full=Chromosome chr11 scaffold_13, whole genome shotgun sequence;	_
c60129_g1	31.29	284.06	3.18	0.000195	0.00595	yes	up	hypothetical protein JCGZ_26912 [Jatropha curcas]	RecName: Full=Probable xyloglucan endotransglucosylase/hydrolase protein B; AltName: Full=VaXTH2; Flags: Precursor	SubName: Full=Xyloglucan endotransglycosylase/hydrolase XTH-27;	E2.4.1.207
c66955_g9	0	2.24	4.55	0.000197	0.00601	yes	up	_	_	_	_
c66462_g1	24.88	50.57	1.02	0.000197	0.00602	yes	up	OSBP(oxysterol binding protein)-related protein 2A isoform 2 [Theobroma cacao]	RecName: Full=Oxysterol-binding protein-related protein 2A; AltName: Full=OSBP-related protein 2A [Arabidopsis thaliana]	_	_
c64545_g1	0.41	2.57	2.4	0.000198	0.00604	yes	up	_	_	_	_
c62146_g1	2.67	10.97	2	0.000198	0.00604	yes	up	hypothetical protein PRUPE_ppa001299mg [Prunus persica]	_	_	_
c65138_g5	0.3	3.68	3.23	0.000198	0.00604	yes	up	hypothetical protein [Beta vulgaris subsp. vulgaris]	_	_	_
c51496_g1	1.63	7.55	2.15	0.000199	0.00604	yes	up	_	_	_	_
c52445_g1	0	3.13	5.02	0.000199	0.00604	yes	up	_	_	_	_
c64657_g1	1.32	9.95	2.83	0.000199	0.00605	yes	up	AGAP002737-PA [Anopheles gambiae str. PEST]	_	_	_
c64169_g1	59.06	167.95	1.51	0.0002	0.00606	yes	up	pseudo-response regulator 9 [Castanea sativa]	RecName: Full=Two-component response regulator-like APRR7; AltName: Full=Pseudo-response regulator 7 [Arabidopsis thaliana]	pseudo response regulator	PRR5
c22272_g1	0.02	0.62	2.55	0.0002	0.00606	yes	up	_	_	_	_
c51952_g1	2.81	24.38	3.07	0.0002	0.00607	yes	up	hypothetical protein PRUPE_ppa003540mg [Prunus persica]	RecName: Full=Probable polyamine oxidase 5; Short=AtPAO5 [Arabidopsis thaliana]	_	SMOX, PAO5
c54779_g2	2.35	13.29	2.45	0.000201	0.0061	yes	up	_	_	_	_
c55799_g4	0.15	1.89	3.01	0.000202	0.00611	yes	up	PREDICTED: uncharacterized protein LOC100258199 [Vitis vinifera]	_	_	_
c41480_g1	0	1.28	3.79	0.000203	0.00612	yes	up	_	_	_	_
c36483_g1	0.96	18.37	4.13	0.000203	0.00612	yes	up	hypothetical protein AMTR_s00024p00164620 [Amborella trichopoda]	RecName: Full=Homeobox-leucine zipper protein HOX27; AltName: Full=HD-ZIP protein HOX27; AltName: Full=Homeodomain transcription factor HOX27; AltName: Full=OsHox	_	HD-ZIP
c29675_g1	0.03	0.84	2.9	0.000204	0.00614	yes	up	_	_	_	_
c51269_g1	0.48	3.25	2.53	0.000205	0.00616	yes	up	_	_	_	_
c65038_g4	0.08	2.1	3.6	0.000206	0.00619	yes	up	_	_	_	_
c45703_g1	0	0.79	3.15	0.000206	0.00619	yes	up	_	_	_	_
c38705_g1	0.02	0.87	2.95	0.000206	0.00619	yes	up	_	_	_	_
c69907_g1	0	2.61	4.76	0.000206	0.00619	yes	up	_	_	_	_
c41214_g1	0	1.4	3.9	0.000206	0.00619	yes	up	_	_	_	_
c35544_g1	41.07	110.07	1.42	0.000207	0.00619	yes	up	hypothetical protein PRUPE_ppa008746mg [Prunus persica]	RecName: Full=Very-long-chain 3-oxoacyl-CoA reductase 1; AltName: Full=Beta-ketoacyl reductase 1; Short=AtKCR1; AltName: Full=Protein GLOSSY 8; Short=gl8At [Arabido	ketoreductase/ oxidoreductase (EC:1.1.1.36)	HSD17B12, KAR, IFA38
c42589_g5	0.06	1.03	2.79	0.000207	0.00619	yes	up	hypothetical protein VITISV_036760 [Vitis vinifera]	_	_	CPSF4, YTH1
c62530_g1	4.68	17.22	1.86	0.000208	0.00621	yes	up	unnamed protein product [Vitis vinifera]	RecName: Full=Protein IQ-DOMAIN 14 [Arabidopsis thaliana]	_	_
c60386_g1	0.02	1.2	3.38	0.000208	0.00621	yes	up	_	_	_	_
c62005_g4	4.22	31.49	2.87	0.000208	0.00621	yes	up	_	_	_	_
c37934_g1	0.77	8.53	3.3	0.000208	0.00621	yes	up	_	_	_	_
c51507_g2	0	2.71	4.81	0.000208	0.00621	yes	up	_	_	_	_
c21013_g1	2.66	16.16	2.56	0.000209	0.00622	yes	up	_	_	_	_
c38658_g1	0.07	1.42	3.14	0.00021	0.00625	yes	up	_	_	_	_
c56728_g1	0.43	3.3	2.68	0.000211	0.00625	yes	up	_	_	_	_
c63001_g1	0.38	2.99	2.69	0.000211	0.00625	yes	up	_	_	_	_
c48041_g1	0.07	1.62	3.36	0.000211	0.00625	yes	up	_	_	_	_
c41737_g1	0.18	1.67	2.66	0.000211	0.00625	yes	up	_	_	_	_
c56542_g1	0.76	6.94	3.03	0.000212	0.00629	yes	up	_	_	_	_
c60317_g3	0.07	0.91	2.56	0.000215	0.00635	yes	up	PREDICTED: LOW QUALITY PROTEIN: uncharacterized protein LOC103711112 [Phoenix dactylifera]	RecName: Full=Autoimmune regulator; AltName: Full=Autoimmune polyendocrinopathy candidiasis ectodermal dystrophy protein; Short=APECED protein [Homo sapiens]	_	_
c60869_g1	0.52	4.62	2.92	0.000215	0.00635	yes	up	_	_	_	_
c45515_g1	5.72	25.9	2.16	0.000217	0.00639	yes	up	PREDICTED: transcription factor HY5-like isoform X2 [Phoenix dactylifera]	RecName: Full=Transcription factor HY5; AltName: Full=Protein LONG HYPOCOTYL 5; AltName: Full=bZIP transcription factor 56; Short=AtbZIP56 [Arabidopsis thaliana]	hypothetical protein	HY5
c31262_g1	0	1.19	3.68	0.000217	0.00639	yes	up	_	_	_	_
c63903_g1	0	2.5	4.7	0.000218	0.0064	yes	up	PREDICTED: putative ribonuclease H protein At1g65750-like [Glycine max]	_	_	_
c50786_g1	0	1.59	4.08	0.000219	0.00644	yes	up	_	_	_	_
c49176_g1	0.1	1.34	2.89	0.000221	0.00647	yes	up	hypothetical protein VITISV_034261 [Vitis vinifera]	_	_	PAXIP1, PTIP
c50778_g1	0	1.14	3.64	0.000221	0.00647	yes	up	_	_	_	_
c20717_g2	0	0.71	3.02	0.000222	0.00649	yes	up	_	_	_	_
c39975_g1	0.05	1.47	3.36	0.000223	0.00651	yes	up	_	_	_	_
c35732_g2	0.6	12.65	4.19	0.000223	0.00651	yes	up	PREDICTED: putative indole-3-acetic acid-amido synthetase GH3.9 [Prunus mume]	RecName: Full=Putative indole-3-acetic acid-amido synthetase GH3.9; AltName: Full=Auxin-responsive GH3-like protein 9; Short=AtGH3-9 [Arabidopsis thaliana]	_	GH3
c60451_g1	0.04	1.77	3.77	0.000225	0.00655	yes	up	_	_	_	_
c27259_g1	0.04	1.06	3.01	0.000226	0.00659	yes	up	hypothetical protein VITISV_028468 [Vitis vinifera]	_	_	_
c52687_g1	0.04	1.33	3.38	0.000227	0.0066	yes	up	_	_	_	_
c55440_g6	0.03	2.63	4.42	0.000227	0.0066	yes	up	RAB GTPase A3 [Theobroma cacao]	RecName: Full=Ras-related protein RABA3; Short=AtRABA3 [Arabidopsis thaliana]	hypothetical protein	RAB11A
c11344_g1	172.38	573.68	1.73	0.000228	0.00661	yes	up	_	_	_	_
c59463_g5	0	1.69	4.16	0.000229	0.00665	yes	up	_	_	_	_
c64197_g2	2.08	11.18	2.37	0.000229	0.00665	yes	up	PREDICTED: callose synthase 7-like isoform X2 [Phoenix dactylifera]	RecName: Full=Callose synthase 7; AltName: Full=1,3-beta-glucan synthase; AltName: Full=Protein GLUCAN SYNTHASE-LIKE 7 [Arabidopsis thaliana]	_	CALS
c54050_g1	0.02	1.52	3.81	0.00023	0.00668	yes	up	_	_	_	_
c61469_g1	0.08	1.22	2.88	0.000231	0.0067	yes	up	_	_	_	_
c17757_g1	0	1.09	3.57	0.000232	0.0067	yes	up	_	_	_	_
c46866_g1	0.45	3.22	2.59	0.000232	0.00671	yes	up	_	_	_	_
c60650_g1	0.95	9.06	3.12	0.000233	0.00671	yes	up	_	_	_	_
c64990_g5	1.46	13.14	3.08	0.000233	0.00672	yes	up	_	_	_	_
c56402_g2	8.41	92.18	3.44	0.000234	0.00673	yes	up	hypothetical protein POPTR_0007s02420g [Populus trichocarpa]	RecName: Full=Isoeugenol synthase 1	_	_
c51976_g1	0.17	2.27	3.16	0.000235	0.00675	yes	up	_	_	_	_
c62969_g1	1.63	7.79	2.19	0.000236	0.00677	yes	up	PREDICTED: probable disease resistance RPP8-like protein 2-like [Vitis vinifera]	_	_	RPM1, RPS3
c50847_g2	2.03	6.91	1.71	0.000237	0.0068	yes	up	PREDICTED: kinesin KP1 [Phoenix dactylifera]	RecName: Full=Kinesin-like calmodulin-binding protein homolog [Oryza sativa Japonica Group]	hypothetical protein	KIFC2_3
c36359_g1	0.03	3.33	4.78	0.000237	0.00681	yes	up	_	_	_	_
c36507_g1	0.72	5.61	2.8	0.000237	0.00681	yes	up	PREDICTED: uncharacterized protein LOC103711523 [Phoenix dactylifera]	_	_	_
c32218_g2	22.74	84.25	1.88	0.000239	0.00683	yes	up	PREDICTED: auxin-induced protein 5NG4-like [Vitis vinifera]	RecName: Full=Protein WALLS ARE THIN 1 [Arabidopsis thaliana]	_	_
c32681_g1	0.06	1.55	3.37	0.00024	0.00687	yes	up	_	_	_	_
c55314_g2	0.34	3.05	2.83	0.000241	0.00689	yes	up	hypothetical protein VITISV_028768 [Vitis vinifera]	RecName: Full=Protein Brevis radix-like 4; Short=AtBRXL4 [Arabidopsis thaliana]	_	_
c55463_g1	0	0.9	3.33	0.000243	0.00694	yes	up	_	_	_	_
c57298_g3	10.48	34.79	1.72	0.000244	0.00696	yes	up	PREDICTED: inorganic pyrophosphatase 2 [Phoenix dactylifera]	RecName: Full=Inorganic pyrophosphatase 1; Short=AtPPsPase1; Short=PPi phosphatase 1; Short=Pyrophosphate-specific phosphatase 1; AltName: Full=Protein PHOSPHATE S	SubName: Full=Chromosome chr9 scaffold_7, whole genome shotgun sequence;	PHOSPHO2
c44255_g1	0.32	17.79	5.41	0.000247	0.00701	yes	up	PREDICTED: homeobox protein knotted-1-like 2 [Vitis vinifera]	RecName: Full=Homeotic protein knotted-1; Short=TKN1	SubName: Full=Chromosome chr18 scaffold_1, whole genome shotgun sequence;	_
c61441_g3	4.16	16.29	1.94	0.000248	0.00704	yes	up	hypothetical protein CICLE_v10000007mg [Citrus clementina]	RecName: Full=Acetyl-CoA carboxylase 1; Includes: RecName: Full=Biotin carboxylase [Oryza sativa Japonica Group]	_	ACACA
c16953_g1	0	2.16	4.5	0.000248	0.00706	yes	up	PREDICTED: 3-ketoacyl-CoA synthase 12-like [Phoenix dactylifera]	RecName: Full=3-ketoacyl-CoA synthase 21; Short=KCS-21; AltName: Full=Very long-chain fatty acid condensing enzyme 21; Short=VLCFA condensing enzyme 21 [Arabidopsi	_	KCS
c43546_g2	1.95	14.25	2.81	0.000249	0.00707	yes	up	Homeobox from [Theobroma cacao]	RecName: Full=Homeobox-leucine zipper protein HOX11; AltName: Full=HD-ZIP protein HOX11; AltName: Full=Homeodomain transcription factor HOX11; AltName: Full=OsHox1	SubName: Full=Chromosome chr13 scaffold_149, whole genome shotgun sequence;	HD-ZIP
c16944_g1	0.11	5.63	4.74	0.00025	0.00708	yes	up	Uncharacterized protein TCM_042052 [Theobroma cacao]	_	_	_
c44672_g1	6.75	33.44	2.29	0.00025	0.00708	yes	up	hypothetical protein AMTR_s00141p00103540 [Amborella trichopoda]	_	expressed protein	_
c30179_g1	5.46	32.21	2.54	0.00025	0.00708	yes	up	hypothetical protein L484_017392 [Morus notabilis]	RecName: Full=Uncharacterized GPI-anchored protein At4g28100; Flags: Precursor [Arabidopsis thaliana]	_	_
c66237_g4	0.04	1.24	3.22	0.000252	0.00713	yes	up	hypothetical protein AMTR_s00149p00087520 [Amborella trichopoda]	_	_	_
c27950_g2	6.01	35.4	2.54	0.000253	0.00715	yes	up	hypothetical protein POPTR_0005s05380g [Populus trichocarpa]	_	hypothetical protein	_
c40808_g1	0.03	1.14	3.21	0.000254	0.00719	yes	up	hypothetical protein [Beta vulgaris subsp. vulgaris]	_	_	_
c48875_g1	4.59	26.2	2.49	0.000254	0.00719	yes	up	leucine-rich repeat transmembrane protein kinase [Populus trichocarpa]	RecName: Full=Probably inactive leucine-rich repeat receptor-like protein kinase At3g28040; Flags: Precursor [Arabidopsis thaliana]	hypothetical protein	_
c42850_g1	0.39	2.25	2.27	0.000255	0.00721	yes	up	PREDICTED: protein STICHEL-like isoform X1 [Phoenix dactylifera]	RecName: Full=Protein STICHEL [Arabidopsis thaliana]	hypothetical protein	_
c47663_g1	20.47	102.81	2.32	0.000256	0.00722	yes	up	PREDICTED: 21 kDa protein [Vitis vinifera]	RecName: Full=21 kDa protein; AltName: Full=1.2 protein; Flags: Precursor	SubName: Full=Chromosome chr2 scaffold_187, whole genome shotgun sequence;	_
c53013_g1	1.75	7.59	2.06	0.000256	0.00723	yes	up	_	_	_	_
c27441_g1	0.65	5.24	2.83	0.000257	0.00725	yes	up	hypothetical protein POPTR_0004s15070g [Populus trichocarpa]	_	_	_
c59107_g1	0.15	1.32	2.48	0.000258	0.00726	yes	up	_	_	_	_
c52528_g1	5.31	15.02	1.48	0.000258	0.00726	yes	up	hypothetical protein JCGZ_12133 [Jatropha curcas]	RecName: Full=Kinesin-related protein 11; AltName: Full=Kinesin family member 11; AltName: Full=Kinesin-7 [Dictyostelium discoideum]	hypothetical protein	CENPE
c66751_g1	25.46	104.33	2.03	0.000258	0.00726	yes	up	PREDICTED: subtilisin-like protease-like [Vitis vinifera]	RecName: Full=Subtilisin-like protease SBT5.3; AltName: Full=Auxin-induced in root cultures protein 3; AltName: Full=Subtilase subfamily 5 member 3; Short=AtSBT5.3;	_	_
c62990_g1	14.89	45.59	1.61	0.000259	0.00728	yes	up	PREDICTED: U-box domain-containing protein 19-like [Vitis vinifera]	RecName: Full=U-box domain-containing protein 19; AltName: Full=Plant U-box protein 19 [Arabidopsis thaliana]	_	_
c74771_g1	0.17	13.93	5.68	0.00026	0.0073	yes	up	PREDICTED: 21 kDa protein-like [Phoenix dactylifera]	RecName: Full=21 kDa protein; AltName: Full=1.2 protein; Flags: Precursor	_	_
c63302_g1	6.05	21.3	1.8	0.000262	0.00733	yes	up	hypothetical protein VITISV_031800 [Vitis vinifera]	RecName: Full=Filament-like plant protein; Short=LeFPP	_	_
c65732_g3	0.2	1.81	2.67	0.000262	0.00734	yes	up	_	_	_	_
c49537_g1	0.33	2.58	2.64	0.000265	0.00741	yes	up	_	_	_	_
c28765_g1	0.03	1.03	3.13	0.000265	0.00741	yes	up	_	_	_	_
c9366_g1	0.19	4.09	3.86	0.000266	0.00741	yes	up	_	_	_	_
c61843_g2	0.03	0.87	2.95	0.000268	0.00748	yes	up	_	_	_	_
c58725_g2	1.07	7.81	2.76	0.000268	0.00748	yes	up	PREDICTED: probable receptor protein kinase TMK1 [Phoenix dactylifera]	RecName: Full=Probable receptor protein kinase TMK1; Flags: Precursor [Arabidopsis thaliana]	_	E2.7.1.-
c62377_g3	0	5.38	5.78	0.000269	0.00749	yes	up	_	_	_	_
c47368_g1	12.87	62.05	2.26	0.000269	0.00749	yes	up	WRKY DNA-binding protein 30, putative [Theobroma cacao]	_	_	_
c60212_g1	0	0.94	3.38	0.000271	0.00754	yes	up	_	_	_	_
c52899_g1	0	0.65	2.9	0.000272	0.00757	yes	up	_	_	_	_
c64110_g3	0.16	2.09	3.08	0.000274	0.00761	yes	up	_	_	_	_
c42595_g1	2.75	22.29	2.97	0.000276	0.00766	yes	up	PREDICTED: uncharacterized protein LOC103721164 isoform X1 [Phoenix dactylifera]	_	Os04g0672300	_
c60603_g3	31.9	105.6	1.72	0.00028	0.00773	yes	up	hypothetical protein AMTR_s00009p00267490 [Amborella trichopoda]	RecName: Full=Probable LRR receptor-like serine/threonine-protein kinase At1g56140; Flags: Precursor [Arabidopsis thaliana]	_	IRAK4
c47654_g1	0	1.81	4.26	0.00028	0.00774	yes	up	_	_	_	_
c60927_g1	7.24	86.76	3.57	0.000281	0.00776	yes	up	RecName: Full=Beta-cubebene synthase; Short=Mg25 beta-cubebene synthase [Magnolia grandiflora]	RecName: Full=Beta-cubebene synthase; Short=Mg25	_	GERD
c66260_g4	0.26	3.76	3.42	0.000282	0.00778	yes	up	unnamed protein product [Coffea canephora]	_	hypothetical protein	_
c54562_g1	3.6	19.33	2.39	0.000282	0.00778	yes	up	_	_	_	_
c19727_g1	97.71	380.34	1.96	0.000283	0.0078	yes	up	aquaporin [Manihot esculenta]	RecName: Full=Aquaporin PIP2-7; AltName: Full=Plasma membrane intrinsic protein 2-7; Short=AtPIP2;7; AltName: Full=Plasma membrane intrinsic protein 3; AltName: Fu	PIP3 (PLASMA MEMBRANE INTRINSIC PROTEIN 3); water channel; a member of the plasma membrane i [...]	PIP
c42850_g2	0.27	2.83	2.97	0.000284	0.00781	yes	up	hypothetical protein ARALYDRAFT_888824 [Arabidopsis lyrata subsp. lyrata]	RecName: Full=Protein STICHEL-like 1 [Arabidopsis thaliana]	_	_
c38764_g2	16.27	52.93	1.7	0.000286	0.00786	yes	up	hypothetical protein POPTR_0007s00300g [Populus trichocarpa]	_	SubName: Full=Putative uncharacterized protein;	_
c47462_g1	1.65	7.25	2.07	0.000286	0.00787	yes	up	_	_	_	_
c41582_g1	0.37	5.99	3.7	0.000287	0.00787	yes	up	_	_	_	_
c55406_g1	0.04	2.56	4.2	0.000287	0.00789	yes	up	_	_	_	_
c8568_g1	39.05	100.98	1.37	0.000288	0.00791	yes	up	PREDICTED: interactor of constitutive active ROPs 1-like [Malus domestica]	RecName: Full=Interactor of constitutive active ROPs 4; AltName: Full=ROP-interactive partner 4 [Arabidopsis thaliana]	_	_
c63594_g1	0.07	1.62	3.33	0.000291	0.00798	yes	up	_	_	_	_
c60599_g2	0.44	5.6	3.4	0.000292	0.008	yes	up	_	_	_	_
c45192_g1	0	12.22	6.94	0.000296	0.00809	yes	up	hypothetical protein VITISV_018405 [Vitis vinifera]	_	_	_
c57998_g2	0.25	1.91	2.51	0.000297	0.00811	yes	up	_	_	_	_
c66380_g2	1.03	7.79	2.81	0.000299	0.00816	yes	up	hypothetical protein AMTR_s00003p00256340 [Amborella trichopoda]	RecName: Full=Ent-kaur-16-ene synthase, chloroplastic; AltName: Full=Ent-kaurene synthase B; AltName: Full=Kaurene synthase 1; Short=OsKS1; Flags: Precursor [Oryza	_	TPS04, GES
c64222_g2	28.08	96.2	1.77	0.0003	0.00816	yes	up	_	_	_	_
c53579_g1	38.86	118.48	1.61	0.0003	0.00816	yes	up	PREDICTED: very-long-chain enoyl-CoA reductase-like [Phoenix dactylifera]	RecName: Full=Very-long-chain enoyl-CoA reductase; AltName: Full=Enoyl-CoA reductase; Short=AtECR; AltName: Full=Protein ECERIFERUM 10; AltName: Full=Synaptic glycop	SubName: Full=Putative uncharacterized protein (Chromosome chr13 scaffold_17, whole genome s [...]	TER, TSC13, CER10
c38334_g1	0.87	5.39	2.5	0.0003	0.00817	yes	up	_	_	_	_
c40969_g2	0	1.02	3.49	0.000301	0.0082	yes	up	_	_	_	_
c9073_g1	1.13	10.22	3.07	0.000302	0.00821	yes	up	Eukaryotic aspartyl protease family protein [Theobroma cacao]	_	SubName: Full=Chromosome undetermined scaffold_53, whole genome shotgun sequence;	_
c49496_g1	6.06	24.33	1.99	0.000302	0.00821	yes	up	PREDICTED: laccase-7 [Vitis vinifera]	RecName: Full=Laccase-7; AltName: Full=Benzenediol:oxygen oxidoreductase 7; AltName: Full=Diphenol oxidase 7; AltName: Full=Urishiol oxidase 7; Flags: Precursor [Ar	hypothetical protein	E1.10.3.2
c9648_g1	0	2.96	4.94	0.000304	0.00823	yes	up	hypothetical protein POPTR_0007s11160g [Populus trichocarpa]	_	_	_
c47363_g1	0.05	0.98	2.81	0.000307	0.0083	yes	up	_	_	_	_
c50772_g1	228.39	595.33	1.38	0.000308	0.00832	yes	up	PREDICTED: GDP-L-galactose phosphorylase 1-like [Phoenix dactylifera]	RecName: Full=GDP-L-galactose phosphorylase 2; AltName: Full=Protein VITAMIN C DEFECTIVE 5 [Arabidopsis thaliana]	SubName: Full=Chromosome chr14 scaffold_26, whole genome shotgun sequence;	VTC2_5
c66439_g9	0.08	1.6	3.23	0.000308	0.00832	yes	up	_	_	_	_
c18314_g1	4.58	31.91	2.77	0.00031	0.00837	yes	up	unnamed protein product [Vitis vinifera]	RecName: Full=3-oxoacyl-[acyl-carrier-protein]	(japonica cultivar-group) Os06g0196600 (Os06g0196600) mRNA, complete cds	fabF
c37822_g1	0.12	1.22	2.62	0.000311	0.00837	yes	up	_	_	_	_
c66109_g2	1.72	10.35	2.52	0.000312	0.00841	yes	up	_	_	_	_
c66696_g4	0.99	8.97	3.06	0.000313	0.00844	yes	up	hypothetical protein JCGZ_18967 [Jatropha curcas]	RecName: Full=Probable beta-D-xylosidase 2; Short=AtBXL2; Flags: Precursor [Arabidopsis thaliana]	hypothetical protein	_
c56812_g1	0.09	1.26	2.88	0.000314	0.00845	yes	up	unknown [Populus trichocarpa]	RecName: Full=Eukaryotic translation initiation factor 5A; Short=eIF-5A [Senecio vernalis]	_	EIF5A
c59149_g2	2.52	12.63	2.28	0.000315	0.00847	yes	up	PREDICTED: uncharacterized protein LOC100260890 [Vitis vinifera]	RecName: Full=Growth-regulating factor 6; Short=OsGRF6; AltName: Full=Transcription activator GRF6 [Oryza sativa Japonica Group]	SubName: Full=Chromosome chr18 scaffold_1, whole genome shotgun sequence;	_
c41515_g2	0	0.99	3.44	0.000315	0.00848	yes	up	PREDICTED: ABC transporter G family member 8-like [Vitis vinifera]	RecName: Full=ABC transporter G family member 8; Short=ABC transporter ABCG.8; Short=AtABCG8; AltName: Full=Probable white-brown complex homolog protein 8; Short=At	_	_
c52754_g1	0.25	1.64	2.3	0.000316	0.00848	yes	up	_	_	_	_
c33461_g1	2.04	12.21	2.52	0.000317	0.00849	yes	up	PREDICTED: early nodulin-like protein 1 [Vitis vinifera]	_	SubName: Full=Chromosome chr2 scaffold_105, whole genome shotgun sequence;	_
c23863_g1	0.02	0.81	2.86	0.000317	0.0085	yes	up	_	_	_	_
c60537_g2	0.04	0.75	2.62	0.000318	0.00852	yes	up	hypothetical protein VITISV_002056 [Vitis vinifera]	_	_	_
c49647_g2	0.18	2.94	3.45	0.000319	0.00853	yes	up	Uncharacterized protein TCM_002409 [Theobroma cacao]	_	_	_
c50180_g2	0	8.24	6.38	0.000319	0.00854	yes	up	PREDICTED: LOW QUALITY PROTEIN: laccase-11-like [Vitis vinifera]	RecName: Full=Laccase-11; AltName: Full=Benzenediol:oxygen oxidoreductase 11; AltName: Full=Diphenol oxidase 11; AltName: Full=Urishiol oxidase 11; Flags: Precurso	_	E1.10.3.2
c26352_g1	0.04	1.33	3.38	0.000319	0.00854	yes	up	_	_	_	_
c64957_g2	2.81	25.8	3.15	0.000322	0.00861	yes	up	_	_	_	_
c61613_g1	0.42	19.71	5.27	0.000323	0.00863	yes	up	PREDICTED: probable NAD(P)H-dependent oxidoreductase 1 [Vitis vinifera]	RecName: Full=Probable NAD(P)H-dependent oxidoreductase 2 [Oryza sativa Japonica Group]	_	_
c61350_g3	3.48	13.64	1.94	0.000325	0.00867	yes	up	unnamed protein product [Vitis vinifera]	RecName: Full=Homeobox-leucine zipper protein ATHB-15; AltName: Full=HD-ZIP protein ATHB-15; AltName: Full=Homeodomain transcription factor ATHB-15; AltName: Full=	SubName: Full=Chromosome chr9 scaffold_7, whole genome shotgun sequence;	HD-ZIP
c11440_g1	0.11	1.42	2.86	0.000326	0.00868	yes	up	Zinc finger family protein, putative [Theobroma cacao]	RecName: Full=LON peptidase N-terminal domain and RING finger protein 3; AltName: Full=RING finger protein 127 [Homo sapiens]	_	_
c56731_g1	1.59	13.75	3.03	0.000329	0.00874	yes	up	PREDICTED: uncharacterized protein At4g30180-like [Phoenix dactylifera]	_	_	_
c46627_g3	0.04	1.46	3.44	0.000332	0.00881	yes	up	_	_	_	_
c16296_g1	0	0.9	3.32	0.000333	0.00883	yes	up	_	_	_	_
c52974_g1	2.35	16.64	2.77	0.000334	0.00885	yes	up	hypothetical protein MIMGU_mgv1a012315mg [Erythranthe guttata]	RecName: Full=NEP1-interacting protein 2; AltName: Full=RING-H2 finger protein ATL25 [Arabidopsis thaliana]	hypothetical protein	_
c57906_g6	0.51	3.35	2.51	0.000334	0.00886	yes	up	hypothetical protein VITISV_009739 [Vitis vinifera]	RecName: Full=Auxin response factor 3; AltName: Full=Protein ETTIN [Arabidopsis thaliana]	_	K14486, ARF
c55700_g1	1.25	6.92	2.38	0.000335	0.00887	yes	up	hypothetical protein EUGRSUZ_H02828 [Eucalyptus grandis]	RecName: Full=Chalcone synthase 1; AltName: Full=Naringenin-chalcone synthase 1	chalcone synthase (EC:2.3.1.74); The primary product of this enzyme is 4,2',4',6'- tetrahydr [...]	CHS
c45944_g1	0.72	5.17	2.68	0.000335	0.00887	yes	up	_	_	_	_
c51118_g1	7.06	19.71	1.47	0.000336	0.00887	yes	up	Protein SET [Myotis brandtii]	RecName: Full=ABC transporter F family member 4 [Dictyostelium discoideum]	_	_
c65037_g2	8.76	26.24	1.57	0.000339	0.00897	yes	up	hypothetical protein AMTR_s00019p00224250 [Amborella trichopoda]	_	SubName: Full=Chromosome chr11 scaffold_56, whole genome shotgun sequence;	SSX2IP, ADIP
c57652_g2	0.58	3.99	2.58	0.000343	0.00904	yes	up	_	_	_	_
c45143_g1	4.63	18.17	1.95	0.000343	0.00904	yes	up	_	_	_	_
c71333_g1	3.39	19.41	2.48	0.000343	0.00904	yes	up	hypothetical protein AMTR_s00013p00262120 [Amborella trichopoda]	RecName: Full=Serine hydroxymethyltransferase 4; Short=AtSHMT4; AltName: Full=Glycine hydroxymethyltransferase 4; AltName: Full=Serine methylase 4 [Arabidopsis tha	_	glyA, SHMT
c56250_g1	0.34	3.38	2.97	0.000346	0.0091	yes	up	_	_	_	_
c57492_g2	0.84	5.73	2.63	0.000347	0.0091	yes	up	_	_	_	_
c57497_g1	0.14	2.47	3.44	0.000348	0.00912	yes	up	hypothetical protein AMTR_s00001p00085970 [Amborella trichopoda]	RecName: Full=Acyl-[acyl-carrier-protein]	hypothetical protein	DESA1
c30589_g2	1.41	8.74	2.55	0.000349	0.00915	yes	up	PREDICTED: type I inositol-1,4,5-trisphosphate 5-phosphatase CVP2-like [Vitis vinifera]	RecName: Full=Type I inositol 1,4,5-trisphosphate 5-phosphatase CVP2; AltName: Full=Protein COTYLEDON VASCULAR PATTERN 2 [Arabidopsis thaliana]	SubName: Full=Chromosome chr7 scaffold_31, whole genome shotgun sequence;	_
c58762_g2	0.45	3.1	2.54	0.000349	0.00915	yes	up	_	_	_	_
c60714_g2	0	2.7	4.81	0.000351	0.00919	yes	up	_	_	_	_
c45010_g1	5.19	29.24	2.47	0.000351	0.00919	yes	up	PREDICTED: PCTP-like protein isoform X1 [Phoenix dactylifera]	_	SubName: Full=Chromosome undetermined scaffold_77, whole genome shotgun sequence;	_
c56374_g1	0.23	1.79	2.5	0.000353	0.00922	yes	up	_	_	_	_
c37240_g2	0.2	2.11	2.86	0.000355	0.00925	yes	up	_	_	_	_
c33263_g1	0.1	1.69	3.14	0.000356	0.00927	yes	up	_	_	_	_
c1953_g1	0.1	1.65	3.13	0.000356	0.00927	yes	up	_	_	_	_
c65709_g4	0.34	2.01	2.27	0.000356	0.00927	yes	up	hypothetical protein CICLE_v10025023mg [Citrus clementina]	RecName: Full=MORC family CW-type zinc finger protein 2B; AltName: Full=TCE6 [Mus musculus]	CW-type Zinc Finger, putative, expressed	_
c48916_g1	1.31	23.03	4.04	0.000356	0.00927	yes	up	PREDICTED: auxin-induced protein IAA6-like [Cicer arietinum]	RecName: Full=Auxin-induced protein IAA6	_	IAA
c60747_g1	2.61	11.86	2.14	0.000357	0.00927	yes	up	PREDICTED: uncharacterized protein LOC100253083 [Vitis vinifera]	RecName: Full=Auxin-induced in root cultures protein 12; Flags: Precursor [Arabidopsis thaliana]	hypothetical protein	_
c6927_g2	0	4.99	5.67	0.000358	0.0093	yes	up	hypothetical protein VITISV_029384 [Vitis vinifera]	_	_	_
c58152_g1	28.88	110.8	1.94	0.000359	0.00931	yes	up	Alpha/beta-Hydrolases superfamily protein [Theobroma cacao]	RecName: Full=Serine carboxypeptidase 24; AltName: Full=Bri1 suppressor 1; AltName: Full=Carboxypeptidase D; AltName: Full=Serine carboxypeptidase II; Contains: Re	hypothetical protein	SCPL-II
c15689_g1	1.04	11.13	3.3	0.000362	0.0094	yes	up	Pleiotropic drug resistance 4 [Theobroma cacao]	RecName: Full=ABC transporter G family member 32; Short=ABC transporter ABCG.32; Short=AtABCG32; AltName: Full=Probable pleiotropic drug resistance protein 4 [Arab	_	_
c41929_g1	1.48	5.5	1.83	0.000365	0.00945	yes	up	Non-specific phospholipase C2 [Theobroma cacao]	RecName: Full=Non-specific phospholipase C2; Flags: Precursor [Arabidopsis thaliana]	hypothetical protein	plcC
c21674_g1	0	0.61	2.82	0.000366	0.00947	yes	up	_	_	_	_
c22901_g1	0.84	5.05	2.46	0.000367	0.00949	yes	up	PREDICTED: UPF0503 protein At3g09070, chloroplastic-like [Vitis vinifera]	_	_	_
c50802_g1	0.08	0.95	2.53	0.000368	0.0095	yes	up	_	_	_	_
c35956_g1	0	0.97	3.41	0.00037	0.00953	yes	up	hypothetical protein VITISV_010990 [Vitis vinifera]	RecName: Full=Retrovirus-related Pol polyprotein from transposon TNT 1-94; Includes: RecName: Full=Protease; Includes: RecName: Full=Reverse transcriptase; Includes:	_	_
c64833_g4	0	1	3.46	0.00037	0.00954	yes	up	_	_	_	_
c29185_g1	4.51	15.84	1.79	0.000372	0.00958	yes	up	hypothetical protein JCGZ_21225 [Jatropha curcas]	RecName: Full=Uncharacterized GPI-anchored protein At1g61900; Flags: Precursor [Arabidopsis thaliana]	hypothetical protein	_
c62102_g1	1.58	12.24	2.88	0.000372	0.00958	yes	up	hypothetical protein EUGRSUZ_D00664 [Eucalyptus grandis]	RecName: Full=Alpha-galactosidase; AltName: Full=Alpha-D-galactoside galactohydrolase; AltName: Full=Melibiase; Flags: Precursor [Oryza sativa Japonica Group]	_	E3.2.1.22B, galA, rafA
c7062_g1	0.22	2	2.7	0.000372	0.00958	yes	up	_	_	_	_
c41838_g1	0.08	1.23	2.85	0.000373	0.00959	yes	up	_	_	_	_
c45022_g1	0.05	5.05	5.07	0.000374	0.00961	yes	up	PREDICTED: momilactone A synthase-like [Vitis vinifera]	RecName: Full=Short-chain dehydrogenase reductase 3b; Short=AtSDR3b [Arabidopsis thaliana]	hypothetical protein	_
c57241_g3	0.12	1.11	2.48	0.000375	0.00963	yes	up	PREDICTED: serine/arginine-rich-splicing factor SR34 [Phoenix dactylifera]	RecName: Full=Serine/arginine-rich-splicing factor SR34; Short=At-SR34; Short=At-SRp34; Short=AtSR34; AltName: Full=Pre-mRNA-splicing factor SF2; AltName: Full=SR1 p	_	SFRS1_9
c54104_g1	0.32	3.28	3.02	0.000376	0.00966	yes	up	_	_	_	_
c30824_g1	0	1.53	4.03	0.000377	0.00966	yes	up	_	_	_	_
c64153_g1	0.07	1.46	3.16	0.000378	0.00968	yes	up	_	_	_	_
c31254_g1	7.27	31.83	2.12	0.000378	0.00968	yes	up	unnamed protein product [Coffea canephora]	_	_	serA, PHGDH
c44383_g1	0	1.69	4.16	0.000383	0.00979	yes	up	_	_	_	_
c61175_g4	0.24	8.16	4.62	0.000384	0.00981	yes	up	_	_	_	_
c61659_g4	0.23	1.99	2.64	0.000385	0.00983	yes	up	_	_	_	_
c61044_g1	504	1409.69	1.48	0.000387	0.00985	yes	up	PREDICTED: uncharacterized protein LOC100242678 [Vitis vinifera]	RecName: Full=5'-3' exoribonuclease 2	_	_
c37737_g1	7.97	49.62	2.62	0.000388	0.00988	yes	up	Alpha-expansin 8 precursor, putative [Ricinus communis]	RecName: Full=Expansin-A8; Short=AtEXPA8; AltName: Full=Alpha-expansin-8; Short=At-EXP8; Short=AtEx8; AltName: Full=Ath-ExpAlpha-1.11; Flags: Precursor [Arabidopsi	SubName: Full=Putative uncharacterized protein (Chromosome chr13 scaffold_48, whole genome s [...]	_
c31780_g1	0	0.82	3.21	0.000389	0.0099	yes	up	_	_	_	_
c6001_g1	0.47	6.46	3.51	0.000392	0.00996	yes	up	homeobox protein, putative [Ricinus communis]	RecName: Full=Homeobox-leucine zipper protein ATHB-40; AltName: Full=HD-ZIP protein ATHB-40; AltName: Full=Homeodomain transcription factor ATHB-40	SubName: Full=Chromosome chr4 scaffold_32, whole genome shotgun sequence;	HD-ZIP
c47350_g1	329.96	1477.53	2.16	0.000392	0.00996	yes	up	PREDICTED: uncharacterized protein LOC100257198 isoform 1 [Vitis vinifera]	_	SubName: Full=Chromosome chr18 scaffold_59, whole genome shotgun sequence;	_
c47859_g1	0.23	2.34	2.88	0.000394	0.01	yes	up	_	_	_	_
c61503_g5	0	1.1	3.58	0.000396	0.01	yes	up	_	_	_	_
c76164_g1	0.02	0.65	2.62	0.000396	0.01	yes	up	hypothetical protein AMTR_s00061p00138150 [Amborella trichopoda]	RecName: Full=Cytochrome P450 724B1; AltName: Full=Dwarf protein 11; AltName: Full=OsDWARF11 [Oryza sativa Japonica Group]	SubName: Full=Chromosome chr12 scaffold_47, whole genome shotgun sequence;	CYP724B1, D11
c40261_g2	0	0.71	3.01	0.000398	0.01	yes	up	_	_	_	_
c54036_g1	0.5	3.45	2.57	0.000398	0.01	yes	up	_	_	_	_
c66350_g3	0.35	2.58	2.59	0.000398	0.01	yes	up	_	_	_	_
c55433_g2	9.27	48.71	2.38	0.000399	0.0101	yes	up	unnamed protein product [Coffea canephora]	_	_	KCS
c56402_g1	10.97	59.29	2.42	0.0004	0.0101	yes	up	hypothetical protein JCGZ_23805 [Jatropha curcas]	RecName: Full=Isoeugenol synthase 1	SubName: Full=Putative uncharacterized protein (Chromosome chr7 scaffold_20, whole genome sh [...]	_
c58978_g1	0.14	1.31	2.58	0.0004	0.0101	yes	up	PREDICTED: probable methyltransferase PMT11 [Phoenix dactylifera]	RecName: Full=Probable methyltransferase PMT10 [Arabidopsis thaliana]	_	_
c51322_g1	0.05	0.81	2.62	0.000401	0.0101	yes	up	_	_	_	_
c58723_g2	0.21	2.12	2.82	0.000402	0.0101	yes	up	_	_	_	_
c65336_g1	4.39	14.4	1.69	0.000405	0.0102	yes	up	cellulose synthase-like protein [Populus tomentosa]	RecName: Full=Cellulose synthase-like protein G3; Short=AtCslG3 [Arabidopsis thaliana]	cellulose synthase (EC:2.4.1.12)	_
c7196_g1	0	1.4	3.9	0.000405	0.0102	yes	up	_	_	_	_
c24584_g1	2.39	16.61	2.75	0.000408	0.0102	yes	up	PREDICTED: putative protein TPRXL [Phoenix dactylifera]	_	hypothetical protein	_
c66056_g1	12.24	29.66	1.27	0.000409	0.0102	yes	up	PREDICTED: 187-kDa microtubule-associated protein AIR9 isoform X2 [Phoenix dactylifera]	RecName: Full=187-kDa microtubule-associated protein AIR9; AltName: Full=Auxin-induced in root cultures protein 9 [Arabidopsis thaliana]	SubName: Full=Chromosome chr10 scaffold_43, whole genome shotgun sequence;	_
c42672_g1	2.43	11.26	2.16	0.00041	0.0103	yes	up	PREDICTED: inactive protein RESTRICTED TEV MOVEMENT 2-like [Phoenix dactylifera]	_	_	_
c62271_g7	0.41	2.78	2.49	0.00041	0.0103	yes	up	PREDICTED: probable transaldolase [Prunus mume]	RecName: Full=Transaldolase [Yersinia pseudotuberculosis IP 32953]	hypothetical protein	E2.2.1.2, talA, talB
c30554_g1	0	0.61	2.83	0.000411	0.0103	yes	up	_	_	_	_
c25179_g1	0.79	5.72	2.71	0.000412	0.0103	yes	up	_	_	_	_
c46795_g1	0.94	6.32	2.62	0.000414	0.0103	yes	up	_	_	_	_
c48260_g1	0	6.08	5.95	0.000419	0.0105	yes	up	_	_	_	_
c64293_g2	17.53	46.2	1.39	0.000421	0.0105	yes	up	PREDICTED: MATE efflux family protein 3, chloroplastic isoform X2 [Phoenix dactylifera]	_	SubName: Full=Chromosome chr3 scaffold_8, whole genome shotgun sequence;	_
c255_g1	0.14	4.56	4.3	0.000421	0.0105	yes	up	PREDICTED: auxin-induced protein 5NG4 isoform 1 [Vitis vinifera]	RecName: Full=WAT1-related protein At5g07050 [Arabidopsis thaliana]	SubName: Full=Chromosome chr8 scaffold_29, whole genome shotgun sequence;	_
c55322_g1	0.09	1.99	3.49	0.000422	0.0105	yes	up	unknown [Lotus japonicus]	_	_	_
c64022_g1	0.14	2.26	3.28	0.000427	0.0106	yes	up	_	_	_	_
c64401_g1	5.71	18.13	1.65	0.000428	0.0106	yes	up	PREDICTED: uncharacterized protein LOC100241687 [Vitis vinifera]	_	_	_
c65071_g1	0	0.61	2.82	0.000431	0.0107	yes	up	_	_	_	_
c35825_g2	0.07	8.58	5.64	0.000434	0.0108	yes	up	hypothetical protein CISIN_1g014679mg [Citrus sinensis]	RecName: Full=Basic 7S globulin 2; AltName: Full=SBg7S; Short=Bg; Contains: RecName: Full=Basic 7S globulin 2 high kDa subunit; Contains: RecName: Full=Basic 7S gl	_	_
c63064_g1	0.97	6	2.51	0.000434	0.0108	yes	up	_	_	_	_
c57853_g2	28.8	141.32	2.29	0.000435	0.0108	yes	up	endo-beta-1,4-glucanase [Prunus persica]	RecName: Full=Endoglucanase 19; AltName: Full=Endo-1,4-beta glucanase 19; Flags: Precursor [Arabidopsis thaliana]	_	_
c63828_g1	0.34	2.91	2.77	0.000437	0.0108	yes	up	_	_	_	_
c62313_g1	20.46	100.59	2.29	0.000437	0.0108	yes	up	_	_	_	_
c66391_g1	44.91	321.97	2.84	0.000437	0.0108	yes	up	putative caffeic acid O-methyltransferase [Betula pendula]	RecName: Full=Caffeic acid 3-O-methyltransferase 1; Short=CAOMT-1; Short=COMT-1; AltName: Full=S-adenosysl-L-methionine:caffeic acid 3-O-methyltransferase 1 [Popul	SubName: Full=Chromosome chr16 scaffold_86, whole genome shotgun sequence;	E2.1.1.68, COMT
c60917_g6	0	1	3.46	0.000439	0.0108	yes	up	_	_	_	_
c58754_g1	0.59	3.7	2.46	0.000442	0.0109	yes	up	_	_	_	_
c52879_g1	0.2	2.81	3.28	0.000443	0.0109	yes	up	PREDICTED: GDP-mannose transporter GONST4-like isoform X1 [Phoenix dactylifera]	RecName: Full=GDP-mannose transporter GONST4; AltName: Full=Protein GOLGI NUCLEOTIDE SUGAR TRANSPORTER 4 [Arabidopsis thaliana]	SubName: Full=Chromosome chr11 scaffold_13, whole genome shotgun sequence;	_
c57482_g1	0.19	3.01	3.41	0.000445	0.0109	yes	up	hypothetical protein POPTR_0003s07460g [Populus trichocarpa]	RecName: Full=Probable pectinesterase 68; Short=PE 68; AltName: Full=Pectin methylesterase 68; Short=AtPME68; Flags: Precursor [Arabidopsis thaliana]	hypothetical protein	_
c55813_g2	0.04	1.52	3.56	0.000447	0.011	yes	up	_	_	_	_
c53500_g1	2.11	8.08	1.89	0.000447	0.011	yes	up	hypothetical protein L484_007016 [Morus notabilis]	_	SubName: Full=Chromosome undetermined scaffold_1009, whole genome shotgun sequence;	_
c65962_g2	0.36	10.81	4.57	0.000449	0.011	yes	up	hypothetical protein VITISV_025760 [Vitis vinifera]	_	_	_
c65630_g3	0	1.45	3.95	0.000449	0.011	yes	up	_	_	_	_
c66021_g2	0.09	1.6	3.17	0.00045	0.011	yes	up	_	_	_	_
c20732_g3	0	1.03	3.49	0.000452	0.0111	yes	up	_	_	_	_
c47365_g1	0.17	1.79	2.82	0.000452	0.0111	yes	up	_	_	_	_
c3699_g1	0	4.23	5.44	0.000454	0.0111	yes	up	hypothetical protein CICLE_v10013475mg [Citrus clementina]	RecName: Full=CEN-like protein 2	hypothetical protein	_
c35080_g2	4.67	14.78	1.64	0.000455	0.0111	yes	up	hypothetical protein MIMGU_mgv1a002202mg [Erythranthe guttata]	_	hypothetical protein	_
c53435_g1	241.61	674.94	1.48	0.000455	0.0111	yes	up	PREDICTED: auxin-responsive protein IAA30-like [Phoenix dactylifera]	RecName: Full=Auxin-responsive protein IAA7; AltName: Full=Auxin resistant 2; AltName: Full=Indoleacetic acid-induced protein 7 [Arabidopsis thaliana]	SubName: Full=Chromosome chr14 scaffold_190, whole genome shotgun sequence;	IAA
c16401_g1	2.71	12.34	2.15	0.000456	0.0111	yes	up	PREDICTED: probable L-ascorbate peroxidase 4 [Phoenix dactylifera]	RecName: Full=L-ascorbate peroxidase 3, peroxisomal; Short=AtAPx03; Flags: Precursor [Arabidopsis thaliana]	SubName: Full=Chromosome chr3 scaffold_8, whole genome shotgun sequence;	E1.11.1.11
c58249_g1	0.16	2.69	3.44	0.000456	0.0111	yes	up	_	_	_	_
c4911_g1	0	1.08	3.56	0.000457	0.0111	yes	up	_	_	_	_
c62257_g5	0.65	4.13	2.5	0.000457	0.0111	yes	up	_	_	_	_
c48036_g1	0	0.72	3.03	0.000458	0.0112	yes	up	_	_	_	_
c55114_g1	1.58	6.48	1.97	0.00046	0.0112	yes	up	PREDICTED: uncharacterized protein LOC103703292 isoform X3 [Phoenix dactylifera]	_	_	_
c76287_g1	0	0.81	3.18	0.000463	0.0113	yes	up	_	_	_	_
c16405_g1	0.03	0.9	2.95	0.000466	0.0113	yes	up	_	_	_	_
c62690_g1	14.49	42.94	1.56	0.000468	0.0113	yes	up	PREDICTED: laccase-7-like [Solanum tuberosum]	RecName: Full=Laccase-9; AltName: Full=Benzenediol:oxygen oxidoreductase 9; AltName: Full=Diphenol oxidase 9; AltName: Full=Urishiol oxidase 9; Flags: Precursor [Ar	laccase 110a	E1.10.3.2
c44159_g1	0.05	0.66	2.3	0.000469	0.0114	yes	up	_	_	_	_
c56521_g1	4.25	14.28	1.73	0.00047	0.0114	yes	up	PREDICTED: uncharacterized protein LOC103404131 [Malus domestica]	_	_	_
c47378_g2	6.53	32.27	2.29	0.000471	0.0114	yes	up	PREDICTED: transcription factor TCP15-like [Vitis vinifera]	RecName: Full=Transcription factor TCP15 [Arabidopsis thaliana]	_	_
c51207_g1	0.15	1.7	2.85	0.000471	0.0114	yes	up	_	_	_	_
c55570_g1	1.75	10.66	2.54	0.000472	0.0114	yes	up	hypothetical protein MTR_8g027100 [Medicago truncatula]	_	_	_
c64434_g1	0.11	1.08	2.48	0.000473	0.0114	yes	up	_	_	_	_
c58014_g2	0	0.92	3.35	0.000474	0.0114	yes	up	hypothetical protein VITISV_024163 [Vitis vinifera]	_	_	cysK
c62020_g2	17.62	50.63	1.52	0.000475	0.0115	yes	up	unnamed protein product [Vitis vinifera]	RecName: Full=125 kDa kinesin-related protein [Nicotiana tabacum]	SubName: Full=Chromosome chr6 scaffold_3, whole genome shotgun sequence;	KIF11, EG5
c61659_g7	0.35	2.34	2.45	0.000479	0.0115	yes	up	_	_	_	_
c40494_g1	0.17	1.54	2.6	0.000481	0.0116	yes	up	_	_	_	_
c45250_g1	18.22	100.58	2.46	0.000481	0.0116	yes	up	ZPT2-14 [Petunia x hybrida]	RecName: Full=Zinc finger protein ZAT12; AltName: Full=Protein RESPONSIVE TO HIGH LIGHT 41 [Arabidopsis thaliana]	_	_
c49001_g2	0.11	1.57	3.01	0.000481	0.0116	yes	up	_	_	_	_
c58605_g1	0.17	4.94	4.23	0.000483	0.0116	yes	up	_	_	_	_
c58873_g1	0.15	1.9	3.02	0.000484	0.0116	yes	up	hypothetical protein JCGZ_21877 [Jatropha curcas]	_	_	_
c25448_g1	0.43	3.78	2.86	0.000488	0.0117	yes	up	DNA polymerase III polC-type isoform 2 [Theobroma cacao]	_	_	_
c56838_g1	0.91	5.13	2.37	0.000488	0.0117	yes	up	_	_	_	_
c44892_g1	2.64	16.21	2.57	0.000488	0.0117	yes	up	_	_	_	_
c64519_g4	2.36	15.79	2.69	0.000489	0.0117	yes	up	hypothetical protein AMTR_s00122p00119310 [Amborella trichopoda]	_	_	_
c57795_g1	0.57	1.36	1.13	0.00049	0.0117	yes	up	unknown [Solanum lycopersicum]	_	_	PUS3, DEG1
c34255_g1	0.57	3.78	2.54	0.000493	0.0118	yes	up	_	_	_	_
c44981_g1	0.01	0.63	2.67	0.000494	0.0118	yes	up	gag-pol, partial [Camellia sinensis]	RecName: Full=Retrovirus-related Pol polyprotein from transposon 17.6; Includes: RecName: Full=Protease; Includes: RecName: Full=Reverse transcriptase; Includes: RecN	_	_
c54481_g1	0.27	2.7	2.92	0.000494	0.0118	yes	up	hypothetical protein PRUPE_ppa001853mg [Prunus persica]	_	_	_
c7174_g1	0	0.45	2.47	0.0005	0.0119	yes	up	_	_	_	_
c58613_g1	0.72	3.34	2.08	0.000501	0.0119	yes	up	_	_	_	_
c49532_g2	0	1.27	3.78	0.000503	0.0119	yes	up	_	_	_	_
c34518_g1	2.8	14.6	2.34	0.000503	0.0119	yes	up	Glycosyl hydrolase 9B8 [Theobroma cacao]	RecName: Full=Endoglucanase 11; AltName: Full=Endo-1,4-beta glucanase 11; Flags: Precursor [Arabidopsis thaliana]	glycosyl hydrolase family 9 (EC:3.2.1.4)	_
c23836_g1	0	1.65	4.13	0.000507	0.012	yes	up	hypothetical protein POPTR_0001s00460g [Populus trichocarpa]	_	_	_
c57087_g2	10.39	93.01	3.15	0.000507	0.012	yes	up	Cysteine proteinase [Medicago papain family cysteine protease [Medicago truncatula]	RecName: Full=Xylem cysteine proteinase 1; Short=AtXCP1; Flags: Precursor [Arabidopsis thaliana]	hypothetical protein	XCP
c48731_g1	0.05	0.88	2.72	0.000507	0.012	yes	up	_	_	_	_
c61263_g5	8.89	135.75	3.92	0.000507	0.012	yes	up	hypothetical protein PRUPE_ppa023632mg [Prunus persica]	_	_	_
c37023_g1	0.05	1.21	3.09	0.00051	0.0121	yes	up	hypothetical protein VITISV_024602 [Vitis vinifera]	_	_	_
c47960_g1	165.25	506.5	1.62	0.00051	0.0121	yes	up	Alpha-expansin 8 precursor, putative [Ricinus communis]	RecName: Full=Expansin-A8; Short=AtEXPA8; AltName: Full=Alpha-expansin-8; Short=At-EXP8; Short=AtEx8; AltName: Full=Ath-ExpAlpha-1.11; Flags: Precursor [Arabidopsi	hypothetical protein	_
c58516_g1	196.73	585.12	1.57	0.00051	0.0121	yes	up	alpha tubulin [Picea wilsonii]	RecName: Full=Tubulin alpha chain	SubName: Full=Chromosome chr7 scaffold_275, whole genome shotgun sequence;; Tubulin is the m [...]	TUBA
c44517_g1	33.41	105.66	1.66	0.000511	0.0121	yes	up	PREDICTED: probable WRKY transcription factor 53 [Phoenix dactylifera]	RecName: Full=Probable WRKY transcription factor 53; AltName: Full=WRKY DNA-binding protein 53 [Arabidopsis thaliana]	_	_
c58664_g1	2.52	9.39	1.86	0.000513	0.0121	yes	up	_	_	_	_
c58644_g4	0.38	3.75	3	0.000513	0.0121	yes	up	_	_	_	_
c57581_g7	0.01	2.15	4.36	0.000516	0.0122	yes	up	_	_	_	_
c62537_g1	0.54	3.66	2.56	0.000516	0.0122	yes	up	hypothetical protein AMTR_s00020p00023980 [Amborella trichopoda]	_	hypothetical protein	NARS, asnS
c27126_g1	2.52	15.34	2.56	0.000519	0.0122	yes	up	_	_	_	_
c62853_g1	179.81	420.89	1.23	0.000521	0.0123	yes	up	_	_	_	_
c46200_g1	0.15	3.86	3.98	0.000521	0.0123	yes	up	_	_	_	_
c55565_g1	0.18	1.48	2.5	0.000524	0.0123	yes	up	_	_	_	_
c65378_g7	0.71	5.2	2.71	0.000528	0.0124	yes	up	_	_	_	_
c54749_g1	75.07	366.02	2.28	0.000528	0.0124	yes	up	lipid-transfer protein precursor [Solanum chacoense]	RecName: Full=Non-specific lipid-transfer protein 2B; Short=LTP 2B; AltName: Full=LTP B1; Flags: Precursor [Oryza sativa Japonica Group]	_	_
c48546_g1	1.91	14.21	2.83	0.000528	0.0124	yes	up	PREDICTED: aspartic proteinase nepenthesin-1, partial [Malus domestica]	_	_	_
c57814_g1	15.82	95.9	2.59	0.00053	0.0124	yes	up	PREDICTED: uncharacterized protein LOC100265824 [Vitis vinifera]	_	SubName: Full=Chromosome chr3 scaffold_8, whole genome shotgun sequence;	_
c54000_g1	0.56	3.97	2.64	0.00053	0.0124	yes	up	PREDICTED: U-box domain-containing protein 10-like [Phoenix dactylifera]	RecName: Full=U-box domain-containing protein 10; AltName: Full=Plant U-box protein 10 [Arabidopsis thaliana]	hypothetical protein	_
c44428_g1	0	1.76	4.22	0.00053	0.0124	yes	up	Integrase-type DNA-binding superfamily protein [Theobroma cacao]	RecName: Full=Dehydration-responsive element-binding protein 2F; Short=Protein DREB2F [Arabidopsis thaliana]	_	_
c65356_g6	1.92	10.67	2.42	0.00053	0.0124	yes	up	hypothetical protein AMTR_s00142p00027860 [Amborella trichopoda]	RecName: Full=Probable sulfate transporter 3.4 [Arabidopsis thaliana]	SubName: Full=Chromosome chr9 scaffold_7, whole genome shotgun sequence;	SULTR3
c65370_g1	5.58	12.09	1.1	0.000532	0.0124	yes	up	_	_	_	_
c65381_g2	10.21	28.65	1.48	0.000532	0.0124	yes	up	PREDICTED: chromosome-associated kinesin KIF4-like isoform X1 [Phoenix dactylifera]	_	hypothetical protein	KIF4_21_27
c45469_g1	0.4	2.97	2.62	0.000533	0.0124	yes	up	_	_	_	_
c56748_g1	73.95	464.18	2.65	0.000536	0.0125	yes	up	hypothetical protein AMTR_s00136p00069360 [Amborella trichopoda]	_	SubName: Full=Putative uncharacterized protein (Chromosome chr9 scaffold_7, whole genome sho [...]	_
c66494_g2	5.22	18.17	1.78	0.000537	0.0125	yes	up	hypothetical protein EUGRSUZ_H01649 [Eucalyptus grandis]	RecName: Full=Wall-associated receptor kinase-like 1; Flags: Precursor [Arabidopsis thaliana]	SubName: Full=Chromosome chr18 scaffold_1, whole genome shotgun sequence;	_
c14047_g2	0	1.51	4.01	0.000537	0.0125	yes	up	_	_	_	_
c38396_g1	3.61	24.66	2.74	0.000537	0.0125	yes	up	putative arabinogalactan-protein precursor [Nicotiana glauca]	_	_	_
c60833_g1	0.82	9.11	3.32	0.000538	0.0125	yes	up	_	_	_	_
c33171_g1	19.49	56.25	1.52	0.000538	0.0125	yes	up	DNA binding protein, putative [Ricinus communis]	_	_	_
c57208_g1	0.04	0.75	2.63	0.000539	0.0125	yes	up	_	_	_	_
c63507_g2	0.38	4.46	3.25	0.000539	0.0125	yes	up	hypothetical protein PRUPE_ppa017388mg, partial [Prunus persica]	_	_	_
c42757_g2	0.03	0.74	2.74	0.00054	0.0125	yes	up	_	_	_	_
c57090_g2	1.3	9.31	2.75	0.00054	0.0125	yes	up	PREDICTED: UPF0481 protein At3g47200-like [Phoenix dactylifera]	RecName: Full=UPF0481 protein At3g47200 [Arabidopsis thaliana]	_	_
c52579_g1	27.74	194.89	2.81	0.000542	0.0125	yes	up	PREDICTED: probable xyloglucan endotransglucosylase/hydrolase protein 6-like [Glycine max]	RecName: Full=Probable xyloglucan endotransglucosylase/hydrolase protein 7; Short=At-XTH7; Short=XTH-7; Flags: Precursor [Arabidopsis thaliana]	hypothetical protein	E2.4.1.207
c51120_g1	39.45	137.76	1.8	0.000544	0.0126	yes	up	hypothetical protein VITISV_004018 [Vitis vinifera]	_	SubName: Full=Chromosome chr1 scaffold_5, whole genome shotgun sequence;	IST1
c34988_g1	0.21	2.88	3.26	0.000544	0.0126	yes	up	_	_	_	_
c54528_g2	0.41	3.73	2.92	0.000545	0.0126	yes	up	_	_	_	_
c40846_g2	0.65	5.49	2.9	0.000546	0.0126	yes	up	PREDICTED: uncharacterized protein LOC103707890 [Phoenix dactylifera]	_	_	_
c35855_g1	0.04	1.48	3.46	0.000546	0.0126	yes	up	_	_	_	_
c59766_g3	0.04	0.68	2.5	0.000546	0.0126	yes	up	hypothetical protein VITISV_028920 [Vitis vinifera]	_	_	_
c21031_g1	0.14	2.76	3.58	0.000548	0.0126	yes	up	PREDICTED: uncharacterized protein LOC103720089 [Phoenix dactylifera]	_	_	_
c43327_g1	0	0.95	3.39	0.000549	0.0126	yes	up	_	_	_	_
c41415_g3	0.03	4.54	5.12	0.00055	0.0126	yes	up	_	_	_	_
c66096_g1	0.48	3.48	2.63	0.00055	0.0126	yes	up	_	_	_	_
c63318_g3	0.9	3.63	1.9	0.000552	0.0127	yes	up	PREDICTED: cytochrome P450 734A6-like [Phoenix dactylifera]	RecName: Full=Cytochrome P450 734A6 [Oryza sativa Japonica Group]	annotation not avaliable	CYP734A1, BAS1
c38639_g1	0.71	6.76	3.09	0.000553	0.0127	yes	up	hypothetical protein CARUB_v10019739mg [Capsella rubella]	RecName: Full=Probable receptor protein kinase TMK1; Flags: Precursor [Arabidopsis thaliana]	_	E2.7.1.-
c29069_g1	0.16	1.57	2.7	0.000553	0.0127	yes	up	_	_	_	_
c66917_g4	0	0.8	3.17	0.000554	0.0127	yes	up	PREDICTED: LRR receptor-like serine/threonine-protein kinase EFR [Phoenix dactylifera]	RecName: Full=Putative receptor-like protein kinase At3g47110; Flags: Precursor [Arabidopsis thaliana]	_	_
c52660_g1	0.06	0.86	2.62	0.000554	0.0127	yes	up	hypothetical protein [Beta vulgaris subsp. vulgaris]	RecName: Full=Uncharacterized mitochondrial protein AtMg01250; AltName: Full=ORF102 (mitochondrion) [Arabidopsis thaliana]	_	_
c48631_g1	5.26	16.02	1.59	0.000556	0.0127	yes	up	PREDICTED: ubiquitin carboxyl-terminal hydrolase 8-like [Solanum lycopersicum]	RecName: Full=Ubiquitin carboxyl-terminal hydrolase 8; AltName: Full=Deubiquitinating enzyme 8; Short=AtUBP8; AltName: Full=Ubiquitin thioesterase 8; AltName: Full	RecName: Full=Ubiquitin carboxyl-terminal hydrolase; EC=3.1.2.15;	USP4_11_15, UBP12
c4073_g1	0	4.06	5.38	0.000556	0.0127	yes	up	PREDICTED: uncharacterized protein LOC103500118 [Cucumis melo]	_	_	_
c55702_g1	1.24	6.31	2.26	0.000558	0.0127	yes	up	_	_	_	_
c54729_g1	0.13	1.59	2.88	0.00056	0.0128	yes	up	_	_	_	_
c61643_g3	1.98	10.32	2.33	0.00056	0.0128	yes	up	PREDICTED: probable leucine-rich repeat receptor-like protein kinase At1g68400-like [Vitis vinifera]	RecName: Full=Probable leucine-rich repeat receptor-like protein kinase At1g68400; Flags: Precursor [Arabidopsis thaliana]	SubName: Full=Chromosome chr1 scaffold_5, whole genome shotgun sequence;	_
c57629_g2	0.06	0.96	2.73	0.000561	0.0128	yes	up	Uncharacterized protein TCM_011923 [Theobroma cacao]	_	_	_
c16658_g1	0	1.22	3.73	0.000562	0.0128	yes	up	_	_	_	_
c63281_g1	6.11	112.14	4.18	0.000563	0.0128	yes	up	unknown [Populus trichocarpa]	_	_	_
c66136_g8	0.16	1.31	2.45	0.000564	0.0128	yes	up	hypothetical protein VITISV_038718 [Vitis vinifera]	_	SubName: Full=Chromosome chr10 scaffold_312, whole genome shotgun sequence;	ASPM, ASP
c53510_g1	87.73	321.46	1.87	0.000564	0.0128	yes	up	bacterioferritin comigratory protein, putative [Ricinus communis]	RecName: Full=Peroxiredoxin Q, chloroplastic; AltName: Full=Thioredoxin reductase; Flags: Precursor	peroxiredoxin	BCP, PRXQ, DOT5
c55207_g1	10.71	34.11	1.66	0.000565	0.0128	yes	up	PREDICTED: uncharacterized protein LOC103708257 [Phoenix dactylifera]	RecName: Full=Lysosomal beta glucosidase; Flags: Precursor [Dictyostelium discoideum]	_	bglX
c43995_g1	0	1.16	3.66	0.000565	0.0128	yes	up	_	_	_	_
c14309_g1	0.07	2	3.6	0.000569	0.0129	yes	up	_	_	_	_
c56894_g1	64.04	272.74	2.09	0.000571	0.0129	yes	up	PREDICTED: fatty-acid-binding protein 1-like [Citrus sinensis]	_	SubName: Full=Chromosome chr14 scaffold_21, whole genome shotgun sequence;	_
c37237_g1	0	0.83	3.22	0.000572	0.0129	yes	up	_	_	_	_
c8590_g1	79.84	186.82	1.23	0.000575	0.013	yes	up	hypothetical protein L484_022477 [Morus notabilis]	RecName: Full=Interactor of constitutive active ROPs 4; AltName: Full=ROP-interactive partner 4 [Arabidopsis thaliana]	_	_
c47716_g1	33.61	160	2.25	0.000576	0.013	yes	up	PREDICTED: uncharacterized protein LOC100245533 isoform 3 [Vitis vinifera]	_	_	_
c11325_g1	0.78	5.94	2.78	0.000577	0.013	yes	up	_	_	_	_
c36913_g1	15.74	41.47	1.39	0.000578	0.013	yes	up	PREDICTED: U-box domain-containing protein 17-like [Fragaria vesca subsp. vesca]	RecName: Full=U-box domain-containing protein 17; AltName: Full=Plant U-box protein 17 [Arabidopsis thaliana]	_	_
c47031_g2	0.37	6.03	3.71	0.000579	0.013	yes	up	_	_	_	_
c40547_g2	0.33	2.71	2.71	0.00058	0.013	yes	up	_	_	_	_
c63268_g7	0.42	2.54	2.35	0.000582	0.0131	yes	up	_	_	_	_
c40935_g1	0.39	2.69	2.5	0.000583	0.0131	yes	up	_	_	_	_
c62895_g1	0.17	2.45	3.22	0.000584	0.0131	yes	up	_	_	_	_
c25300_g1	0.04	1.2	3.21	0.000585	0.0131	yes	up	_	_	_	_
c60310_g2	1.14	6.8	2.48	0.000587	0.0131	yes	up	_	_	_	_
c54334_g1	0.59	2.87	2.11	0.000587	0.0131	yes	up	_	_	_	_
c63268_g1	0.47	2.5	2.2	0.000589	0.0132	yes	up	_	_	_	_
c25563_g3	0	0.86	3.27	0.00059	0.0132	yes	up	hypothetical protein EUGRSUZ_E00040, partial [Eucalyptus grandis]	RecName: Full=Laccase-6; AltName: Full=Benzenediol:oxygen oxidoreductase 6; AltName: Full=Diphenol oxidase 6; AltName: Full=Urishiol oxidase 6; Flags: Precursor [Ar	_	E1.10.3.2
c14888_g1	0	1.03	3.49	0.000591	0.0132	yes	up	_	_	_	_
c44255_g2	0.06	8.01	5.67	0.000591	0.0132	yes	up	_	_	_	_
c41506_g3	0.08	1	2.65	0.000593	0.0132	yes	up	PREDICTED: putative ribonuclease H protein At1g65750-like [Solanum tuberosum]	_	_	RPF1
c59897_g1	0.06	1.79	3.56	0.000594	0.0132	yes	up	_	_	_	_
c60799_g1	0.51	3.44	2.54	0.000594	0.0132	yes	up	_	_	_	_
c34497_g1	0.11	2.55	3.67	0.000596	0.0133	yes	up	_	_	_	_
c53754_g1	0.1	0.98	2.43	0.000596	0.0133	yes	up	hypothetical protein VITISV_013126 [Vitis vinifera]	_	_	RPF1
c53985_g1	0.18	2.77	3.35	0.000597	0.0133	yes	up	PREDICTED: UPF0497 membrane protein 14 [Vitis vinifera]	RecName: Full=CASP-like protein GSVIVT00034332001 [Vitis vinifera]	SubName: Full=Chromosome chr9 scaffold_7, whole genome shotgun sequence;	_
c63608_g1	0.3	4.08	3.39	0.000599	0.0133	yes	up	_	_	_	_
c33327_g1	0.04	0.79	2.62	0.000606	0.0135	yes	up	_	_	_	_
c47269_g2	0.06	0.91	2.62	0.000607	0.0135	yes	up	conserved hypothetical protein [Ricinus communis]	RecName: Full=Probable glucan 1,3-beta-glucosidase A; AltName: Full=Exo-1,3-beta-glucanase 1; AltName: Full=Exo-1,3-beta-glucanase A; Flags: Precursor [Aspergillus	SubName: Full=Chromosome undetermined scaffold_309, whole genome shotgun sequence;	_
c58302_g2	5.7	20.16	1.81	0.000607	0.0135	yes	up	PREDICTED: protein LUTEIN DEFICIENT 5, chloroplastic [Glycine max]	RecName: Full=Protein LUTEIN DEFICIENT 5, chloroplastic; AltName: Full=Cytochrome P450 97A3; Flags: Precursor [Arabidopsis thaliana]	SubName: Full=Chromosome chr4 scaffold_32, whole genome shotgun sequence;	LUT5, CYP97A3
c64729_g2	1.17	5.47	2.13	0.000613	0.0136	yes	up	_	_	_	_
c59457_g1	0.34	2.79	2.71	0.000615	0.0136	yes	up	_	_	_	_
c46637_g1	0.16	2.15	3.14	0.000622	0.0137	yes	up	_	_	_	_
c52548_g2	118.54	311.56	1.39	0.000626	0.0138	yes	up	Fatty acid hydroxylase superfamily [Theobroma cacao]	RecName: Full=Protein ECERIFERUM 3; AltName: Full=Protein FACELESS POLLEN 1; AltName: Full=Protein WAX2; AltName: Full=Protein YORE-YORE [Arabidopsis thaliana]	_	_
c56518_g1	0.39	6.14	3.66	0.000627	0.0139	yes	up	_	_	_	_
c31605_g1	0.03	2.27	4.25	0.00063	0.0139	yes	up	PREDICTED: serine carboxypeptidase-like 31-like [Vitis vinifera]	RecName: Full=Serine carboxypeptidase-like 31; Flags: Precursor [Arabidopsis thaliana]	SubName: Full=Chromosome undetermined scaffold_645, whole genome shotgun sequence;	SCPL-II
c58368_g3	3.01	16.68	2.43	0.00063	0.0139	yes	up	PREDICTED: probable leucine-rich repeat receptor-like protein kinase At1g68400-like [Vitis vinifera]	RecName: Full=Probable leucine-rich repeat receptor-like protein kinase At1g68400; Flags: Precursor [Arabidopsis thaliana]	_	_
c62417_g2	0	1.71	4.18	0.000631	0.0139	yes	up	_	_	_	_
c32572_g1	0	0.92	3.34	0.000631	0.0139	yes	up	_	_	_	_
c29523_g1	3.6	13.77	1.91	0.000632	0.0139	yes	up	PREDICTED: E3 ubiquitin ligase BIG BROTHER-related-like isoform X1 [Cicer arietinum]	RecName: Full=E3 ubiquitin ligase BIG BROTHER-related; Short=AtBBR [Arabidopsis thaliana]	hypothetical protein	BB
c7337_g1	1.8	9.26	2.3	0.000632	0.0139	yes	up	PREDICTED: uncharacterized protein At1g08160-like [Citrus sinensis]	_	_	_
c57938_g1	0.03	1.31	3.44	0.00064	0.0141	yes	up	_	_	_	_
c42073_g2	64.48	238.89	1.89	0.00064	0.0141	yes	up	hypothetical protein AMTR_s00049p00173370 [Amborella trichopoda]	RecName: Full=Probable pectate lyase 18; AltName: Full=Pectate lyase A10; Flags: Precursor [Arabidopsis thaliana]	_	pel
c24833_g1	0.34	2.79	2.73	0.000647	0.0142	yes	up	_	_	_	_
c28909_g1	5.48	22.49	2.02	0.000648	0.0142	yes	up	PREDICTED: probably inactive leucine-rich repeat receptor-like protein kinase At3g28040-like [Vitis vinifera]	RecName: Full=Probably inactive leucine-rich repeat receptor-like protein kinase At3g28040; Flags: Precursor [Arabidopsis thaliana]	SubName: Full=Chromosome chr5 scaffold_67, whole genome shotgun sequence;	_
c29257_g1	0.71	4.3	2.44	0.000648	0.0142	yes	up	hypothetical protein L484_014179 [Morus notabilis]	_	_	_
c61703_g1	1.88	4.77	1.3	0.000649	0.0142	yes	up	hypothetical protein PRUPE_ppa020919mg [Prunus persica]	_	_	_
c52579_g3	2.92	15.15	2.34	0.000649	0.0142	yes	up	Xyloglucan endotransglucosylase/hydrolase protein A precursor, putative [Ricinus communis]	RecName: Full=Probable xyloglucan endotransglucosylase/hydrolase protein 5; Short=At-XTH5; Short=XTH-5; Flags: Precursor [Arabidopsis thaliana]	_	E2.4.1.207
c14635_g1	52.96	128.65	1.28	0.000649	0.0142	yes	up	hypothetical protein VITISV_033484 [Vitis vinifera]	RecName: Full=Uncharacterized protein At4g14450, chloroplastic; Flags: Precursor [Arabidopsis thaliana]	_	_
c45918_g1	0.28	2.46	2.76	0.000649	0.0142	yes	up	_	_	_	_
c60420_g1	0.37	2.11	2.23	0.00065	0.0142	yes	up	_	_	_	_
c59804_g1	1.98	8.6	2.06	0.000656	0.0143	yes	up	_	_	_	_
c28385_g1	0	1.4	3.9	0.000657	0.0144	yes	up	_	_	_	_
c46887_g3	29	77.84	1.42	0.000659	0.0144	yes	up	PREDICTED: probable serine/threonine-protein kinase At1g01540-like [Vitis vinifera]	RecName: Full=Probable serine/threonine-protein kinase At1g01540 [Arabidopsis thaliana]	SubName: Full=Chromosome chr18 scaffold_1, whole genome shotgun sequence;	_
c38369_g1	59.19	140.1	1.24	0.000662	0.0144	yes	up	PREDICTED: uncharacterized protein LOC100243388 [Vitis vinifera]	_	_	_
c33080_g2	6.45	41.69	2.67	0.000663	0.0145	yes	up	hypothetical protein VITISV_028497 [Vitis vinifera]	_	SubName: Full=Chromosome chr9 scaffold_7, whole genome shotgun sequence;	_
c57772_g1	204.91	465.3	1.18	0.000664	0.0145	yes	up	PREDICTED: S-adenosylmethionine decarboxylase proenzyme-like [Phoenix dactylifera]	RecName: Full=S-adenosylmethionine decarboxylase proenzyme; Short=AdoMetDC; Short=SAMDC; Contains: RecName: Full=S-adenosylmethionine decarboxylase alpha chain; Co	S-adenosyl-l-methionine decarboxylase leader peptide, putative, expressed	speD, AMD1
c45409_g1	0.32	2.08	2.39	0.000664	0.0145	yes	up	_	_	_	_
c62914_g2	6.12	18.59	1.59	0.000665	0.0145	yes	up	PREDICTED: glutamate synthase 1 [NADH]	RecName: Full=Glutamate synthase 1 [NADH]	hypothetical protein	GLT1
c29659_g1	2.55	12.33	2.23	0.000667	0.0145	yes	up	PREDICTED: endoglucanase 11-like [Malus domestica]	RecName: Full=Endoglucanase 7; AltName: Full=Endo-1,4-beta glucanase 7; AltName: Full=OsGLU10; Flags: Precursor [Oryza sativa Japonica Group]	_	_
c60091_g1	1.73	10.37	2.52	0.000668	0.0145	yes	up	PREDICTED: vacuolar protein sorting-associated protein 2 homolog 2-like [Vitis vinifera]	_	VPS2.2; VPS2.2; INVOLVED IN: vesicle-mediated transport; LOCATED IN: ESCRT III complex; EXPR [...]	CHMP2A
c56292_g1	5.98	20.13	1.74	0.000669	0.0145	yes	up	PREDICTED: vacuolar protein 8-like [Vitis vinifera]	_	SubName: Full=Chromosome undetermined scaffold_736, whole genome shotgun sequence; Flags: Fr [...]	_
c41349_g1	0.36	4.21	3.24	0.000669	0.0145	yes	up	_	_	_	_
c62278_g1	0.21	2.36	3	0.00067	0.0145	yes	up	_	_	_	_
c2286_g1	0.52	6.48	3.41	0.000672	0.0145	yes	up	hypothetical protein AMTR_s00088p00121090 [Amborella trichopoda]	_	SubName: Full=Putative uncharacterized protein (Chromosome chr18 scaffold_1, whole genome sh [...]	CSRP
c73530_g1	7.86	48.96	2.62	0.000674	0.0146	yes	up	PREDICTED: uncharacterized protein At5g22580 [Vitis vinifera]	RecName: Full=Uncharacterized protein At5g22580 [Arabidopsis thaliana]	SubName: Full=Putative uncharacterized protein;	_
c44220_g1	38.13	92.82	1.28	0.000676	0.0146	yes	up	hypothetical protein JCGZ_26175 [Jatropha curcas]	RecName: Full=Transcription factor TCP9 [Arabidopsis thaliana]	_	_
c45973_g2	51.41	194.88	1.92	0.000678	0.0146	yes	up	PREDICTED: blue copper protein-like [Vitis vinifera]	RecName: Full=Blue copper protein; Flags: Precursor	_	_
c58808_g1	0	2.08	4.44	0.000679	0.0147	yes	up	_	_	_	_
c61133_g1	1.1	8.99	2.92	0.000686	0.0148	yes	up	PREDICTED: LRR receptor-like serine/threonine-protein kinase ERL1 isoform X1 [Phoenix dactylifera]	RecName: Full=LRR receptor-like serine/threonine-protein kinase ERL1; AltName: Full=Protein ERECTA-like kinase 1; Flags: Precursor [Arabidopsis thaliana]	hypothetical protein	_
c59554_g1	0.27	2.83	3	0.000687	0.0148	yes	up	_	_	_	_
c52193_g1	0.04	0.63	2.42	0.000687	0.0148	yes	up	_	_	_	_
c61348_g5	0.26	1.88	2.44	0.000688	0.0148	yes	up	_	_	_	_
c7029_g1	0.11	1.52	2.95	0.000691	0.0149	yes	up	_	_	_	_
c46703_g1	2.44	28.1	3.47	0.000691	0.0149	yes	up	PREDICTED: 3-ketoacyl-CoA synthase 10-like [Phoenix dactylifera]	RecName: Full=3-ketoacyl-CoA synthase 10; Short=KCS-10; AltName: Full=Protein FIDDLEHEAD; AltName: Full=Very long-chain fatty acid condensing enzyme 10; Short=VLC	_	KCS
c18025_g1	0.33	1.76	2.12	0.000695	0.0149	yes	up	_	_	_	_
c62005_g7	1.13	8.18	2.75	0.000695	0.0149	yes	up	_	_	_	_
c59002_g1	2.06	15.58	2.86	0.000695	0.0149	yes	up	PREDICTED: anthranilate phosphoribosyltransferase, chloroplastic [Vitis vinifera]	RecName: Full=Anthranilate phosphoribosyltransferase, chloroplastic; Flags: Precursor [Arabidopsis thaliana]	_	trpD
c9700_g1	0.14	1.32	2.56	0.000696	0.0149	yes	up	_	_	_	_
c61951_g1	0.19	1.57	2.52	0.000696	0.0149	yes	up	_	_	_	_
c60914_g1	10.84	38.53	1.82	0.000697	0.0149	yes	up	_	_	_	_
c22603_g1	0.18	4.42	4.02	0.000698	0.0149	yes	up	Integrase-type DNA-binding superfamily protein [Theobroma cacao]	_	_	OVM, ANT
c52343_g1	0.04	2.17	3.98	0.000699	0.015	yes	up	_	_	_	_
c56816_g2	0.49	3.35	2.54	0.0007	0.015	yes	up	_	_	_	_
c19902_g1	2.41	10.17	2.03	0.0007	0.015	yes	up	_	_	_	_
c51034_g2	0	0.89	3.31	0.000701	0.015	yes	up	_	_	_	_
c22810_g1	1	8.08	2.89	0.000702	0.015	yes	up	PREDICTED: thermospermine synthase ACAULIS5 [Vitis vinifera]	RecName: Full=Thermospermine synthase ACAULIS5 [Arabidopsis thaliana]	SubName: Full=Chromosome chr5 scaffold_2, whole genome shotgun sequence;	ACL5
c48292_g1	1.83	6.21	1.71	0.000704	0.015	yes	up	_	_	_	_
c59014_g1	0.79	3.78	2.12	0.000705	0.015	yes	up	PREDICTED: phytosulfokine receptor 2-like [Vitis vinifera]	RecName: Full=Phytosulfokine receptor 1; Short=AtPSKR1; AltName: Full=Phytosulfokine LRR receptor kinase 1; Flags: Precursor [Arabidopsis thaliana]	SubName: Full=Chromosome chr19 scaffold_4, whole genome shotgun sequence;	_
c54112_g1	6.43	18.42	1.5	0.000707	0.0151	yes	up	PREDICTED: putative phospholipid-transporting ATPase 8 [Prunus mume]	RecName: Full=Putative phospholipid-transporting ATPase 8; Short=AtALA8; AltName: Full=Aminophospholipid flippase 8 [Arabidopsis thaliana]	_	E3.6.3.1
c53069_g1	0.12	0.98	2.31	0.000709	0.0151	yes	up	_	_	_	_
c65278_g1	0.41	3.3	2.73	0.00071	0.0151	yes	up	_	_	_	_
c58339_g1	0.36	2.08	2.23	0.000713	0.0151	yes	up	C2 calcium/lipid-binding plant phosphoribosyltransferase family protein [Theobroma cacao]	_	annotation not avaliable	_
c59542_g4	0.13	1.32	2.65	0.000714	0.0152	yes	up	_	_	_	_
c60713_g6	0.12	2.56	3.57	0.000717	0.0152	yes	up	_	_	_	_
c36336_g1	6.84	32.2	2.22	0.00072	0.0153	yes	up	hypothetical protein JCGZ_21663 [Jatropha curcas]	_	AWPM-19-like membrane family protein; AWPM-19-like membrane family protein; FUNCTIONS IN: mo [...]	_
c48267_g2	0.06	1.28	3.1	0.000722	0.0153	yes	up	_	_	_	_
c62640_g2	4.87	22.62	2.19	0.000723	0.0153	yes	up	PREDICTED: L-ascorbate oxidase homolog isoform X1 [Phoenix dactylifera]	RecName: Full=L-ascorbate oxidase homolog; Flags: Precursor	SubName: Full=Chromosome chr10 scaffold_297, whole genome shotgun sequence;	_
c59510_g3	0.04	1.24	3.29	0.000726	0.0154	yes	up	_	_	_	_
c25358_g1	1.41	9.21	2.63	0.000726	0.0154	yes	up	putative beta-D-xylosidase 2 [Morus notabilis]	RecName: Full=Probable beta-D-xylosidase 2; Short=AtBXL2; Flags: Precursor [Arabidopsis thaliana]	_	_
c13945_g2	0.42	11.23	4.45	0.000728	0.0154	yes	up	alpha-expansin [Ziziphus jujuba]	_	_	_
c65697_g4	136.66	530.51	1.96	0.00073	0.0154	yes	up	O-methyltransferase [Vitis pseudoreticulata]	RecName: Full=Trans-resveratrol di-O-methyltransferase; AltName: Full=Resveratrol O-methyltransferase; Short=ROMT; Short=VvROMT [Vitis vinifera]	SubName: Full=Chromosome undetermined scaffold_2264, whole genome shotgun sequence;	ROMT
c21409_g1	3.29	11.27	1.75	0.000732	0.0154	yes	up	hypothetical protein AMTR_s00096p00091060 [Amborella trichopoda]	RecName: Full=Probable boron transporter 2 [Arabidopsis thaliana]	SubName: Full=Chromosome chr7 scaffold_42, whole genome shotgun sequence;	_
c62911_g3	0.38	2.12	2.21	0.000735	0.0155	yes	up	_	_	_	_
c53330_g1	0.07	0.76	2.35	0.00074	0.0156	yes	up	_	_	_	_
c64473_g2	0.04	2.97	4.41	0.000741	0.0156	yes	up	PREDICTED: glutamate receptor 2.8-like [Vitis vinifera]	RecName: Full=Glutamate receptor 2.2; AltName: Full=Ligand-gated ion channel 2.2; Flags: Precursor [Arabidopsis thaliana]	_	GRIP
c61111_g1	0.65	3.65	2.32	0.000742	0.0156	yes	up	_	_	_	_
c46393_g1	0.04	1.07	3.06	0.000745	0.0157	yes	up	_	_	_	_
c63517_g2	0.46	13.35	4.59	0.000747	0.0157	yes	up	PREDICTED: myrcene synthase, chloroplastic [Vitis vinifera]	RecName: Full=(-)-alpha-terpineol synthase [Vitis vinifera]	_	E4.2.3.111
c5322_g1	0	1.04	3.51	0.000756	0.0158	yes	up	XH/XS domain-containing protein [Theobroma cacao]	_	_	_
c56489_g1	0.19	2.4	3.11	0.000756	0.0158	yes	up	hypothetical protein EUGRSUZ_F02085 [Eucalyptus grandis]	_	_	SAUR
c33107_g3	0	0.62	2.84	0.000757	0.0158	yes	up	_	_	_	_
c48281_g1	0.14	0.95	2.11	0.000761	0.0159	yes	up	hypothetical protein VITISV_011546 [Vitis vinifera]	_	_	_
c61840_g2	0.31	3.51	3.14	0.000762	0.0159	yes	up	_	_	_	_
c47301_g1	2.3	11.29	2.25	0.000762	0.0159	yes	up	GATA transcription factor 2, putative [Theobroma cacao]	RecName: Full=GATA transcription factor 12 [Arabidopsis thaliana]	hypothetical protein	_
c64657_g2	0.93	7.51	2.89	0.000766	0.016	yes	up	PREDICTED: probable disease resistance protein At5g45440 [Phoenix dactylifera]	_	_	_
c53868_g1	0.2	1.82	2.66	0.000767	0.016	yes	up	PREDICTED: DNA (cytosine-5)-methyltransferase DRM2-like [Vitis vinifera]	RecName: Full=DNA (cytosine-5)-methyltransferase DRM2; AltName: Full=Protein DOMAINS REARRANGED METHYLASE 2 [Arabidopsis thaliana]	SubName: Full=Chromosome chr14 scaffold_21, whole genome shotgun sequence;	_
c54561_g1	0.53	5.81	3.22	0.00077	0.016	yes	up	Electron transporter, putative isoform 1 [Theobroma cacao]	_	_	_
c43918_g1	5.5	26.13	2.23	0.000771	0.0161	yes	up	unnamed protein product [Vitis vinifera]	_	SubName: Full=Chromosome chr18 scaffold_1, whole genome shotgun sequence;	_
c57071_g1	8.65	34.24	1.97	0.000772	0.0161	yes	up	unnamed protein product [Coffea canephora]	_	_	_
c57139_g2	0.24	2.32	2.84	0.000774	0.0161	yes	up	_	_	_	_
c46851_g1	0.22	2.07	2.77	0.000774	0.0161	yes	up	_	_	_	_
c41184_g3	86.32	326.76	1.92	0.000774	0.0161	yes	up	_	_	_	_
c42073_g1	35.46	145.03	2.03	0.000776	0.0161	yes	up	pectate lyase [Gossypium davidsonii]	RecName: Full=Probable pectate lyase 22; Flags: Precursor [Arabidopsis thaliana]	SubName: Full=Putative uncharacterized protein;	pel
c62113_g1	1.56	4.96	1.61	0.000778	0.0161	yes	up	PREDICTED: uncharacterized protein LOC100249702 [Vitis vinifera]	RecName: Full=Protein STICHEL-like 3 [Arabidopsis thaliana]	hypothetical protein	_
c13852_g1	0	6.31	6	0.000778	0.0161	yes	up	_	_	_	_
c53892_g1	1.8	9.05	2.27	0.000779	0.0161	yes	up	PREDICTED: thaumatin-like protein-like [Fragaria vesca subsp. vesca]	RecName: Full=Thaumatin-like protein; Flags: Precursor [Oryza sativa Japonica Group]	SubName: Full=Chromosome chr13 scaffold_17, whole genome shotgun sequence;	_
c63166_g3	0.98	4.45	2.08	0.00078	0.0162	yes	up	_	_	_	_
c61414_g1	0.62	2.98	2.09	0.000787	0.0163	yes	up	_	_	_	_
c58902_g5	1.02	5.38	2.29	0.000788	0.0163	yes	up	_	_	_	_
c58152_g2	8.14	35.88	2.13	0.00079	0.0163	yes	up	hypothetical protein CICLE_v10008182mg [Citrus clementina]	RecName: Full=Putative serine carboxypeptidase-like 23; Flags: Precursor [Arabidopsis thaliana]	_	SCPL-II
c60491_g3	0.33	2.68	2.68	0.000793	0.0164	yes	up	_	_	_	_
c63091_g5	7.52	27.87	1.88	0.000793	0.0164	yes	up	_	_	_	_
c55690_g1	0	1.3	3.81	0.000796	0.0164	yes	up	_	_	_	_
c45403_g1	0.6	6.55	3.24	0.000797	0.0164	yes	up	hypothetical protein JCGZ_07518 [Jatropha curcas]	_	SubName: Full=Chromosome chr4 scaffold_6, whole genome shotgun sequence;	_
c56174_g5	0.19	2.2	3	0.000798	0.0164	yes	up	_	_	_	_
c34446_g1	0.27	2.45	2.78	0.000798	0.0164	yes	up	_	_	_	_
c51958_g2	0.18	1.92	2.86	0.000799	0.0164	yes	up	_	_	_	_
c25725_g1	0	4.27	5.45	0.000804	0.0165	yes	up	Uncharacterized protein TCM_021518 [Theobroma cacao]	_	_	_
c40308_g1	41.86	452.2	3.43	0.000806	0.0165	yes	up	PREDICTED: MLP-like protein 423 [Phoenix dactylifera]	RecName: Full=MLP-like protein 423 [Arabidopsis thaliana]	pathogenesis-related Bet v I family protein, putative, expressed	_
c66862_g6	8.68	35.43	2.02	0.000808	0.0166	yes	up	hypothetical protein EUGRSUZ_C02833 [Eucalyptus grandis]	RecName: Full=Putative pleiotropic drug resistance protein 7 [Oryza sativa Japonica Group]	hypothetical protein	_
c77660_g1	2.77	11.67	2.04	0.00081	0.0166	yes	up	_	_	_	_
c33887_g1	0.17	1.95	2.91	0.000812	0.0167	yes	up	_	_	_	_
c43064_g2	0	1.32	3.83	0.000814	0.0167	yes	up	hypothetical protein VITISV_034261 [Vitis vinifera]	_	_	RPF1
c831_g1	0	1.07	3.55	0.000815	0.0167	yes	up	_	_	_	_
c60150_g2	1.84	18.18	3.23	0.000817	0.0167	yes	up	_	_	_	_
c62651_g1	0.13	0.77	1.93	0.000818	0.0167	yes	up	_	_	_	_
c57962_g1	0.15	1.35	2.51	0.000819	0.0167	yes	up	unnamed protein product [Vitis vinifera]	_	_	_
c52515_g2	8.01	37.78	2.22	0.000819	0.0167	yes	up	PREDICTED: uncharacterized protein LOC100250191 [Vitis vinifera]	RecName: Full=Protein SPIRAL1-like 5 [Arabidopsis thaliana]	SubName: Full=Chromosome chr2 scaffold_132, whole genome shotgun sequence;	SPR1
c58900_g1	0.34	3.88	3.19	0.00082	0.0167	yes	up	_	_	_	_
c43272_g1	1.5	8.16	2.37	0.00082	0.0167	yes	up	PREDICTED: pectinesterase-like [Phoenix dactylifera]	_	hypothetical protein	E3.1.1.11
c62548_g2	0.16	1.76	2.84	0.000823	0.0168	yes	up	_	_	_	_
c61622_g1	1.27	10.7	2.98	0.000829	0.0169	yes	up	_	_	_	_
c60714_g5	0.34	2.44	2.52	0.000831	0.0169	yes	up	_	_	_	_
c56786_g1	1.1	6.88	2.54	0.000835	0.017	yes	up	PREDICTED: cyclin-D4-1 [Vitis unnamed protein product [Vitis vinifera]	RecName: Full=Cyclin-D1-1; AltName: Full=Cyclin-delta-1; Short=Cyclin-d1; AltName: Full=G1/S-specific cyclin-D1-1; Short=CycD1;1 [Arabidopsis thaliana]	SubName: Full=Chromosome chr3 scaffold_117, whole genome shotgun sequence;	CYCD1_2_4
c26774_g1	0.29	2.59	2.79	0.000838	0.017	yes	up	PREDICTED: protein FIZZY-RELATED 3 [Vitis vinifera]	RecName: Full=Protein FIZZY-RELATED 3; AltName: Full=Cell cycle switch protein CCS52B [Arabidopsis thaliana]	SubName: Full=Chromosome chr13 scaffold_17, whole genome shotgun sequence;	CDH1
c66640_g4	3.14	15.98	2.31	0.00084	0.0171	yes	up	hypothetical protein CICLE_v10000599mg [Citrus clementina]	RecName: Full=Serine/threonine-protein kinase Nek2; AltName: Full=NimA-related protein kinase 2; AltName: Full=OsNek2 [Oryza sativa Japonica Group]	_	NEK
c60104_g1	0.75	3.06	1.89	0.000842	0.0171	yes	up	PREDICTED: uncharacterized protein LOC100256388 [Vitis vinifera]	RecName: Full=Retrovirus-related Pol polyprotein from type-2 retrotransposable element R2DM; AltName: Full=Retrovirus-related Pol polyprotein from type II retrotransp	_	DNA2
c19657_g1	0.11	1.2	2.66	0.000842	0.0171	yes	up	_	_	_	_
c36874_g2	0.15	1.82	2.92	0.000844	0.0171	yes	up	_	_	_	_
c32202_g1	1.96	6.96	1.78	0.000844	0.0171	yes	up	PREDICTED: ethylene-responsive transcription factor CRF4-like [Solanum lycopersicum]	RecName: Full=Ethylene-responsive transcription factor CRF4; AltName: Full=Protein CYTOKININ RESPONSE FACTOR 4 [Arabidopsis thaliana]	_	_
c46511_g4	7.58	45.38	2.57	0.000845	0.0171	yes	up	PREDICTED: exocyst complex component EXO70A1-like [Malus domestica]	_	hypothetical protein	EXOC7, EXO70
c46300_g1	0.54	5.14	3.03	0.000846	0.0172	yes	up	_	_	_	_
c39668_g3	0.17	1.1	2.16	0.000847	0.0172	yes	up	_	_	_	_
c59185_g1	0.45	4.61	3.11	0.000849	0.0172	yes	up	_	_	_	_
c59036_g1	0.05	1.3	3.18	0.000853	0.0172	yes	up	_	_	_	_
c61404_g1	0.13	1.18	2.51	0.000853	0.0172	yes	up	_	_	_	_
c66457_g2	20.33	93.59	2.2	0.000854	0.0172	yes	up	PREDICTED: ABC transporter G family member 32 [Vitis vinifera]	RecName: Full=Pleiotropic drug resistance protein 6 [Oryza sativa Japonica Group]	hypothetical protein	_
c55675_g1	0.18	5.76	4.39	0.000854	0.0172	yes	up	Homeodomain-like superfamily protein [Theobroma cacao]	_	hypothetical protein	MYBP
c14746_g1	0	2.4	4.64	0.000857	0.0173	yes	up	hypothetical protein L484_025336 [Morus notabilis]	_	SubName: Full=Chromosome chr13 scaffold_17, whole genome shotgun sequence;	_
c65381_g1	26.71	70.4	1.39	0.000858	0.0173	yes	up	Kinesin heavy chain, putative [Ricinus communis]	RecName: Full=Chromosome-associated kinesin KIF4; AltName: Full=Chromokinesin [Mus musculus]	SubName: Full=Chromosome chr18 scaffold_1, whole genome shotgun sequence;	KIF4_21_27
c31056_g1	0	1.21	3.71	0.000859	0.0173	yes	up	_	_	_	_
c63805_g2	5.53	25.51	2.19	0.000859	0.0173	yes	up	unnamed protein product [Coffea canephora]	RecName: Full=Probable leucine-rich repeat receptor-like protein kinase At5g49770; Flags: Precursor [Arabidopsis thaliana]	_	IRAK4
c44036_g3	0.21	2.31	2.97	0.000861	0.0173	yes	up	PREDICTED: protein TPX2-like [Oryza brachyantha]	RecName: Full=Protein TPX2; Short=AtTPX2; AltName: Full=Targeting protein for XKLP2 [Arabidopsis thaliana]	_	TPX2
c60317_g2	9.2	25.29	1.45	0.000863	0.0174	yes	up	PREDICTED: uncharacterized protein LOC100257562 [Vitis vinifera]	_	_	_
c62164_g2	13.46	38.47	1.51	0.000864	0.0174	yes	up	PREDICTED: D-3-phosphoglycerate dehydrogenase, chloroplastic-like [Phoenix dactylifera]	RecName: Full=D-3-phosphoglycerate dehydrogenase, chloroplastic; Short=3-PGDH; Flags: Precursor [Arabidopsis thaliana]	SubName: Full=Chromosome chr3 scaffold_8, whole genome shotgun sequence;	serA, PHGDH
c44036_g2	0.62	6.19	3.13	0.000869	0.0175	yes	up	hypothetical protein PRUPE_ppa002790mg [Prunus persica]	RecName: Full=Protein TPX2; Short=AtTPX2; AltName: Full=Targeting protein for XKLP2 [Arabidopsis thaliana]	_	TPX2
c46583_g3	0.03	1.05	3.1	0.00087	0.0175	yes	up	_	_	_	_
c47279_g4	0.13	0.94	2.21	0.000871	0.0175	yes	up	hypothetical protein VITISV_000485 [Vitis vinifera]	_	_	RPF1
c47120_g1	4.21	27.52	2.68	0.000873	0.0175	yes	up	pectinesterase/pectinesterase inhibitor PPE8B-like protein, partial [Caragana korshinskii]	RecName: Full=Pectinesterase/pectinesterase inhibitor PPE8B; Includes: RecName: Full=Pectinesterase inhibitor PPE8B; AltName: Full=Pectin methylesterase inhibitor PPE	_	E3.1.1.11
c58273_g1	0.33	2.66	2.7	0.000876	0.0176	yes	up	hypothetical protein AMTR_s00055p00182450 [Amborella trichopoda]	_	_	_
c17609_g1	0.31	3.18	2.99	0.000877	0.0176	yes	up	PREDICTED: squamosa promoter-binding-like protein 10 [Phoenix dactylifera]	_	_	_
c18456_g1	0.04	1.26	3.31	0.000878	0.0176	yes	up	_	_	_	_
c42724_g1	0.75	4.34	2.38	0.00088	0.0176	yes	up	_	_	_	_
c43055_g1	0.4	3.61	2.89	0.000881	0.0176	yes	up	_	_	_	_
c57463_g1	1.55	9.24	2.5	0.000883	0.0177	yes	up	_	_	_	_
c58433_g1	1.04	4.4	1.97	0.000884	0.0177	yes	up	_	_	_	_
c64956_g2	0.08	1.67	3.31	0.000886	0.0177	yes	up	Helicase protein with RING/U-box domain [Theobroma cacao]	RecName: Full=Putative SWI/SNF-related matrix-associated actin-dependent regulator of chromatin subfamily A member 3-like 3; Short=SMARCA3-like protein 3 [Arabidop	annotation not avaliable	RAD5
c50812_g1	0.05	1.68	3.55	0.000887	0.0177	yes	up	Uncharacterized protein TCM_035255 [Theobroma cacao]	_	_	_
c60908_g1	0.17	1.51	2.58	0.000888	0.0177	yes	up	_	_	_	_
c61985_g1	0.01	2.33	4.47	0.000894	0.0178	yes	up	hypothetical protein EUGRSUZ_J00038 [Eucalyptus grandis]	RecName: Full=Flotillin-like protein 1; AltName: Full=Nodulin-like protein 1 [Oryza sativa Japonica Group]	_	FLOT
c40308_g2	23.01	198.28	3.1	0.000897	0.0179	yes	up	PREDICTED: MLP-like protein 423 [Phoenix dactylifera]	RecName: Full=Major latex protein 146; Short=MLP 146	SubName: Full=Chromosome chr1 scaffold_46, whole genome shotgun sequence;	_
c1879_g1	0	0.83	3.22	0.0009	0.0179	yes	up	_	_	_	_
c65651_g6	0	1.34	3.85	0.000901	0.0179	yes	up	_	_	_	_
c51544_g1	0.19	1.66	2.63	0.000902	0.018	yes	up	_	_	_	_
c60727_g1	29.51	67.86	1.2	0.000905	0.018	yes	up	hypothetical protein CICLE_v10019597mg [Citrus clementina]	_	hypothetical protein	_
c27507_g1	0.87	6.59	2.78	0.000906	0.018	yes	up	_	_	_	_
c37860_g1	2.33	9.18	1.94	0.000907	0.018	yes	up	PREDICTED: pentatricopeptide repeat-containing protein At4g02750-like [Vitis vinifera]	RecName: Full=Pentatricopeptide repeat-containing protein At4g16835, mitochondrial; AltName: Full=Protein DYW10; Flags: Precursor	SubName: Full=Chromosome undetermined scaffold_431, whole genome shotgun sequence;	_
c52548_g1	51.75	142.6	1.46	0.00091	0.0181	yes	up	PREDICTED: protein ECERIFERUM 3-like [Glycine max]	RecName: Full=Protein ECERIFERUM 3; AltName: Full=Protein FACELESS POLLEN 1; AltName: Full=Protein WAX2; AltName: Full=Protein YORE-YORE [Arabidopsis thaliana]	SubName: Full=Chromosome chr9 scaffold_33, whole genome shotgun sequence;	_
c9910_g1	3.05	13.15	2.07	0.000911	0.0181	yes	up	_	_	_	_
c47995_g2	0.36	2.13	2.28	0.000913	0.0181	yes	up	hypothetical protein EUGRSUZ_G02707 [Eucalyptus grandis]	RecName: Full=ABC transporter G family member 39; Short=ABC transporter ABCG.39; Short=AtABCG39; AltName: Full=Probable pleiotropic drug resistance protein 11 [Ara	SubName: Full=Chromosome chr13 scaffold_74, whole genome shotgun sequence;	_
c50834_g1	0.22	1.86	2.62	0.000916	0.0182	yes	up	Glycosyl hydrolase superfamily protein [Theobroma cacao]	RecName: Full=Glucan endo-1,3-beta-glucosidase 11; AltName: Full=(1-)3)-beta-glucan endohydrolase 11; Short=(1-)3)-beta-glucanase 11; AltName: Full=Beta-1,3-endogl	SubName: Full=Chromosome chr10 scaffold_43, whole genome shotgun sequence;	_
c63467_g1	281.98	734.67	1.38	0.000919	0.0182	yes	up	copper binding protein 5 [Gossypium hirsutum]	RecName: Full=Basic blue protein; AltName: Full=CBP; AltName: Full=Cusacyanin; AltName: Full=Plantacyanin [Cucumis sativus]	_	_
c61941_g1	2.4	11.84	2.25	0.000919	0.0182	yes	up	_	_	_	_
c61686_g2	0.2	4.4	3.89	0.000919	0.0182	yes	up	PREDICTED: glycine-rich cell wall structural protein 1.8-like [Cicer arietinum]	RecName: Full=Glycine-rich cell wall structural protein 1.8; Short=GRP 1.8; Flags: Precursor	_	_
c67527_g1	1.29	6.8	2.32	0.000922	0.0182	yes	up	syntaxin, putative [Ricinus syntaxin, putative [Ricinus communis]	_	hypothetical protein	STX1B_2_3
c42147_g1	0.83	9.08	3.3	0.000931	0.0184	yes	up	laccase [Liriodendron tulipifera]	RecName: Full=Laccase-4; AltName: Full=Benzenediol:oxygen oxidoreductase 4; AltName: Full=Diphenol oxidase 4; AltName: Full=Urishiol oxidase 4; Flags: Precursor [Or	SubName: Full=Chromosome chr6 scaffold_3, whole genome shotgun sequence;	E1.10.3.2
c23457_g1	15.58	57.43	1.88	0.000934	0.0185	yes	up	hypothetical protein PHAVU_011G142000g [Phaseolus vulgaris]	_	_	_
c65979_g5	0.03	0.66	2.6	0.000937	0.0185	yes	up	_	_	_	_
c60759_g1	36.88	81.35	1.14	0.00094	0.0185	yes	up	LysM domain GPI-anchored protein 2 precursor, putative [Ricinus communis]	RecName: Full=LysM domain-containing GPI-anchored protein 2; AltName: Full=Chitin elicitor-binding protein LYM2; Short=CEBiP LYM2; Flags: Precursor [Arabidopsis tha	_	_
c25943_g1	0.13	1.56	2.84	0.00094	0.0185	yes	up	_	_	_	_
c31104_g1	2.49	11.26	2.13	0.00094	0.0185	yes	up	PREDICTED: kinesin-4 [Prunus mume]	RecName: Full=Kinesin-4; AltName: Full=Kinesin-like protein D [Arabidopsis thaliana]	_	KIFC2_3
c60660_g4	8.37	25.97	1.62	0.000941	0.0185	yes	up	PREDICTED: probable methyltransferase PMT20 [Vitis vinifera]	RecName: Full=Probable methyltransferase PMT20 [Arabidopsis thaliana]	_	_
c43715_g2	0.24	1.6	2.31	0.000946	0.0186	yes	up	_	_	_	_
c38439_g1	0.28	1.76	2.27	0.000948	0.0186	yes	up	_	_	_	_
c59040_g2	2.99	25.72	3.06	0.000948	0.0186	yes	up	calmodulin-binding family protein [Populus trichocarpa]	_	_	_
c59058_g4	6.04	21.08	1.79	0.000949	0.0186	yes	up	unnamed protein product [Vitis vinifera]	_	_	_
c18009_g1	0.3	3.65	3.22	0.000952	0.0187	yes	up	_	_	_	_
c60246_g1	0.41	2.44	2.31	0.000952	0.0187	yes	up	_	_	_	_
c54619_g2	4.39	16.12	1.85	0.000953	0.0187	yes	up	_	_	_	_
c28076_g1	0.42	2.77	2.45	0.000953	0.0187	yes	up	GDSL-like Lipase/Acylhydrolase family protein [Theobroma cacao]	RecName: Full=GDSL esterase/lipase At5g22810; AltName: Full=Extracellular lipase At5g22810; Flags: Precursor [Arabidopsis thaliana]	SubName: Full=Chromosome chr8 scaffold_23, whole genome shotgun sequence;	_
c48464_g1	0.17	1.59	2.67	0.000954	0.0187	yes	up	_	_	_	_
c57276_g1	6.59	20.17	1.6	0.000954	0.0187	yes	up	PREDICTED: protein SCAR3-like [Vitis vinifera]	RecName: Full=SCAR-like protein 2 [Oryza sativa Japonica Group]	_	_
c59156_g1	0.03	1.06	3.14	0.000954	0.0187	yes	up	_	_	_	_
c36239_g1	0.27	4.51	3.65	0.000955	0.0187	yes	up	_	_	_	_
c66050_g1	0.29	1.91	2.37	0.000959	0.0188	yes	up	PREDICTED: uncharacterized protein LOC103321395 [Prunus mume]	_	_	_
c60814_g7	0.62	2.75	1.99	0.00096	0.0188	yes	up	_	_	_	_
c28931_g1	0.18	2.06	2.95	0.000963	0.0188	yes	up	_	_	_	_
c50827_g1	1.86	8.29	2.09	0.000963	0.0188	yes	up	PREDICTED: ABC transporter G family member 14-like [Vitis vinifera]	RecName: Full=ABC transporter G family member 14; Short=ABC transporter ABCG.14; Short=AtABCG14; AltName: Full=White-brown complex homolog protein 14; Short=AtWBC1	white-brown-complex ABC transporter family	_
c54553_g1	1.2	4.78	1.91	0.000964	0.0188	yes	up	_	_	_	_
c49846_g1	0.1	1.24	2.73	0.000966	0.0188	yes	up	_	_	_	_
c61898_g6	0.07	0.65	2.15	0.000968	0.0188	yes	up	_	_	_	_
c43890_g1	6.84	35.11	2.34	0.000974	0.019	yes	up	_	_	_	_
c60679_g1	54.36	121.66	1.16	0.000975	0.019	yes	up	PREDICTED: cyclic dof factor 2-like [Fragaria vesca subsp. vesca]	RecName: Full=Cyclic dof factor 2; AltName: Full=Dof zinc finger protein DOF5.2; Short=AtDOF5.2 [Arabidopsis thaliana]	hypothetical protein	_
c8512_g1	35.54	122.59	1.78	0.000976	0.019	yes	up	hypothetical protein AMTR_s00141p00011830 [Amborella trichopoda]	_	_	_
c42478_g1	0.28	3	3.01	0.000978	0.019	yes	up	PREDICTED: uncharacterized protein LOC100249130 [Vitis vinifera]	_	_	_
c29751_g2	0	2.56	4.73	0.000978	0.019	yes	up	_	_	_	_
c36726_g1	0.63	3.43	2.28	0.000979	0.019	yes	up	catalytic, putative [Ricinus catalytic, putative [Ricinus communis]	RecName: Full=Probable glycosyltransferase At5g25310 [Arabidopsis thaliana]	SubName: Full=Chromosome chr4 scaffold_6, whole genome shotgun sequence;	_
c26852_g1	0.09	1.72	3.23	0.00098	0.019	yes	up	_	_	_	_
c4013_g1	3.79	13.12	1.77	0.000981	0.019	yes	up	hypothetical protein JCGZ_16465 [Jatropha curcas]	RecName: Full=Interactor of constitutive active ROPs 3; AltName: Full=ROP-interactive partner 5 [Arabidopsis thaliana]	_	_
c65252_g4	13.69	63.62	2.21	0.000983	0.019	yes	up	hypothetical protein EUTSA_v10014731mg [Eutrema salsugineum]	RecName: Full=Histone H3.2; AltName: Full=Histone H3.1 [Arabidopsis thaliana]	histone H3, putative, expressed; Core component of nucleosome. Nucleosomes wrap and compact [...]	H3
c39760_g1	0.03	0.9	2.89	0.000984	0.019	yes	up	_	_	_	_
c65730_g1	0.59	2.91	2.12	0.000987	0.0191	yes	up	_	_	_	_
c47402_g1	84.91	228.14	1.42	0.000988	0.0191	yes	up	PREDICTED: auxin-induced protein 22D [Vitis vinifera]	RecName: Full=Auxin-induced protein 22B; AltName: Full=Indole-3-acetic acid-induced protein ARG4	SubName: Full=Chromosome chr5 scaffold_2, whole genome shotgun sequence;	IAA
c53064_g2	16.63	42.76	1.36	0.000991	0.0191	yes	up	Leucine-rich repeat protein kinase family protein [Theobroma cacao]	RecName: Full=Probable receptor protein kinase TMK1; Flags: Precursor [Arabidopsis thaliana]	SubName: Full=Chromosome chr6 scaffold_15, whole genome shotgun sequence;	_
c21764_g1	0.11	1.81	3.17	0.000993	0.0192	yes	up	hypothetical protein JCGZ_16126 [Jatropha curcas]	RecName: Full=Heat stress transcription factor B-4; Short=AtHsfB4; AltName: Full=AtHsf-02 [Arabidopsis thaliana]	SubName: Full=Putative uncharacterized protein (Chromosome chr18 scaffold_1, whole genome sh [...]	HSFF
c58068_g1	2.66	8.84	1.7	0.000997	0.0192	yes	up	hypothetical protein VITISV_021495 [Vitis vinifera]	RecName: Full=Probable protein S-acyltransferase 7; AltName: Full=Probable palmitoyltransferase At3g26935; AltName: Full=Zinc finger DHHC domain-containing protei	SubName: Full=Chromosome chr1 scaffold_166, whole genome shotgun sequence;	ZDHHC9_14_18
c2713_g1	0	3.37	5.12	0.000998	0.0192	yes	up	hypothetical protein CICLE_v10006909mg [Citrus clementina]	_	_	_
c42217_g1	0	1.67	4.14	0.001	0.0193	yes	up	_	_	_	_
c47752_g2	2.26	9.84	2.08	0.00101	0.0194	yes	up	PREDICTED: BTB/POZ domain-containing protein At3g50780-like [Phoenix dactylifera]	_	SubName: Full=Chromosome chr4 scaffold_32, whole genome shotgun sequence;	_
c61643_g1	2.02	8.74	2.06	0.00101	0.0194	yes	up	PREDICTED: probable leucine-rich repeat receptor-like protein kinase At1g68400-like [Solanum lycopersicum]	RecName: Full=Probable leucine-rich repeat receptor-like protein kinase At1g68400; Flags: Precursor [Arabidopsis thaliana]	_	_
c56830_g2	0.15	1.31	2.51	0.00101	0.0194	yes	up	PREDICTED: uncharacterized protein LOC101306484 [Fragaria vesca subsp. vesca]	_	hypothetical protein	_
c37604_g2	0	1.37	3.88	0.00102	0.0195	yes	up	hypothetical protein PRUPE_ppb022800mg, partial [Prunus persica]	_	_	_
c54689_g1	0.17	0.92	1.95	0.00102	0.0195	yes	up	hypothetical protein VITISV_019972 [Vitis vinifera]	_	_	_
c63485_g3	0.24	1.63	2.34	0.00102	0.0195	yes	up	conserved hypothetical protein [Ricinus communis]	RecName: Full=Rho guanine nucleotide exchange factor 8; Short=AtRopGEF8; AltName: Full=Rho of plants guanine nucleotide exchange factor 8 [Arabidopsis thaliana]	_	_
c50313_g2	0.15	2.15	3.19	0.00102	0.0196	yes	up	_	_	_	_
c35365_g1	0.07	3.17	4.27	0.00102	0.0196	yes	up	_	_	_	_
c42753_g1	0	0.87	3.28	0.00103	0.0196	yes	up	_	_	_	_
c43301_g1	0.02	0.69	2.69	0.00103	0.0197	yes	up	_	_	_	_
c23666_g2	20.15	78.44	1.96	0.00104	0.0198	yes	up	PREDICTED: DNA ligase 1 [Phoenix dactylifera]	_	_	_
c40513_g1	0.12	1.49	2.88	0.00104	0.0198	yes	up	PREDICTED: omega-hydroxypalmitate O-feruloyl transferase-like [Vitis vinifera]	_	_	HHT1
c31766_g1	0.92	6.65	2.73	0.00104	0.0198	yes	up	PREDICTED: growth-regulating factor 7-like isoform X2 [Phoenix dactylifera]	RecName: Full=Growth-regulating factor 1; Short=AtGRF1; AltName: Full=Transcription activator GRF1 [Arabidopsis thaliana]	_	_
c48308_g1	0.08	1.29	2.97	0.00104	0.0198	yes	up	_	_	_	_
c53825_g1	0.27	1.64	2.21	0.00104	0.0199	yes	up	_	_	_	_
c65005_g4	2.25	14.72	2.65	0.00105	0.0199	yes	up	hypothetical protein VITISV_031018 [Vitis vinifera]	_	_	ZFYVE26
c28391_g1	1.9	7.22	1.87	0.00105	0.0199	yes	up	hypothetical protein JCGZ_20382 [Jatropha curcas]	_	SubName: Full=Chromosome chr2 scaffold_105, whole genome shotgun sequence;	_
c66522_g7	0.47	4.95	3.15	0.00105	0.0199	yes	up	_	_	_	_
c73302_g1	0	0.74	3.07	0.00105	0.02	yes	up	_	_	_	_
c50546_g2	0.03	1.62	3.71	0.00105	0.02	yes	up	PREDICTED: probable endo-1,4-beta-xylanase C [Malus domestica]	_	SubName: Full=Chromosome chr3 scaffold_8, whole genome shotgun sequence;	_
c74155_g1	0	0.54	2.67	0.00105	0.02	yes	up	_	_	_	_
c37547_g1	0.05	1.53	3.43	0.00106	0.0201	yes	up	_	_	_	_
c47757_g1	0.24	2.44	2.88	0.00106	0.0201	yes	up	_	_	_	_
c5957_g1	0.71	12.34	3.93	0.00106	0.0201	yes	up	_	_	_	_
c64389_g2	10.85	23.15	1.09	0.00106	0.0201	yes	up	PREDICTED: callose synthase 3-like [Vitis vinifera]	RecName: Full=Callose synthase 3; AltName: Full=1,3-beta-glucan synthase; AltName: Full=Protein GLUCAN SYNTHASE-LIKE 12 [Arabidopsis thaliana]	SubName: Full=Chromosome chr6 scaffold_3, whole genome shotgun sequence;	CALS
c63459_g2	65.42	169.33	1.37	0.00107	0.0202	yes	up	PREDICTED: peptidyl-prolyl cis-trans isomerase FKBP16-2, chloroplastic-like [Cucumis sativus]	RecName: Full=Peptidyl-prolyl cis-trans isomerase FKBP16-2, chloroplastic; Short=PPIase FKBP16-2; AltName: Full=FK506-binding protein 16-2; Short=AtFKBP16-2; AltNa	_	E5.2.1.8
c1386_g1	0.67	7.14	3.24	0.00107	0.0202	yes	up	PREDICTED: probable inactive leucine-rich repeat receptor-like protein kinase At1g66830-like [Vitis vinifera]	RecName: Full=Leucine-rich repeat receptor-like protein kinase PEPR1; AltName: Full=Elicitor peptide 1 receptor 1; Short=PEP1 receptor 1; Flags: Precursor [Arabido	SubName: Full=Chromosome chr8 scaffold_34, whole genome shotgun sequence;	_
c45010_g2	4.15	20.56	2.28	0.00107	0.0202	yes	up	PREDICTED: uncharacterized protein LOC100265982 [Vitis vinifera]	_	hypothetical protein	_
c66315_g11	0.23	3.7	3.51	0.00107	0.0203	yes	up	_	_	_	_
c31346_g1	0	0.98	3.43	0.00108	0.0204	yes	up	_	_	_	_
c65805_g2	5.57	17.17	1.61	0.00108	0.0205	yes	up	PREDICTED: aquaporin PIP2-1-like [Cucumis sativus]	_	_	PIP
c923_g1	0.07	1.84	3.54	0.00109	0.0205	yes	up	_	_	_	_
c47330_g2	0.07	1.12	2.85	0.00109	0.0205	yes	up	hypothetical protein AMTR_s00101p00028030 [Amborella trichopoda]	_	_	RPS2
c55935_g1	0.28	1.91	2.41	0.00109	0.0205	yes	up	PREDICTED: uncharacterized protein LOC100263155 [Vitis vinifera]	_	_	RPF1
c60678_g1	1.14	5.99	2.3	0.00109	0.0205	yes	up	PREDICTED: probable polygalacturonase [Phoenix dactylifera]	RecName: Full=Probable polygalacturonase; Short=PG; AltName: Full=Pectinase	SubName: Full=Chromosome chr5 scaffold_64, whole genome shotgun sequence;	_
c38764_g1	19	63	1.72	0.00109	0.0205	yes	up	hypothetical protein VITISV_042205 [Vitis vinifera]	_	_	_
c39292_g1	0	1.96	4.37	0.00109	0.0205	yes	up	_	_	_	_
c59816_g13	7.88	20.2	1.35	0.00109	0.0206	yes	up	PREDICTED: dentin sialophosphoprotein-like [Malus domestica]	_	_	_
c47344_g3	10.67	43.09	2	0.0011	0.0206	yes	up	PREDICTED: U-box domain-containing protein 43-like [Vitis vinifera]	_	_	_
c65356_g4	1.08	7.28	2.64	0.0011	0.0206	yes	up	PREDICTED: probable sulfate transporter 3.4-like isoform 1 [Glycine max]	RecName: Full=Probable sulfate transporter 3.4 [Arabidopsis thaliana]	_	SULTR3
c62214_g4	0	7.17	6.18	0.0011	0.0207	yes	up	hypothetical protein MIMGU_mgv1a004702mg [Erythranthe guttata]	RecName: Full=MATE efflux family protein FRD3; AltName: Full=MATE citrate transporter; AltName: Full=Protein DTX43; AltName: Full=Protein FERRIC REDUCTASE DEFECTIVE	_	_
c56792_g1	0	1.44	3.95	0.0011	0.0207	yes	up	_	_	_	_
c46322_g1	0	0.59	2.78	0.00111	0.0207	yes	up	_	_	_	_
c65252_g2	6.29	27.33	2.1	0.00111	0.0207	yes	up	hypothetical protein JCGZ_07912 [Jatropha curcas]	RecName: Full=Histone H3.2; AltName: Full=Histone H3.1 [Arabidopsis thaliana]	histone H3, putative, expressed; Core component of nucleosome. Nucleosomes wrap and compact [...]	H3
c39834_g1	1.09	5	2.1	0.00111	0.0207	yes	up	_	_	_	_
c64999_g2	0.17	1	2.04	0.00111	0.0207	yes	up	hypothetical protein VITISV_000598 [Vitis vinifera]	_	_	_
c66696_g1	0.55	6.25	3.3	0.00111	0.0207	yes	up	Beta-glucosidase, putative [Ricinus communis]	RecName: Full=Putative beta-D-xylosidase; AltName: Full=PpAz152	_	_
c31290_g1	0.06	0.69	2.31	0.00111	0.0207	yes	up	_	_	_	_
c60054_g8	0.06	1.56	3.35	0.00111	0.0207	yes	up	_	_	_	_
c55841_g1	0	0.39	2.29	0.00111	0.0208	yes	up	_	_	_	_
c38968_g1	0.66	5.63	2.92	0.00112	0.0208	yes	up	hypothetical protein POPTR_0018s06340g [Populus trichocarpa]	RecName: Full=Transmembrane protein 19	hypothetical protein	_
c7708_g1	37.27	136.18	1.87	0.00113	0.021	yes	up	hypothetical protein VITISV_004310 [Vitis vinifera]	_	hypothetical protein	_
c52272_g1	0.15	2.03	3.12	0.00113	0.021	yes	up	_	_	_	_
c49631_g1	0.27	2.74	2.93	0.00113	0.021	yes	up	_	_	_	_
c16545_g1	0.35	2.67	2.63	0.00113	0.021	yes	up	_	_	_	_
c51720_g1	17.83	61.89	1.79	0.00113	0.021	yes	up	PREDICTED: uncharacterized protein LOC103723759 [Phoenix dactylifera]	_	_	POFUT
c41956_g1	2.21	7.13	1.65	0.00113	0.021	yes	up	unnamed protein product [Vitis vinifera]	RecName: Full=Subtilisin-like protease; AltName: Full=Cucumisin-like serine protease; Flags: Precursor [Arabidopsis thaliana]	SubName: Full=Chromosome chr18 scaffold_1, whole genome shotgun sequence;	_
c34406_g2	0.14	2.22	3.27	0.00114	0.0211	yes	up	_	_	_	_
c62745_g2	0	1.23	3.73	0.00114	0.0211	yes	up	_	_	_	_
c65316_g1	1.24	9.8	2.89	0.00114	0.0211	yes	up	RecName: Full=Alpha-terpineol synthase, chloroplastic; Short=Mg17; Flags: alpha-terpineol synthase [Magnolia grandiflora]	RecName: Full=Alpha-terpineol synthase, chloroplastic; Short=Mg17; Flags: Precursor	_	_
c64632_g1	92.45	227.6	1.3	0.00114	0.0211	yes	up	PREDICTED: ocs element-binding factor 1-like [Phoenix dactylifera]	RecName: Full=Ocs element-binding factor 1; Short=OCSBF-1 [Zea mays]	SubName: Full=Chromosome chr7 scaffold_42, whole genome shotgun sequence;	_
c59178_g2	0.3	2.28	2.58	0.00114	0.0211	yes	up	_	_	_	_
c75994_g1	0	0.63	2.88	0.00114	0.0211	yes	up	_	_	_	_
c46102_g2	0.32	2.93	2.86	0.00115	0.0213	yes	up	Leucine-rich repeat family protein / extensin family protein [Theobroma cacao]	RecName: Full=Leucine-rich repeat extensin-like protein 3; Short=AtLRX3; Short=LRR/EXTENSIN3; AltName: Full=Cell wall hydroxyproline-rich glycoprotein; Flags: Precu	SubName: Full=Chromosome chr11 scaffold_13, whole genome shotgun sequence;	_
c45288_g3	0.03	0.7	2.63	0.00115	0.0213	yes	up	PREDICTED: trihelix transcription factor GT-1-like [Phoenix dactylifera]	RecName: Full=Trihelix transcription factor GT-4; AltName: Full=Trihelix DNA-binding protein GT-4 [Arabidopsis thaliana]	_	_
c47302_g1	0	0.81	3.18	0.00117	0.0216	yes	up	_	_	_	_
c61232_g5	1.6	15.82	3.23	0.00117	0.0216	yes	up	PREDICTED: cytochrome P450 86B1 [Vitis vinifera]	RecName: Full=Cytochrome P450 86B1 [Arabidopsis thaliana]	_	_
c62967_g1	1.39	5.21	1.83	0.00118	0.0217	yes	up	_	_	_	_
c3530_g1	0.19	2.25	3.03	0.00118	0.0217	yes	up	_	_	_	_
c37382_g1	0.13	2.08	3.27	0.00118	0.0217	yes	up	PREDICTED: indole-3-acetate O-methyltransferase 1-like [Cucumis sativus]	RecName: Full=Indole-3-acetate O-methyltransferase 1; AltName: Full=IAA carboxylmethyltransferase 1; AltName: Full=S-adenosyl-L-methionine:(indol-3-yl) acetate car	S-adenosyl-L-methionine:carboxyl methyltransferase family protein	IAMT1
c61962_g6	0.8	4.85	2.45	0.00118	0.0217	yes	up	_	_	_	_
c62613_g3	1.8	12.05	2.68	0.00118	0.0217	yes	up	hypothetical protein EUGRSUZ_K02356 [Eucalyptus grandis]	RecName: Full=UDP-glycosyltransferase 74F1; AltName: Full=Flavonol 7-O-glucosyltransferase [Arabidopsis thaliana]	_	SGT1
c55866_g3	16.59	38.61	1.21	0.00118	0.0217	yes	up	PREDICTED: putative WEB family protein At1g65010, chloroplastic [Phoenix dactylifera]	RecName: Full=Putative WEB family protein At1g65010, chloroplastic; Flags: Precursor	_	_
c8066_g1	0	0.79	3.15	0.00119	0.0218	yes	up	_	_	_	_
c41452_g1	0.51	3.4	2.51	0.00119	0.0218	yes	up	_	_	_	_
c47261_g1	0.15	1.42	2.59	0.00119	0.0218	yes	up	_	_	_	_
c37340_g2	0.31	2.44	2.62	0.00119	0.0219	yes	up	PREDICTED: uncharacterized protein LOC103696331 [Phoenix dactylifera]	_	SubName: Full=Chromosome chr15 scaffold_40, whole genome shotgun sequence;	_
c46512_g1	0.41	1.73	1.84	0.0012	0.0219	yes	up	Transcriptional factor B3 family protein / auxin-responsive factor AUX/IAA-related [Theobroma cacao]	RecName: Full=Auxin response factor 5; AltName: Full=Auxin-responsive protein IAA24; AltName: Full=Transcription factor MONOPTEROS [Arabidopsis thaliana]	_	K14486, ARF
c52153_g1	1.73	8.76	2.27	0.0012	0.0219	yes	up	RING/FYVE/PHD zinc finger superfamily protein [Theobroma cacao]	_	SubName: Full=Chromosome chr14 scaffold_26, whole genome shotgun sequence;	_
c58844_g1	0.12	2.75	3.71	0.0012	0.022	yes	up	_	_	_	_
c18997_g1	34	116.89	1.78	0.00121	0.022	yes	up	Hemoglobin 1, GLB1,NSHB1,ATGLB1,HB1 [Theobroma cacao]	RecName: Full=Non-symbiotic hemoglobin 1; AltName: Full=MEDsa GLB1	hypothetical protein	_
c59482_g2	0.04	0.71	2.56	0.00121	0.022	yes	up	_	_	_	_
c61063_g1	0.28	2.07	2.52	0.00121	0.0221	yes	up	_	_	_	_
c52443_g1	0	1.14	3.64	0.00121	0.0221	yes	up	PREDICTED: high mobility group B protein 7 [Phoenix dactylifera]	_	_	_
c63374_g1	0.09	2.26	3.65	0.00121	0.0221	yes	up	PREDICTED: crocetin glucosyltransferase 3-like [Phoenix dactylifera]	RecName: Full=UDP-glycosyltransferase 92A1 [Arabidopsis thaliana]	_	_
c65474_g1	1.66	5.2	1.59	0.00121	0.0221	yes	up	_	_	_	_
c74219_g1	0	2.41	4.65	0.00121	0.0221	yes	up	_	_	_	_
c39441_g1	0.98	9.29	3.13	0.00121	0.0221	yes	up	_	_	_	_
c43484_g1	2.11	11.66	2.41	0.00122	0.0221	yes	up	dehydration responsive element binding transcription factor [Morus notabilis]	_	SubName: Full=Chromosome chr11 scaffold_13, whole genome shotgun sequence;	_
c46507_g1	9.7	29.28	1.58	0.00122	0.0221	yes	up	hypothetical protein VITISV_006661 [Vitis vinifera]	RecName: Full=UDP-glycosyltransferase 90A1 [Arabidopsis thaliana]	_	_
c59261_g1	5.48	20.04	1.85	0.00122	0.0221	yes	up	PREDICTED: transcription factor MYB1R1-like [Phoenix dactylifera]	RecName: Full=Transcription factor MYB1R1; AltName: Full=Myb-related protein R1; Short=StMYB1R-1 [Solanum tuberosum]	SubName: Full=Chromosome chr11 scaffold_13, whole genome shotgun sequence;	_
c57200_g1	11.92	30.62	1.35	0.00122	0.0221	yes	up	hypothetical protein CICLE_v10019427mg [Citrus clementina]	RecName: Full=Protein HOTHEAD; AltName: Full=Protein ADHESION OF CALYX EDGES; Flags: Precursor [Arabidopsis thaliana]	SubName: Full=Chromosome chr2 scaffold_112, whole genome shotgun sequence;	betA, CHDH
c59964_g1	0.08	1.1	2.75	0.00122	0.0222	yes	up	_	_	_	_
c63532_g1	2.5	5.78	1.18	0.00123	0.0222	yes	up	PREDICTED: uncharacterized protein LOC103417687 [Malus domestica]	_	_	_
c53031_g2	0.15	1.74	2.88	0.00123	0.0222	yes	up	_	_	_	_
c54600_g1	14.85	41.51	1.48	0.00123	0.0222	yes	up	hypothetical protein PHAVU_009G056200g [Phaseolus vulgaris]	_	SubName: Full=Chromosome chr18 scaffold_1, whole genome shotgun sequence;	_
c36647_g1	0.25	1.68	2.36	0.00123	0.0222	yes	up	hypothetical protein VITISV_002154 [Vitis vinifera]	_	_	MRPL45
c50723_g1	0.51	9.31	3.94	0.00123	0.0222	yes	up	_	_	_	_
c35613_g1	6.76	34.91	2.35	0.00123	0.0222	yes	up	PREDICTED: probable galacturonosyltransferase-like 6 [Phoenix dactylifera]	RecName: Full=Probable galacturonosyltransferase-like 6; AltName: Full=Like glycosyl transferase 10 [Arabidopsis thaliana]	_	_
c55459_g1	0.19	4.48	4	0.00123	0.0223	yes	up	_	_	_	_
c47468_g1	0	8.17	6.37	0.00124	0.0224	yes	up	_	_	_	_
c54731_g1	0.25	2.21	2.71	0.00125	0.0225	yes	up	_	_	_	_
c58977_g1	0.3	1.31	1.8	0.00125	0.0226	yes	up	maturase K (chloroplast) [Magnolia sprengeri]	RecName: Full=Maturase K; AltName: Full=Intron maturase	maturase; Usually encoded in the trnK tRNA gene intron. Probably assists in splicing its own [...]	_
c41413_g1	4.76	22.36	2.21	0.00125	0.0226	yes	up	PREDICTED: HVA22-like protein f isoform X1 [Phoenix dactylifera]	RecName: Full=HVA22-like protein f; Short=AtHVA22f [Arabidopsis thaliana]	hypothetical protein	REEP5_6
c52904_g1	0.06	2.37	3.95	0.00125	0.0226	yes	up	PREDICTED: peroxidase 72-like [Phoenix dactylifera]	RecName: Full=Peroxidase 72; Short=Atperox P72; AltName: Full=ATP6a; AltName: Full=PRXR8; Flags: Precursor [Arabidopsis thaliana]	SubName: Full=Chromosome chr4 scaffold_83, whole genome shotgun sequence;	E1.11.1.7
c17792_g1	2.35	20.91	3.1	0.00126	0.0226	yes	up	PREDICTED: ABC transporter G family member 32 [Prunus mume]	RecName: Full=Pleiotropic drug resistance protein 6 [Oryza sativa Japonica Group]	_	_
c63517_g6	0.31	6.32	3.97	0.00126	0.0226	yes	up	PREDICTED: LOW QUALITY PROTEIN: myrcene synthase, chloroplastic-like, partial [Vitis vinifera]	RecName: Full=(-)-alpha-terpineol synthase [Vitis vinifera]	SubName: Full=Chromosome undetermined scaffold_212, whole genome shotgun sequence;	_
c14314_g1	0.54	4.88	2.97	0.00126	0.0226	yes	up	_	_	_	_
c42446_g1	0.91	4.47	2.18	0.00126	0.0226	yes	up	_	_	_	_
c63037_g1	0	3.06	4.98	0.00126	0.0226	yes	up	_	_	_	_
c27950_g1	5.31	34.3	2.67	0.00126	0.0226	yes	up	PREDICTED: hydroxycinnamoyl-Coenzyme A shikimate/quinate hydroxycinnamoyltransferase [Vitis vinifera]	_	_	_
c35529_g1	0	2.59	4.75	0.00126	0.0227	yes	up	_	_	_	_
c57908_g1	0.54	5.73	3.19	0.00127	0.0228	yes	up	_	_	_	_
c5192_g1	0.81	6.86	2.94	0.00127	0.0228	yes	up	PREDICTED: uncharacterized protein LOC100253609 [Vitis vinifera]	RecName: Full=GRF1-interacting factor 1; Short=AtGIF1; AltName: Full=Protein ANGUSTIFOLIA 3; AltName: Full=Transcription coactivator GIF1 [Arabidopsis thaliana]	SubName: Full=Putative uncharacterized protein;	_
c66260_g1	0.21	1.85	2.66	0.00128	0.0229	yes	up	hypothetical protein CISIN_1g004365mg [Citrus sinensis]	_	_	_
c7386_g1	0.04	1.49	3.46	0.00128	0.023	yes	up	unnamed protein product [Vitis vinifera]	RecName: Full=Putative F-box/LRR-repeat protein 22 [Arabidopsis thaliana]	SubName: Full=Chromosome chr7 scaffold_20, whole genome shotgun sequence;	_
c16498_g1	1.93	9.52	2.24	0.00129	0.023	yes	up	putative LRR receptor-like serine/threonine-protein kinase [Morus notabilis]	RecName: Full=Probable LRR receptor-like serine/threonine-protein kinase At1g12460; Flags: Precursor [Arabidopsis thaliana]	_	_
c57260_g1	1.11	3.55	1.59	0.00129	0.023	yes	up	PREDICTED: uncharacterized protein LOC103719855 isoform X3 [Phoenix dactylifera]	RecName: Full=Transcriptional activator DEMETER; AltName: Full=DNA glycosylase-related protein DME [Arabidopsis thaliana]	_	_
c63740_g2	4.07	13.65	1.72	0.00129	0.023	yes	up	unnamed protein product [Vitis vinifera]	RecName: Full=Kinesin-5 [Arabidopsis thaliana]	SubName: Full=Chromosome undetermined scaffold_394, whole genome shotgun sequence;	KIFC1
c62550_g2	17.42	36.5	1.06	0.00129	0.023	yes	up	hypothetical protein AMTR_s00098p00128430 [Amborella trichopoda]	_	SubName: Full=Chromosome chr19 scaffold_4, whole genome shotgun sequence;	_
c38961_g1	1.5	9.16	2.53	0.00129	0.0231	yes	up	PREDICTED: probable pectinesterase/pectinesterase inhibitor 39-like [Glycine max]	_	_	E3.1.1.11
c55324_g1	0.8	4.22	2.26	0.0013	0.0231	yes	up	_	_	_	_
c65488_g3	0.47	3.12	2.49	0.0013	0.0232	yes	up	PREDICTED: rho GTPase-activating protein 2-like [Glycine max]	RecName: Full=Rho GTPase-activating protein 2; AltName: Full=Rho-type GTPase-activating protein 2 [Arabidopsis thaliana]	SubName: Full=Chromosome chr7 scaffold_31, whole genome shotgun sequence;	_
c46349_g1	0.48	4.75	3.06	0.0013	0.0232	yes	up	ethylene responsive transcription factor 1a [Prunus salicina]	RecName: Full=Ethylene-responsive transcription factor 1A; Short=AtERF1A; AltName: Full=Ethylene-responsive element-binding factor 1A; Short=EREBP-1A [Arabidopsis	annotation not avaliable	EREBP
c55319_g1	0.55	4.44	2.81	0.0013	0.0232	yes	up	_	_	_	_
c52448_g1	0.04	0.7	2.51	0.00131	0.0233	yes	up	_	_	_	_
c61763_g1	2.01	23.54	3.48	0.00131	0.0234	yes	up	PREDICTED: ribulose bisphosphate carboxylase small chain, chloroplastic [Vitis unnamed protein product [Vitis vinifera]	RecName: Full=Ribulose bisphosphate carboxylase small chain, chloroplastic; Short=RuBisCO small subunit; Flags: Precursor	RecName: Full=Ribulose bisphosphate carboxylase small chain; EC=4.1.1.39;; RuBisCO catalyzes [...]	rbcS
c64998_g4	0.16	3.1	3.63	0.00131	0.0234	yes	up	PREDICTED: protein NRT1/ PTR FAMILY 4.3-like [Phoenix dactylifera]	RecName: Full=Protein NRT1/ PTR FAMILY 4.3; Short=AtNPF4.3; AltName: Full=Nitrate transporter 1.14 [Arabidopsis thaliana]	_	_
c61201_g1	0	1.29	3.8	0.00132	0.0234	yes	up	_	_	_	_
c44416_g2	0.35	2.1	2.29	0.00132	0.0235	yes	up	_	_	_	_
c54167_g1	1.22	13.47	3.36	0.00132	0.0235	yes	up	_	_	_	_
c61780_g2	3.75	9.98	1.39	0.00133	0.0236	yes	up	unnamed protein product [Vitis vinifera]	_	_	_
c59875_g1	0.25	2.01	2.58	0.00133	0.0237	yes	up	_	_	_	_
c46570_g3	0.87	7.16	2.9	0.00134	0.0237	yes	up	Vacuolar iron transporter family protein [Theobroma cacao]	RecName: Full=Vacuolar iron transporter homolog 4; AltName: Full=Protein NODULIN-LIKE 4 [Arabidopsis thaliana]	SubName: Full=Chromosome undetermined scaffold_129, whole genome shotgun sequence;	_
c47960_g2	46.38	157.42	1.76	0.00134	0.0238	yes	up	expansin 2 [Zinnia violacea]	RecName: Full=Expansin-A2; AltName: Full=Alpha-expansin-2; AltName: Full=OsEXP2; AltName: Full=OsEXPA2; AltName: Full=OsaEXPa1.23; AltName: Full=RiExB; AltName: F	_	_
c70848_g1	0	0.68	2.96	0.00134	0.0238	yes	up	hypothetical protein VITISV_040730 [Vitis vinifera]	_	_	CPSF4, YTH1
c26893_g1	0.15	1.41	2.58	0.00134	0.0238	yes	up	_	_	_	_
c24990_g1	117.35	261.12	1.15	0.00135	0.0238	yes	up	PREDICTED: sugar carrier protein C-like [Phoenix dactylifera]	RecName: Full=Sugar carrier protein C	transporter family protein, putative, expressed	_
c43732_g1	0	0.94	3.38	0.00135	0.0238	yes	up	_	_	_	_
c64002_g4	0.86	5.18	2.47	0.00135	0.0238	yes	up	PREDICTED: probable inactive receptor kinase At4g23740 [Phoenix dactylifera]	RecName: Full=Probable inactive receptor kinase At4g23740; Flags: Precursor [Arabidopsis thaliana]	_	_
c47344_g2	10.61	63.57	2.57	0.00135	0.0239	yes	up	_	_	_	_
c59690_g1	0.13	1.57	2.89	0.00136	0.0239	yes	up	_	_	_	_
c51720_g3	12.92	43.92	1.76	0.00136	0.0239	yes	up	PREDICTED: uncharacterized protein LOC103723759 [Phoenix dactylifera]	_	_	POFUT
c59060_g8	0.23	1.66	2.43	0.00136	0.024	yes	up	_	_	_	_
c61389_g1	3.55	9.94	1.46	0.00136	0.024	yes	up	xenotropic and polytropic murine leukemia virus receptor pho1, putative [Ricinus communis]	RecName: Full=Phosphate transporter PHO1; AltName: Full=Protein PHO1; Short=AtPHO1 [Arabidopsis thaliana]	pho1-like protein	_
c4250_g1	0	8.63	6.45	0.00136	0.024	yes	up	PREDICTED: LOW QUALITY PROTEIN: S-norcoclaurine synthase-like [Phoenix dactylifera]	RecName: Full=Phytohormone-binding protein; AltName: Full=Major pollen allergen Bet v 1-like protein; AltName: Full=Pathogenesis-related PR10-like protein [Medicag	_	_
c40919_g1	6.29	20.3	1.67	0.00136	0.024	yes	up	PREDICTED: probable LRR receptor-like serine/threonine-protein kinase At1g12460-like, partial [Vitis vinifera]	RecName: Full=Probable LRR receptor-like serine/threonine-protein kinase At1g12460; Flags: Precursor [Arabidopsis thaliana]	_	_
c50504_g1	0.26	2.13	2.62	0.00136	0.024	yes	up	_	_	_	_
c47382_g1	59.28	165.66	1.48	0.00137	0.024	yes	up	3-hydroxy-methylglutaryl coenzyme A reductase [Magnolia chapensis]	RecName: Full=3-hydroxy-3-methylglutaryl-coenzyme A reductase; Short=HMG-CoA reductase	Putative uncharacterized protein	HMGCR
c61541_g9	0.04	1.12	3.09	0.00137	0.024	yes	up	hypothetical protein VITISV_000598 [Vitis vinifera]	_	_	MED25
c34432_g1	0.15	1.69	2.82	0.00137	0.024	yes	up	_	_	_	_
c45907_g2	0.52	4.99	3.03	0.00137	0.024	yes	up	_	_	_	_
c66237_g1	3.4	12.42	1.84	0.00138	0.0241	yes	up	hypothetical protein AMTR_s00067p00124040 [Amborella trichopoda]	_	_	_
c55709_g1	13.49	36.49	1.43	0.00138	0.0242	yes	up	Ca2+/H+ exchanger family protein [Populus trichocarpa]	RecName: Full=Vacuolar cation/proton exchanger 3; AltName: Full=Ca(2+)/H(+) antiporter CAX3; AltName: Full=Ca(2+)/H(+) exchanger 3; AltName: Full=Protein CATION EXC	_	chaA, CAX
c45720_g2	0.14	1.83	2.98	0.00138	0.0242	yes	up	_	_	_	_
c55696_g1	0.24	2.42	2.89	0.00139	0.0243	yes	up	_	_	_	_
c50482_g4	4.43	18.53	2.04	0.00139	0.0243	yes	up	_	_	_	_
c39310_g1	0.3	4.43	3.51	0.0014	0.0244	yes	up	PREDICTED: ethylene-responsive transcription factor WIN1-like [Phoenix dactylifera]	_	SubName: Full=Chromosome chr9 scaffold_104, whole genome shotgun sequence;	_
c55943_g7	6.35	21.28	1.73	0.0014	0.0245	yes	up	hypothetical protein VITISV_008739 [Vitis vinifera]	RecName: Full=Leucine-rich repeat receptor-like serine/threonine-protein kinase BAM3; AltName: Full=Protein BARELY ANY MERISTEM 3; Flags: Precursor [Arabidopsis t	SubName: Full=Chromosome chr14 scaffold_21, whole genome shotgun sequence;	_
c60459_g1	11.15	27.53	1.3	0.0014	0.0245	yes	up	PREDICTED: alpha-L-fucosidase 2 [Malus domestica]	RecName: Full=Alpha-L-fucosidase 2; AltName: Full=Alpha-1,2-fucosidase 2; AltName: Full=Alpha-L-fucosidase 95A; Short=AtFuc95A; AltName: Full=Alpha-L-fucoside fuco	_	AXY8, FUC95A, afcA
c43154_g1	0.57	3.26	2.33	0.00141	0.0245	yes	up	_	_	_	_
c52116_g2	0.11	1.45	2.88	0.00142	0.0247	yes	up	RNA polymerase alpha subunit (chloroplast) [Magnolia sprengeri]	RecName: Full=DNA-directed RNA polymerase subunit alpha; Short=PEP; AltName: Full=Plastid-encoded RNA polymerase subunit alpha; Short=RNA polymerase subunit alpha	RecName: Full=DNA-directed RNA polymerase subunit alpha; Short=PEP; EC=2.7.7.6; AltName: Ful [...]	rpoA
c17433_g2	0.64	2.53	1.83	0.00142	0.0247	yes	up	PREDICTED: chaperone protein ClpB1-like [Vitis vinifera]	_	_	_
c56683_g1	0.82	4.53	2.33	0.00142	0.0247	yes	up	hypothetical protein PRUPE_ppa005040mg [Prunus persica]	RecName: Full=Aspartic proteinase CDR1; AltName: Full=Protein CONSTITUTIVE DISEASE RESISTANCE 1; Flags: Precursor [Arabidopsis thaliana]	hypothetical protein	_
c56323_g1	6.6	23.33	1.81	0.00142	0.0247	yes	up	PREDICTED: peroxidase 3 [Vitis vinifera]	RecName: Full=Peroxidase 3; Short=Atperox P3; AltName: Full=ATPRC; AltName: Full=RCI3A; AltName: Full=Rare cold-inducible protein; Flags: Precursor [Arabidopsis tha	SubName: Full=Chromosome chr12 scaffold_36, whole genome shotgun sequence;	E1.11.1.7
c21662_g2	0.08	0.65	2.01	0.00143	0.0248	yes	up	_	_	_	_
c17441_g1	0.03	1.02	3.06	0.00143	0.0248	yes	up	PREDICTED: probable xyloglucan glycosyltransferase 12 [Vitis vinifera]	RecName: Full=Probable xyloglucan glycosyltransferase 12; AltName: Full=Cellulose synthase-like protein C12; Short=AtCslC12 [Arabidopsis thaliana]	_	_
c63075_g3	3.11	15.05	2.24	0.00143	0.0249	yes	up	PREDICTED: uncharacterized protein LOC102616549 [Citrus sinensis]	_	_	_
c22704_g1	0.05	0.94	2.77	0.00143	0.0249	yes	up	PREDICTED: cell division cycle-associated protein 7-like [Fragaria vesca subsp. vesca]	_	SubName: Full=Chromosome chr17 scaffold_16, whole genome shotgun sequence;	_
c62116_g1	0.28	1.85	2.37	0.00144	0.0249	yes	up	_	_	_	_
c50491_g1	2.18	8.61	1.94	0.00144	0.025	yes	up	cyclin-dependent kinase [Actinidia chinensis]	RecName: Full=Cell division control protein 2 homolog D	hypothetical protein	CDK
c5819_g1	0.98	12.06	3.49	0.00144	0.025	yes	up	_	_	_	_
c7489_g1	0.31	2.71	2.79	0.00144	0.025	yes	up	_	_	_	_
c52079_g2	0	2.23	4.54	0.00144	0.025	yes	up	Multidrug and toxin extrusion protein 1 [Theobroma cacao]	_	_	TC.MATE, SLC47A, norM, mdtK, dinF
c62795_g5	0.73	5.28	2.69	0.00145	0.025	yes	up	PREDICTED: uncharacterized protein LOC103702647 [Phoenix dactylifera]	_	_	_
c19799_g1	0	0.8	3.17	0.00145	0.0251	yes	up	_	_	_	_
c64775_g2	0.57	2.33	1.86	0.00145	0.0251	yes	up	_	_	_	_
c57546_g1	0.37	3.14	2.78	0.00145	0.0251	yes	up	hypothetical protein PRUPE_ppa027084mg, partial [Prunus persica]	_	_	EIN2
c63261_g3	0.4	2.05	2.09	0.00146	0.0252	yes	up	_	_	_	_
c27915_g1	0	3.48	5.16	0.00146	0.0252	yes	up	unnamed protein product [Vitis vinifera]	RecName: Full=Protein EPIDERMAL PATTERNING FACTOR 1; Flags: Precursor [Arabidopsis thaliana]	SubName: Full=Chromosome chr12 scaffold_36, whole genome shotgun sequence;	_
c37717_g1	0	4	5.36	0.00146	0.0252	yes	up	_	_	_	_
c45075_g1	0	2.59	4.75	0.00147	0.0252	yes	up	PREDICTED: GDSL esterase/lipase At1g33811 [Phoenix dactylifera]	RecName: Full=GDSL esterase/lipase At1g29670; AltName: Full=Extracellular lipase At1g29670; Flags: Precursor [Arabidopsis thaliana]	_	_
c61011_g3	0.23	1.6	2.35	0.00147	0.0252	yes	up	_	_	_	_
c57426_g1	0.09	1.68	3.25	0.00147	0.0252	yes	up	_	_	_	_
c41547_g1	0	0.73	3.05	0.00147	0.0252	yes	up	_	_	_	_
c49588_g6	0.15	1.41	2.61	0.00147	0.0252	yes	up	hypothetical protein VITISV_010028 [Vitis vinifera]	_	_	_
c50379_g1	0.31	2.02	2.36	0.00147	0.0252	yes	up	_	_	_	_
c7892_g1	10.56	57.51	2.43	0.00147	0.0252	yes	up	_	_	_	_
c25563_g2	0	0.56	2.72	0.00147	0.0253	yes	up	hypothetical protein EUGRSUZ_E00040, partial [Eucalyptus grandis]	RecName: Full=Laccase-6; AltName: Full=Benzenediol:oxygen oxidoreductase 6; AltName: Full=Diphenol oxidase 6; AltName: Full=Urishiol oxidase 6; Flags: Precursor [Ar	_	E1.10.3.2
c34749_g2	0	2.13	4.48	0.00147	0.0253	yes	up	PREDICTED: transcription factor bHLH96-like [Vitis vinifera]	RecName: Full=Transcription factor bHLH94; AltName: Full=Basic helix-loop-helix protein 94; Short=AtbHLH94; Short=bHLH 94; AltName: Full=Transcription factor EN 1	SubName: Full=Chromosome chr14 scaffold_27, whole genome shotgun sequence;	MYF6, MRF4
c46691_g2	19.41	66.44	1.77	0.00147	0.0253	yes	up	PREDICTED: 3-ketoacyl-CoA synthase 11 [Vitis vinifera]	RecName: Full=3-ketoacyl-CoA synthase 11; Short=KCS-11; AltName: Full=Very long-chain fatty acid condensing enzyme 11; Short=VLCFA condensing enzyme 11 [Arabidopsi	_	KCS
c66260_g2	0.59	4.26	2.66	0.00147	0.0253	yes	up	unnamed protein product [Coffea canephora]	RecName: Full=Ankyrin repeat-containing protein At3g12360 [Arabidopsis thaliana]	hypothetical protein	_
c47179_g1	0	1.93	4.34	0.00148	0.0253	yes	up	_	_	_	_
c56413_g2	0.68	3.64	2.27	0.00148	0.0253	yes	up	_	_	_	_
c50819_g1	1.35	7.75	2.44	0.00148	0.0253	yes	up	_	_	_	_
c55574_g1	0.31	2.5	2.66	0.00148	0.0254	yes	up	_	_	_	_
c59058_g3	9.03	24.8	1.45	0.00149	0.0254	yes	up	PREDICTED: receptor-like serine/threonine-protein kinase ALE2-like [Vitis vinifera]	RecName: Full=Receptor-like serine/threonine-protein kinase ALE2; AltName: Full=Protein ABNORMAL LEAF SHAPE 2; Flags: Precursor [Arabidopsis thaliana]	SubName: Full=Chromosome chr7 scaffold_44, whole genome shotgun sequence;	_
c2365_g1	0	1.02	3.49	0.00149	0.0254	yes	up	_	_	_	_
c41778_g1	7.6	43.76	2.51	0.00149	0.0254	yes	up	hypothetical protein TRIVIDRAFT_203154 [Trichoderma virens Gv29-8]	RecName: Full=Epstein-Barr nuclear antigen 2; Short=EBNA-2; Short=EBV nuclear antigen 2 [Human herpesvirus 4 (strain B95-8)]	_	_
c22286_g1	0.11	1.61	3.01	0.00149	0.0254	yes	up	_	_	_	_
c54249_g2	0.05	0.72	2.47	0.00149	0.0255	yes	up	PREDICTED: disease resistance protein RPM1-like [Phoenix dactylifera]	RecName: Full=Disease resistance protein RPM1; AltName: Full=Resistance to Pseudomonas syringae protein 3 [Arabidopsis thaliana]	_	RPM1, RPS3
c54228_g1	0.22	1.91	2.64	0.00149	0.0255	yes	up	_	_	_	_
c65667_g1	1.26	5.47	2.04	0.0015	0.0255	yes	up	geraniol synthase [Vitis vinifera]	_	_	TPS14
c65628_g3	0.38	2.56	2.49	0.0015	0.0255	yes	up	_	_	_	_
c65714_g1	0.45	3.12	2.55	0.0015	0.0255	yes	up	transferase, transferring glycosyl groups, putative [Ricinus communis]	RecName: Full=Callose synthase 7; AltName: Full=1,3-beta-glucan synthase; AltName: Full=Protein GLUCAN SYNTHASE-LIKE 7 [Arabidopsis thaliana]	_	CALS
c32200_g1	0.26	1.53	2.19	0.0015	0.0255	yes	up	_	_	_	_
c57240_g1	4.19	15.14	1.83	0.0015	0.0255	yes	up	hypothetical protein RF2 [Drimys hypothetical protein RF2 [Drimys granadensis]	RecName: Full=Protein Ycf2 (chloroplast) [Calycanthus floridus var. glaucus]	hypothetical protein	_
c26200_g2	0	1.41	3.91	0.0015	0.0255	yes	up	hypothetical protein AMTR_s00025p00218070 [Amborella trichopoda]	_	_	_
c58170_g3	0.04	1.44	3.46	0.00151	0.0256	yes	up	hypothetical protein VITISV_033516 [Vitis vinifera]	_	_	_
c64132_g4	1.3	6.85	2.31	0.00151	0.0256	yes	up	_	_	_	_
c61626_g4	2.9	10.12	1.77	0.00151	0.0256	yes	up	PREDICTED: phosphatidylinositol/phosphatidylcholine transfer protein SFH13-like isoform X1 [Phoenix dactylifera]	RecName: Full=Phosphatidylinositol/phosphatidylcholine transfer protein SFH8; AltName: Full=Protein SEC FOURTEEN HOMOLOGS 8; Short=AtSFH8 [Arabidopsis thaliana]	_	_
c53032_g1	1.2	5.55	2.12	0.00151	0.0256	yes	up	_	_	_	_
c28178_g1	7.78	27.52	1.81	0.00151	0.0257	yes	up	PREDICTED: ferric reduction oxidase 7, chloroplastic-like [Phoenix dactylifera]	RecName: Full=Ferric reduction oxidase 7, chloroplastic; Short=AtFRO7; AltName: Full=Ferric-chelate reductase 7; Flags: Precursor [Arabidopsis thaliana]	_	_
c67379_g1	0.34	4.1	3.25	0.00152	0.0257	yes	up	_	_	_	_
c58265_g1	0.11	1.07	2.48	0.00152	0.0257	yes	up	PREDICTED: subtilisin-like protease-like [Vitis vinifera]	RecName: Full=Subtilisin-like protease; AltName: Full=Cucumisin-like serine protease; Flags: Precursor [Arabidopsis thaliana]	SubName: Full=Chromosome chr15 scaffold_37, whole genome shotgun sequence;	_
c61062_g1	0.64	2.4	1.75	0.00152	0.0257	yes	up	_	_	_	_
c66025_g1	0.44	6.34	3.58	0.00152	0.0257	yes	up	hypothetical protein VITISV_015916 [Vitis vinifera]	RecName: Full=Retrovirus-related Pol polyprotein from transposon TNT 1-94; Includes: RecName: Full=Protease; Includes: RecName: Full=Reverse transcriptase; Includes:	_	_
c51741_g1	1.17	6.47	2.37	0.00152	0.0257	yes	up	PREDICTED: dihydrofolate reductase [Vitis vinifera]	RecName: Full=Dihydrofolate reductase [Schizosaccharomyces pombe 972h-]	SubName: Full=Chromosome chr8 scaffold_29, whole genome shotgun sequence;	CALM
c64284_g1	4.08	12.52	1.59	0.00152	0.0257	yes	up	unnamed protein product [Vitis vinifera]	RecName: Full=Subtilisin-like protease SDD1; AltName: Full=Cucumisin-like serine protease SDD1; AltName: Full=Protein STOMATAL DENSITY AND DISTRIBUTION 1; Flags: Pr	SubName: Full=Chromosome chr10 scaffold_76, whole genome shotgun sequence;	_
c41379_g1	0.9	4.45	2.19	0.00153	0.0258	yes	up	PREDICTED: uncharacterized protein LOC103717243 [Phoenix dactylifera]	RecName: Full=Protein TrpH [Salmonella enterica subsp. enterica serovar Typhimurium str. LT2]	SubName: Full=Chromosome chr12 scaffold_93, whole genome shotgun sequence;	K07053
c56719_g1	1.58	6.29	1.93	0.00153	0.0258	yes	up	PREDICTED: alpha-L-fucosidase 1-like [Prunus mume]	RecName: Full=Alpha-L-fucosidase 1; AltName: Full=Alpha-1,3/4-fucosidase; Short=AtFUC1; AltName: Full=Alpha-L-fucoside fucohydrolase; Flags: Precursor [Arabidopsi	hypothetical protein	FUCA
c60525_g6	0.04	1.8	3.75	0.00153	0.0259	yes	up	_	_	_	_
c48281_g2	0.14	1.36	2.63	0.00153	0.0259	yes	up	hypothetical protein VITISV_037889 [Vitis vinifera]	_	_	CPSF3L, INTS11
c65029_g1	0.53	2.34	1.96	0.00154	0.026	yes	up	hypothetical protein VITISV_000041 [Vitis vinifera]	_	_	RPF1
c64312_g8	0.08	1.09	2.75	0.00154	0.026	yes	up	hypothetical protein PRUPE_ppa019854mg [Prunus persica]	_	_	CPSF3L, INTS11
c37571_g2	0.41	3.6	2.86	0.00155	0.026	yes	up	PREDICTED: uncharacterized protein LOC103697996 [Phoenix dactylifera]	_	_	_
c53888_g1	0.11	0.85	2.15	0.00155	0.026	yes	up	hypothetical protein VITISV_003380 [Vitis vinifera]	_	_	_
c48434_g1	0.09	1.36	2.97	0.00155	0.026	yes	up	_	_	_	_
c18595_g1	0.38	2.39	2.37	0.00155	0.026	yes	up	_	_	_	_
c61631_g7	0	0.59	2.78	0.00155	0.0261	yes	up	_	_	_	_
c49008_g1	0.38	2.91	2.65	0.00156	0.0261	yes	up	_	_	_	_
c48968_g1	4.54	13.46	1.55	0.00156	0.0261	yes	up	hypothetical protein JCGZ_19942 [Jatropha curcas]	RecName: Full=Serine carboxypeptidase-like 25; Flags: Precursor [Arabidopsis thaliana]	SubName: Full=Chromosome chr14 scaffold_9, whole genome shotgun sequence;	SCPL-II
c55591_g2	0.11	1.02	2.39	0.00156	0.0261	yes	up	PREDICTED: serine/threonine-protein kinase BRI1-like 2 [Phoenix dactylifera]	RecName: Full=Serine/threonine-protein kinase BRI1-like 2; AltName: Full=BRASSINOSTEROID INSENSITIVE 1-like protein 2; AltName: Full=Protein VASCULAR HIGHWAY 1; Fla	SubName: Full=Chromosome chr1 scaffold_5, whole genome shotgun sequence;	_
c54129_g1	2.72	10.69	1.94	0.00156	0.0261	yes	up	hypothetical protein AMTR_s00068p00182430 [Amborella trichopoda]	RecName: Full=Mannan endo-1,4-beta-mannosidase 2; AltName: Full=Beta-mannanase 2; AltName: Full=Endo-beta-1,4-mannanase 2; Short=AtMAN2; Flags: Precursor [Arabidops	_	MAN
c25185_g1	0.31	2.76	2.8	0.00156	0.0261	yes	up	_	_	_	_
c28486_g1	0	0.89	3.3	0.00156	0.0261	yes	up	PREDICTED: probable inositol transporter 2 [Phoenix dactylifera]	RecName: Full=Probable inositol transporter 2 [Arabidopsis thaliana]	SubName: Full=Chromosome chr10 scaffold_43, whole genome shotgun sequence;	SLC2A13, ITR
c48334_g2	0.07	1.1	2.85	0.00157	0.0262	yes	up	hypothetical protein VITISV_018755 [Vitis vinifera]	_	_	_
c64272_g1	1.6	9.07	2.43	0.00157	0.0262	yes	up	_	_	_	_
c1979_g1	3.15	24.43	2.92	0.00157	0.0262	yes	up	PREDICTED: gibberellin-regulated protein 9 [Vitis vinifera]	RecName: Full=Gibberellin-regulated protein 9; AltName: Full=GAST1 protein homolog 9; Flags: Precursor [Arabidopsis thaliana]	SubName: Full=Chromosome chr18 scaffold_59, whole genome shotgun sequence;	_
c49872_g1	4.73	16.29	1.76	0.00157	0.0262	yes	up	PREDICTED: dof zinc finger protein DOF3.6 [Vitis vinifera]	RecName: Full=Dof zinc finger protein DOF5.1; Short=AtDOF5.1 [Arabidopsis thaliana]	_	_
c42833_g1	1.41	7.98	2.42	0.00157	0.0262	yes	up	_	_	_	_
c41385_g2	0	0.28	1.92	0.00157	0.0262	yes	up	PREDICTED: uncharacterized protein LOC102578882, partial [Solanum tuberosum]	_	_	_
c57838_g1	12.15	67.78	2.47	0.00158	0.0263	yes	up	hypothetical protein AMTR_s00061p00142700 [Amborella trichopoda]	RecName: Full=28 kDa ribonucleoprotein, chloroplastic; Short=28RNP; Flags: Precursor	SubName: Full=Chromosome chr14 scaffold_21, whole genome shotgun sequence;	NCL, NSR1
c60879_g6	0.67	2.37	1.68	0.00159	0.0264	yes	up	photosystem II protein K [Liriodendron tulipifera]	RecName: Full=Photosystem II reaction center protein K; Short=PSII-K; Flags: Precursor (chloroplast) [Liriodendron tulipifera]	photosystem II 39-kDa K protein	psbK
c45606_g1	0	0.88	3.29	0.00159	0.0264	yes	up	_	_	_	_
c59017_g3	0.52	3.85	2.67	0.00159	0.0264	yes	up	DNA binding protein, putative isoform 1 [Theobroma cacao]	_	_	RPC4, POLR3D
c62169_g2	3.36	10.16	1.57	0.00159	0.0265	yes	up	_	_	_	_
c28537_g2	2.33	14.45	2.58	0.0016	0.0265	yes	up	hypothetical protein VITISV_026353 [Vitis vinifera]	RecName: Full=Sucrose synthase 5; Short=AtSUS5; AltName: Full=Sucrose-UDP glucosyltransferase 5 [Arabidopsis thaliana]	_	E2.4.1.13
c62298_g2	0.54	2.96	2.26	0.0016	0.0265	yes	up	_	_	_	_
c24762_g1	13.21	34.14	1.36	0.0016	0.0265	yes	up	hypothetical protein MIMGU_mgv1a012192mg [Erythranthe guttata]	RecName: Full=GDSL esterase/lipase CPRD49; AltName: Full=Extracellular lipase CPRD49; Flags: Precursor [Arabidopsis thaliana]	SubName: Full=Chromosome chr13 scaffold_48, whole genome shotgun sequence;	_
c36999_g1	0	0.61	2.83	0.0016	0.0265	yes	up	_	_	_	_
c47778_g1	2.23	8.32	1.85	0.00161	0.0266	yes	up	PREDICTED: uncharacterized protein LOC100250137 [Vitis vinifera]	_	SubName: Full=Chromosome chr17 scaffold_12, whole genome shotgun sequence;	_
c63495_g1	157.72	388.88	1.3	0.00161	0.0267	yes	up	hypothetical protein VITISV_034276 [Vitis vinifera]	_	_	_
c66788_g1	3.97	10.19	1.34	0.00161	0.0267	yes	up	basic helix-loop-helix family protein [Populus trichocarpa]	RecName: Full=Transcription factor bHLH49; AltName: Full=Basic helix-loop-helix protein 49; Short=AtbHLH49; Short=bHLH 49; AltName: Full=Protein ACTIVATOR FOR CELL	hypothetical protein	_
c43271_g1	0	1.04	3.51	0.00162	0.0267	yes	up	_	_	_	_
c61558_g2	17.18	38.45	1.16	0.00162	0.0267	yes	up	PREDICTED: uncharacterized protein LOC100807579 isoform X1 [Glycine max]	_	_	_
c45084_g1	0	0.76	3.1	0.00162	0.0268	yes	up	_	_	_	_
c8515_g1	0.03	1.16	3.32	0.00162	0.0268	yes	up	hypothetical protein AMTR_s00056p00166920 [Amborella trichopoda]	RecName: Full=Probable pectinesterase 53; Short=PE 53; AltName: Full=Pectin methylesterase 53; Short=AtPME53; Flags: Precursor [Arabidopsis thaliana]	RecName: Full=Pectinesterase; EC=3.1.1.11;	E3.1.1.11
c16954_g1	0.06	0.71	2.32	0.00163	0.0268	yes	up	PREDICTED: uncharacterized protein LOC103719697 [Phoenix dactylifera]	_	SubName: Full=Chromosome chr7 scaffold_31, whole genome shotgun sequence;	_
c64134_g3	39.29	100.54	1.35	0.00163	0.0268	yes	up	trehalose-6-phosphate synthase, putative [Ricinus communis]	RecName: Full=Probable alpha,alpha-trehalose-phosphate synthase [UDP-forming]	hypothetical protein	TPS
c63284_g2	53.65	136.57	1.35	0.00163	0.0268	yes	up	3-hydroxy-methylglutaryl coenzyme A reductase [Magnolia chapensis]	RecName: Full=3-hydroxy-3-methylglutaryl-coenzyme A reductase 1; Short=HMG-CoA reductase 1	hypothetical protein	HMGCR
c21636_g1	0	0.97	3.41	0.00163	0.0268	yes	up	_	_	_	_
c42379_g1	0	1.45	3.95	0.00163	0.0269	yes	up	_	_	_	_
c71193_g1	0	1.41	3.91	0.00163	0.0269	yes	up	_	_	_	_
c66111_g1	4.27	33.16	2.93	0.00164	0.0269	yes	up	KUP2 [Vitis vinifera]	_	_	kup
c52579_g2	0.76	4.9	2.54	0.00165	0.027	yes	up	PREDICTED: probable xyloglucan endotransglucosylase/hydrolase protein B [Phoenix dactylifera]	RecName: Full=Probable xyloglucan endotransglucosylase/hydrolase protein 5; Short=At-XTH5; Short=XTH-5; Flags: Precursor [Arabidopsis thaliana]	SubName: Full=Xyloglucan endotransglycosylase/hydrolase XTH-27;	E2.4.1.207
c65236_g3	0.1	2.14	3.51	0.00165	0.0271	yes	up	_	_	_	_
c64529_g8	1.96	6.75	1.74	0.00165	0.0271	yes	up	R2R3-MYB transcription factor MYB2 [Epimedium sagittatum]	RecName: Full=Myb-related protein Hv33	_	MYBP
c61133_g3	0.44	11.9	4.49	0.00165	0.0271	yes	up	hypothetical protein CICLE_v10004259mg [Citrus clementina]	_	_	_
c59718_g1	0.34	1.85	2.14	0.00166	0.0271	yes	up	_	_	_	_
c5566_g1	0.47	3.23	2.56	0.00166	0.0271	yes	up	_	_	_	_
c36096_g1	0.07	1.1	2.84	0.00166	0.0272	yes	up	_	_	_	_
c64282_g11	0.45	3.14	2.57	0.00166	0.0272	yes	up	_	_	_	_
c47876_g1	1.47	6	1.96	0.00166	0.0273	yes	up	_	_	_	_
c7949_g1	0.63	3.79	2.42	0.00167	0.0273	yes	up	hypothetical protein CICLE_v10022919mg [Citrus clementina]	_	SubName: Full=Chromosome chr17 scaffold_16, whole genome shotgun sequence;	_
c64545_g2	0.47	3.63	2.72	0.00167	0.0273	yes	up	_	_	_	_
c3993_g1	0.02	0.55	2.42	0.00167	0.0273	yes	up	_	_	_	_
c57171_g1	0.07	2.03	3.61	0.00167	0.0273	yes	up	_	_	_	_
c62475_g3	0.03	0.44	2.11	0.00167	0.0274	yes	up	_	_	_	_
c58860_g3	4.02	12.29	1.59	0.00168	0.0274	yes	up	hypothetical protein AMTR_s00110p00151520 [Amborella trichopoda]	RecName: Full=Probable methyltransferase PMT4 [Arabidopsis thaliana]	SubName: Full=Chromosome chr1 scaffold_5, whole genome shotgun sequence;	_
c61406_g10	0.26	2.27	2.7	0.00168	0.0274	yes	up	_	_	_	_
c58210_g1	0.12	1.4	2.77	0.00168	0.0274	yes	up	_	_	_	_
c20488_g1	0.47	2.31	2.08	0.00169	0.0275	yes	up	_	_	_	_
c58368_g4	17.84	53.59	1.58	0.00169	0.0275	yes	up	hypothetical protein PRUPE_ppa002536mg [Prunus persica]	RecName: Full=Probable inactive receptor kinase At1g48480; Flags: Precursor [Arabidopsis thaliana]	hypothetical protein	_
c71402_g1	0	0.8	3.17	0.00169	0.0275	yes	up	_	_	_	_
c47655_g4	0.11	0.72	1.94	0.00169	0.0275	yes	up	PREDICTED: phragmoplast orienting kinesin 2 [Phoenix dactylifera]	RecName: Full=Phragmoplast orienting kinesin 2; AltName: Full=Kinesin POK2 [Arabidopsis thaliana]	_	KIF15
c66924_g5	0.05	1.3	3.19	0.00169	0.0275	yes	up	_	_	_	_
c16838_g1	0.32	4.92	3.56	0.00169	0.0275	yes	up	PREDICTED: uncharacterized protein LOC103446303 [Malus domestica]	_	_	_
c58870_g1	1.74	9.04	2.31	0.00169	0.0276	yes	up	_	_	_	_
c27934_g1	0	0.61	2.82	0.0017	0.0276	yes	up	_	_	_	_
c27288_g2	0.34	3.81	3.16	0.0017	0.0276	yes	up	_	_	_	_
c55065_g2	0.54	2.29	1.9	0.0017	0.0276	yes	up	unnamed protein product [Vitis vinifera]	RecName: Full=Glucan endo-1,3-beta-glucosidase 3; AltName: Full=(1-)3)-beta-glucan endohydrolase 3; Short=(1-)3)-beta-glucanase 3; AltName: Full=Beta-1,3-endoglucan	SubName: Full=Chromosome chr1 scaffold_5, whole genome shotgun sequence;	_
c24137_g3	0	0.96	3.4	0.0017	0.0276	yes	up	_	_	_	_
c30120_g1	0	0.7	3	0.0017	0.0276	yes	up	PIN-like protein, partial [Aextoxicon punctatum]	RecName: Full=Probable auxin efflux carrier component 6; Short=AtPIN6 [Arabidopsis thaliana]	_	PIN
c32459_g1	0.35	4.82	3.46	0.00172	0.0278	yes	up	_	_	_	_
c50751_g1	0.05	0.78	2.53	0.00172	0.0278	yes	up	_	_	_	_
c51753_g1	3.43	11.03	1.66	0.00172	0.0278	yes	up	oxidoreductase, putative [Ricinus communis]	_	_	_
c38094_g1	0.31	1.71	2.13	0.00172	0.0278	yes	up	hypothetical protein VITISV_007829 [Vitis vinifera]	RecName: Full=Protein Brevis radix-like 2; Short=AtBRXL2 [Arabidopsis thaliana]	SubName: Full=Chromosome chr2 scaffold_148, whole genome shotgun sequence;	_
c64708_g2	2.27	7.27	1.64	0.00173	0.0279	yes	up	ADP-glucose pyrophosphorylase large subunit [Nelumbo nucifera]	RecName: Full=Glucose-1-phosphate adenylyltransferase large subunit, chloroplastic/amyloplastic; AltName: Full=ADP-glucose pyrophosphorylase; AltName: Full=ADP-gluc	glucose-1-phosphate adenylyltransferase (EC:2.7.7.27); This protein plays a role in synthesi [...]	glgC
c359_g1	1.19	21.35	4.05	0.00174	0.0281	yes	up	_	_	_	_
c64088_g1	0.77	5.19	2.6	0.00174	0.0281	yes	up	PREDICTED: O-acyltransferase WSD1 [Vitis vinifera]	RecName: Full=O-acyltransferase WSD1; AltName: Full=Diacylglycerol O-acyltransferase; Short=DGAT; AltName: Full=Long-chain-alcohol O-fatty-acyltransferase; AltName:	_	_
c66541_g2	1.55	4.95	1.62	0.00174	0.0281	yes	up	hypothetical protein POPTR_0101s00260g [Populus trichocarpa]	_	hypothetical protein	_
c66511_g5	51.61	148.77	1.53	0.00175	0.0281	yes	up	PREDICTED: LOW QUALITY PROTEIN: purine permease 3-like [Vitis vinifera]	RecName: Full=Purine permease 1; Short=AtPUP1 [Arabidopsis thaliana]	hypothetical protein	_
c47941_g2	2.91	10.28	1.79	0.00175	0.0281	yes	up	hypothetical protein CISIN_1g009875mg [Citrus sinensis]	RecName: Full=Non-specific phospholipase C6; Flags: Precursor [Arabidopsis thaliana]	hypothetical protein	plcC
c50320_g1	0	1.07	3.54	0.00175	0.0281	yes	up	_	_	_	_
c64829_g7	0.15	2.71	3.5	0.00175	0.0281	yes	up	hypothetical protein VITISV_031269 [Vitis vinifera]	_	_	MRPL45
c10278_g2	0	0.74	3.07	0.00175	0.0282	yes	up	PREDICTED: protein WAX2-like [Brachypodium distachyon]	RecName: Full=Protein ECERIFERUM 3; AltName: Full=Protein FACELESS POLLEN 1; AltName: Full=Protein WAX2; AltName: Full=Protein YORE-YORE [Arabidopsis thaliana]	_	_
c28919_g1	0	1.41	3.91	0.00176	0.0282	yes	up	_	_	_	_
c38970_g1	0.19	1.5	2.49	0.00176	0.0282	yes	up	_	_	_	_
c50263_g1	12.36	28.99	1.22	0.00176	0.0283	yes	up	PREDICTED: protein IQ-DOMAIN 14-like [Phoenix dactylifera]	RecName: Full=Protein IQ-DOMAIN 31 [Arabidopsis thaliana]	_	_
c233_g1	0.84	4.49	2.29	0.00176	0.0283	yes	up	_	_	_	_
c63734_g3	0.26	2.72	2.97	0.00176	0.0283	yes	up	_	_	_	_
c48900_g1	1.31	5.2	1.92	0.00177	0.0283	yes	up	hypothetical protein VITISV_022851 [Vitis vinifera]	_	_	RPF1
c55103_g4	0.05	1.26	3.17	0.00177	0.0284	yes	up	hypothetical protein VITISV_037520 [Vitis vinifera]	RecName: Full=Uncharacterized mitochondrial protein AtMg01250; AltName: Full=ORF102 (mitochondrion) [Arabidopsis thaliana]	_	_
c43411_g1	3.77	18.22	2.24	0.00178	0.0285	yes	up	_	_	_	_
c56741_g2	0.52	3.29	2.45	0.00178	0.0285	yes	up	protein phosphatase 2c, putative [Ricinus communis]	RecName: Full=Probable protein phosphatase 2C 63; Short=AtPP2C63 [Arabidopsis thaliana]	_	PDP
c56010_g1	1.52	3.94	1.32	0.00179	0.0286	yes	up	_	_	_	_
c20750_g1	0	1.79	4.24	0.00179	0.0286	yes	up	Bifunctional inhibitor/lipid-transfer protein/seed storage 2S albumin superfamily protein [Theobroma cacao]	RecName: Full=36.4 kDa proline-rich protein	_	_
c63652_g2	0.99	6.49	2.6	0.00179	0.0286	yes	up	_	_	_	_
c45234_g1	0.44	2.17	2.06	0.00179	0.0286	yes	up	_	_	_	_
c48488_g1	21.91	70.6	1.68	0.0018	0.0287	yes	up	hypothetical protein VITISV_005183 [Vitis vinifera]	RecName: Full=Transcription factor bHLH49; AltName: Full=Basic helix-loop-helix protein 49; Short=AtbHLH49; Short=bHLH 49; AltName: Full=Protein ACTIVATOR FOR CELL	_	_
c63948_g3	0.13	1.24	2.57	0.0018	0.0287	yes	up	_	_	_	_
c45287_g2	2.17	9.74	2.12	0.0018	0.0287	yes	up	PREDICTED: transcription factor UNE10-like, partial [Oryza brachyantha]	RecName: Full=Transcription factor UNE10; AltName: Full=Basic helix-loop-helix protein 16; Short=AtbHLH16; Short=bHLH 16; AltName: Full=Protein UNFERTILIZED EMBRYO	_	_
c73951_g1	0.23	1.45	2.22	0.00181	0.0288	yes	up	_	_	_	_
c64458_g3	0.86	2.54	1.46	0.00181	0.0288	yes	up	_	_	_	_
c63503_g1	1.71	6.63	1.89	0.00181	0.0288	yes	up	PREDICTED: putative copper-transporting ATPase 3-like [Vitis vinifera]	RecName: Full=Probable copper-transporting ATPase HMA5; AltName: Full=Probable copper-transporting ATPase 3; AltName: Full=Protein HEAVY METAL ATPASE 5 [Arabidopsis	heavy metal ATPase	copA, ATP7
c18535_g1	0	2.4	4.64	0.00181	0.0288	yes	up	_	_	_	_
c61602_g7	7.72	28.42	1.87	0.00183	0.029	yes	up	_	_	_	_
c33460_g1	0.96	4.01	1.96	0.00183	0.029	yes	up	hypothetical protein PRUPE_ppa002178mg [Prunus persica]	_	hypothetical protein	PRC1
c6276_g1	0	0.74	3.08	0.00183	0.0291	yes	up	_	_	_	_
c33979_g1	0.03	0.66	2.56	0.00184	0.0291	yes	up	_	_	_	_
[truncated: 617 more rows]

## Sheet: Down-regulated genes
Gene ID	CK_mean_fpkm	CT_mean_fpkm	logFC(CT/CK)	p-value	FDR	significant	regulate	NR_Description	Swissprot_Description	String_description	KEGG_GENE
c59834_g1	174.95	8.59	-4.33	5.24e-20	1.44e-16	yes	down	_	_	_	_
c50001_g2	98.7	2.69	-5.15	1.25e-19	3.25e-16	yes	down	PREDICTED: benzyl alcohol O-benzoyltransferase-like [Cucumis melo]	RecName: Full=Benzyl alcohol O-benzoyltransferase; AltName: Full=Benzoyl coenzyme A:benzyl alcohol benzoyl transferase [Nicotiana tabacum]	_	_
c58335_g1	8.53	0	-6.43	9.89e-19	2.4e-15	yes	down	_	_	_	_
c49059_g1	1682.74	28.48	-5.88	1.65e-18	3.51e-15	yes	down	hypothetical protein L484_006301 [Morus notabilis]	_	_	_
c58335_g3	12.24	0	-6.95	3.21e-18	6.24e-15	yes	down	_	_	_	_
c14073_g1	12.3	0	-6.95	2.76e-16	4.16e-13	yes	down	_	_	_	_
c55682_g1	7.23	0	-6.2	2.67e-15	3.11e-12	yes	down	_	_	_	_
c66160_g2	51.39	0.83	-5.78	4.84e-15	5.51e-12	yes	down	UDP-Glycosyltransferase superfamily protein, putative [Theobroma cacao]	RecName: Full=UDP-glycosyltransferase 83A1 [Arabidopsis thaliana]	_	_
c60819_g2	84.25	5.89	-3.82	6.65e-15	7.39e-12	yes	down	_	_	_	_
c64099_g2	118.07	14.68	-3	8.62e-14	7.59e-11	yes	down	hypothetical protein CICLE_v10004556mg [Citrus clementina]	RecName: Full=Putative cyclin-B3-1; AltName: Full=G2/mitotic-specific cyclin-B3-1; Short=CycB3;1 [Arabidopsis thaliana]	hypothetical protein	CCNB
c59061_g1	180.11	9.72	-4.2	1.69e-13	1.36e-10	yes	down	PREDICTED: uncharacterized protein LOC103715555 [Phoenix dactylifera]	_	_	_
c19362_g1	9.08	0.16	-5.17	1.97e-13	1.56e-10	yes	down	unnamed protein product [Vitis vinifera]	_	_	_
c67286_g1	37.36	3.09	-3.55	2.66e-13	2.03e-10	yes	down	PREDICTED: flavonol synthase/flavanone 3-hydroxylase-like isoform X2 [Phoenix dactylifera]	RecName: Full=Flavonol synthase/flavanone 3-hydroxylase	oxidoreductase, 2OG-Fe(II) oxygenase family protein (EC:1.14.11.9)	_
c64977_g3	10.77	0	-6.76	1.18e-12	7.76e-10	yes	down	_	_	_	_
c3025_g1	4.26	0	-5.45	1.11e-11	5.77e-09	yes	down	_	_	_	_
c65828_g2	39.3	4.12	-3.22	1.31e-11	6.66e-09	yes	down	_	_	_	_
c60111_g1	33.34	2.67	-3.59	1.88e-11	9.44e-09	yes	down	PREDICTED: peroxidase 4 [Vitis vinifera]	RecName: Full=Peroxidase 52; Short=Atperox P52; AltName: Full=ATP49; Flags: Precursor [Arabidopsis thaliana]	SubName: Full=Chromosome chr13 scaffold_48, whole genome shotgun sequence;	E1.11.1.7
c58528_g1	18168.8	2142.14	-3.08	2.02e-11	9.79e-09	yes	down	hypothetical protein SORBIDRAFT_05g003343 [Sorghum bicolor]	_	_	_
c44462_g1	63.33	1.61	-5.21	5.52e-11	2.3e-08	yes	down	unnamed protein product [Vitis vinifera]	RecName: Full=E3 ubiquitin-protein ligase arkadia-B; AltName: Full=RING finger protein 111-B [Xenopus laevis]	_	RHA2
c66258_g3	4.64	0.14	-4.3	5.61e-11	2.31e-08	yes	down	_	_	_	_
c49358_g2	94.34	5.96	-3.96	6.69e-11	2.72e-08	yes	down	hypothetical protein AMTR_s00007p00269180 [Amborella trichopoda]	_	_	_
c49358_g1	203.74	12.9	-3.97	7.94e-11	3.16e-08	yes	down	uncharacterized protein LOC100816402 [Glycine max]	_	_	_
c64099_g1	76.34	9.82	-2.95	1.12e-10	4.37e-08	yes	down	_	_	_	_
c55578_g1	21.92	3.17	-2.75	1.27e-10	4.91e-08	yes	down	hypothetical protein VITISV_030561 [Vitis vinifera]	_	SubName: Full=Chromosome chr4 scaffold_6, whole genome shotgun sequence;	_
c60374_g1	14.61	2.25	-2.65	1.53e-10	5.8e-08	yes	down	_	_	_	_
c60435_g2	30.04	1.12	-4.63	3.25e-10	1.16e-07	yes	down	PREDICTED: kinesin-like protein KIF3C [Phoenix dactylifera]	RecName: Full=Kinesin-4; AltName: Full=Kinesin-like protein D [Arabidopsis thaliana]	_	KIFC2_3
c55729_g1	36.32	0.5	-5.93	4.74e-10	1.61e-07	yes	down	_	_	_	_
c44758_g1	102.53	11.75	-3.12	5.24e-10	1.75e-07	yes	down	PREDICTED: uncharacterized protein LOC100268142 [Vitis vinifera]	_	_	_
c65775_g2	319.71	9.55	-5.05	7.09e-10	2.25e-07	yes	down	unknown [Picea sitchensis]	RecName: Full=E3 ubiquitin-protein ligase RGLG2; AltName: Full=RING domain ligase 2 [Arabidopsis thaliana]	_	RGLG
c63283_g1	19.73	3.97	-2.28	1.2e-09	3.5e-07	yes	down	Kinesin heavy chain, putative [Ricinus communis]	RecName: Full=Kinesin-1-like protein PSS1; AltName: Full=Pollen semi-sterility protein 1 [Oryza sativa Japonica Group]	_	KIF5
c55597_g1	40.68	2.82	-3.8	1.32e-09	3.76e-07	yes	down	hypothetical protein EUTSA_v10009295mg [Eutrema salsugineum]	_	unknown protein; FUNCTIONS IN: molecular_function unknown; INVOLVED IN: response to cytokini [...]	_
c65415_g4	4.96	0.37	-3.44	1.59e-09	4.38e-07	yes	down	_	_	_	_
c57699_g2	17.33	1.19	-3.76	2.61e-09	6.84e-07	yes	down	PREDICTED: receptor-like protein kinase HAIKU2-like [Vitis vinifera]	RecName: Full=Receptor-like protein kinase HAIKU2; Flags: Precursor [Arabidopsis thaliana]	SubName: Full=Chromosome chr3 scaffold_95, whole genome shotgun sequence;	_
c63028_g3	39.46	3.4	-3.5	2.93e-09	7.58e-07	yes	down	unknown protein [Arabidopsis At1g31280 [Arabidopsis thaliana]	RecName: Full=Protein argonaute 2 [Arabidopsis thaliana]	_	ELF2C, AGO
c49164_g1	7.71	0.25	-4.5	3.19e-09	8.18e-07	yes	down	_	_	_	_
c37722_g1	6.4	0.05	-5.4	3.51e-09	8.93e-07	yes	down	PREDICTED: vignain-like [Vitis vinifera]	RecName: Full=Vignain; AltName: Full=Cysteine endopeptidase; Flags: Precursor [Ricinus communis]	SubName: Full=Chromosome chr10 scaffold_81, whole genome shotgun sequence;	CEP, CYSEP
c57889_g1	18.98	2.34	-2.96	4.26e-09	1.07e-06	yes	down	unnamed protein product [Vitis vinifera]	RecName: Full=Vegetative cell wall protein gp1; AltName: Full=Hydroxyproline-rich glycoprotein 1; Flags: Precursor [Chlamydomonas reinhardtii]	SubName: Full=Chromosome chr4 scaffold_6, whole genome shotgun sequence;	_
c21809_g1	35.69	4.21	-3.05	1.02e-08	2.36e-06	yes	down	PREDICTED: uncharacterized protein LOC100249003 [Vitis vinifera]	_	_	_
c77704_g1	2.33	0	-4.6	1.1e-08	2.53e-06	yes	down	_	_	_	_
c67312_g1	1454.67	268.75	-2.44	1.12e-08	2.56e-06	yes	down	PREDICTED: uncharacterized protein LOC100244679 [Vitis vinifera]	_	_	_
c43676_g1	57.44	6.98	-3.02	1.13e-08	2.56e-06	yes	down	_	_	_	_
c65163_g2	746.19	57.75	-3.69	1.31e-08	2.9e-06	yes	down	PREDICTED: E3 ubiquitin-protein ligase RGLG2-like isoform X1 [Phoenix dactylifera]	_	SubName: Full=Chromosome undetermined scaffold_435, whole genome shotgun sequence;	RGLG
c23_g1	104.41	15.07	-2.78	1.39e-08	3.05e-06	yes	down	Uncharacterized protein TCM_034661 [Theobroma cacao]	_	_	_
c60962_g1	346.88	50.28	-2.78	1.4e-08	3.05e-06	yes	down	PREDICTED: cytochrome P450 82C4 [Vitis vinifera]	RecName: Full=Cytochrome P450 82C4 [Arabidopsis thaliana]	_	_
c61272_g8	4.87	0.1	-4.64	1.44e-08	3.13e-06	yes	down	_	_	_	_
c51258_g2	8.29	0.31	-4.36	1.49e-08	3.21e-06	yes	down	PREDICTED: uncharacterized protein LOC100241254 [Vitis vinifera]	_	_	_
c43313_g1	57.6	7.14	-2.99	1.54e-08	3.28e-06	yes	down	unnamed protein product [Vitis vinifera]	RecName: Full=E3 ubiquitin-protein ligase RNF181; AltName: Full=RING finger protein 181	hypothetical protein	RHA2
c47465_g1	12.12	0.39	-4.65	1.58e-08	3.34e-06	yes	down	PREDICTED: ethylene-responsive transcription factor 1B-like [Phoenix dactylifera]	RecName: Full=Ethylene-responsive transcription factor 1B; Short=AtERF1B; AltName: Full=Ethylene-responsive element-binding factor 1B; Short=EREBP-1B [Arabidopsis	AP2/ERF domain-containing transcription factor	ERF1
c13857_g1	2.16	0	-4.5	1.73e-08	3.64e-06	yes	down	_	_	_	_
c43503_g1	57.48	7.55	-2.91	1.92e-08	4.02e-06	yes	down	PREDICTED: endochitinase PR4 [Vitis vinifera]	RecName: Full=Chitinase 6; AltName: Full=Pathogenesis related (PR)-3 chitinase 6; Flags: Precursor [Oryza sativa Japonica Group]	SubName: Full=Chromosome chr5 scaffold_72, whole genome shotgun sequence;	E3.2.1.14
c61725_g1	7.45	0.16	-4.88	2.55e-08	5.05e-06	yes	down	_	_	_	_
c57965_g1	67.76	10.37	-2.7	2.78e-08	5.44e-06	yes	down	_	_	_	_
c18977_g1	55.13	6.06	-3.16	3.08e-08	5.99e-06	yes	down	hypothetical protein POPTR_0012s09140g [Populus trichocarpa]	RecName: Full=Cytochrome P450 71A21 [Arabidopsis thaliana]	_	_
c62817_g1	4.34	0.14	-4.23	3.52e-08	6.7e-06	yes	down	_	_	_	_
c57764_g1	17.92	0.95	-4.1	3.72e-08	6.96e-06	yes	down	Beta-expansin 3 precursor, putative [Ricinus communis]	RecName: Full=Putative expansin-B14; AltName: Full=Beta-expansin-14; AltName: Full=OsEXPB14; AltName: Full=OsaEXPb1.18; Flags: Precursor	annotation not avaliable	_
c44192_g1	3.18	0	-5.04	3.94e-08	7.32e-06	yes	down	_	_	_	_
c64748_g1	1.82	0	-4.26	4.72e-08	8.63e-06	yes	down	_	_	_	_
c60435_g3	3.73	0	-5.26	4.8e-08	8.68e-06	yes	down	_	_	_	_
c66704_g4	6.32	0.1	-5.03	5.36e-08	9.55e-06	yes	down	hypothetical protein PRUPE_ppa000030mg [Prunus persica]	_	_	CNOT1, NOT1
c56030_g1	247.25	31.99	-2.95	6.36e-08	1.11e-05	yes	down	PREDICTED: uncharacterized protein LOC100853563 [Vitis vinifera]	_	_	_
c62654_g3	14.54	1.01	-3.72	6.84e-08	1.17e-05	yes	down	PREDICTED: LRR receptor-like serine/threonine-protein kinase FLS2-like [Vitis vinifera]	_	SubName: Full=Chromosome undetermined scaffold_143, whole genome shotgun sequence;	FLS2
c47003_g1	2.2	0.06	-3.87	7.89e-08	1.32e-05	yes	down	_	_	_	_
c51989_g2	156.48	29.43	-2.41	8e-08	1.33e-05	yes	down	TIP protein [Solanum tonoplast intrinsic protein 2;3 [Solanum lycopersicum]	RecName: Full=Probable aquaporin TIP-type RB7-18C; AltName: Full=RT-TIP; AltName: Full=TobRB7; AltName: Full=Tonoplast intrinsic protein, root-specific RB7-18C	aquaporin, MIP family, TIP subfamily	TIP
c49193_g1	1.04	0	-3.52	8.54e-08	1.4e-05	yes	down	putative polyprotein [Oryza sativa Japonica Group]	_	_	DARS, aspS
c51472_g2	311.4	48.96	-2.67	9.01e-08	1.47e-05	yes	down	PREDICTED: cytochrome P450 82C4-like [Solanum tuberosum]	RecName: Full=Cytochrome P450 82C2 [Arabidopsis thaliana]	_	_
c61816_g1	205.72	16.98	-3.59	9.13e-08	1.48e-05	yes	down	DNA binding protein, putative isoform 1 [Theobroma cacao]	RecName: Full=Heat stress transcription factor A-2b; AltName: Full=Heat stress transcription factor 18; Short=OsHsf-18; AltName: Full=Heat stress transcription fac	SubName: Full=Chromosome chr7 scaffold_31, whole genome shotgun sequence;	HSFF
c65088_g3	58.86	9.71	-2.59	9.23e-08	1.5e-05	yes	down	Heat shock transcription factor A2 isoform 2, partial [Theobroma cacao]	RecName: Full=Heat shock factor protein HSF30; AltName: Full=Heat shock transcription factor 30; Short=HSTF 30; AltName: Full=Heat stress transcription factor [Solan	SubName: Full=Chromosome chr4 scaffold_6, whole genome shotgun sequence;	HSFF
c66478_g2	30.31	0.68	-5.28	9.75e-08	1.56e-05	yes	down	RecName: Full=Polyphenol oxidase, chloroplastic; Short=PPO; AltName: Full=Catechol oxidase; Flags: Precursor [Vitis vinifera]	RecName: Full=Polyphenol oxidase, chloroplastic; Short=PPO; AltName: Full=Catechol oxidase; Flags: Precursor [Vitis vinifera]	_	E1.10.3.1
c31584_g1	5.2	0.06	-5.06	1e-07	1.59e-05	yes	down	_	_	_	_
c43763_g1	67.7	6.7	-3.32	1.09e-07	1.71e-05	yes	down	RecName: Full=Cytochrome P450 71A1; AltName: Full=ARP-2; AltName: Full=CYPLXXIA1 cytochrome P-450LXXIA1 (cyp71A1) [Persea americana]	RecName: Full=Cytochrome P450 71A1; AltName: Full=ARP-2; AltName: Full=CYPLXXIA1	_	_
c76107_g1	8.22	0.14	-5.11	1.17e-07	1.81e-05	yes	down	PREDICTED: uncharacterized protein LOC100865248 [Apis florea]	_	_	_
c63012_g2	155.28	24.53	-2.66	1.36e-07	2.03e-05	yes	down	_	_	_	_
c41757_g1	2.47	0	-4.69	1.42e-07	2.12e-05	yes	down	_	_	_	_
c64493_g10	30.6	4.84	-2.64	1.43e-07	2.13e-05	yes	down	hypothetical protein JCGZ_05431 [Jatropha curcas]	RecName: Full=Transcription factor FER-LIKE IRON DEFICIENCY-INDUCED TRANSCRIPTION FACTOR; AltName: Full=Basic helix-loop-helix protein 29; Short=AtbHLH29; Short=bHL	_	_
c58017_g1	14.75	1.97	-2.84	1.48e-07	2.19e-05	yes	down	PREDICTED: probable glycosyltransferase At5g03795 [Malus domestica]	RecName: Full=Probable glycosyltransferase At5g20260 [Arabidopsis thaliana]	_	_
c66495_g1	62.81	11.01	-2.5	1.61e-07	2.34e-05	yes	down	DNA-directed RNA polymerase I largest subunit, putative [Ricinus communis]	RecName: Full=DNA-directed RNA polymerase I subunit rpa1; Short=RNA polymerase I subunit A1; AltName: Full=DNA-directed RNA polymerase I largest subunit; AltName: F	_	RPA1, POLR1A
c45037_g1	338.29	80.12	-2.08	1.77e-07	2.5e-05	yes	down	PREDICTED: RING finger and CHY zinc finger domain-containing protein 1 [Vitis vinifera]	RecName: Full=RING finger and CHY zinc finger domain-containing protein 1; AltName: Full=Androgen receptor N-terminal-interacting protein; AltName: Full=CH-rich-in	SubName: Full=Putative uncharacterized protein;	RCHY1, PIRH2
c59431_g1	26.63	2.61	-3.3	1.77e-07	2.5e-05	yes	down	PREDICTED: uncharacterized protein LOC100243092 [Vitis vinifera]	_	_	_
c59935_g2	115.2	10.99	-3.38	1.8e-07	2.53e-05	yes	down	hypothetical protein PRUPE_ppa016262mg [Prunus persica]	RecName: Full=UDP-glycosyltransferase 82A1 [Arabidopsis thaliana]	_	_
c45969_g1	20.1	0.36	-5.45	1.96e-07	2.73e-05	yes	down	hypothetical protein EUGRSUZ_I01575 [Eucalyptus grandis]	RecName: Full=Lipid transfer-like protein VAS; Flags: Precursor [Arabidopsis thaliana]	_	_
c64116_g1	7.19	0.26	-4.33	2.03e-07	2.8e-05	yes	down	_	_	_	_
c56669_g2	16.59	0.96	-3.98	2.29e-07	3.09e-05	yes	down	PREDICTED: proline-rich receptor-like protein kinase PERK2 [Malus domestica]	_	hypothetical protein	_
c65149_g3	18.98	2.36	-2.96	2.38e-07	3.18e-05	yes	down	_	_	_	_
c62063_g2	185.05	2.71	-6.04	2.47e-07	3.28e-05	yes	down	_	_	_	_
c56779_g1	4.58	0.05	-4.92	2.82e-07	3.68e-05	yes	down	_	_	_	_
c66309_g2	12.6	0.58	-4.21	3.05e-07	3.91e-05	yes	down	_	_	_	_
c25056_g1	1181.14	213.8	-2.47	3.16e-07	4.01e-05	yes	down	PREDICTED: probable glutathione S-transferase [Vitis vinifera]	RecName: Full=Probable glutathione S-transferase; AltName: Full=G2-4; AltName: Full=Heat shock protein 26A [Glycine max]	SubName: Full=Chromosome chr17 scaffold_16, whole genome shotgun sequence;	GST, gst
c66445_g1	72.01	9.32	-2.94	3.24e-07	4.09e-05	yes	down	PREDICTED: cinnamoyl-CoA reductase 2-like isoform X2 [Prunus mume]	_	SubName: Full=Putative uncharacterized protein;	_
c49565_g1	7.54	0.41	-3.91	3.3e-07	4.16e-05	yes	down	_	_	_	_
c57469_g2	35.04	1.9	-4.13	3.4e-07	4.27e-05	yes	down	_	_	_	_
c52327_g1	3.36	0.16	-3.71	3.54e-07	4.42e-05	yes	down	_	_	_	_
c38749_g1	23.69	3.47	-2.74	3.66e-07	4.52e-05	yes	down	_	_	_	_
c20518_g1	2.56	0.02	-4.45	3.88e-07	4.74e-05	yes	down	_	_	_	_
c61850_g5	1.82	0	-4.27	4.13e-07	5.04e-05	yes	down	_	_	_	_
c61489_g8	310.89	73.23	-2.08	4.8e-07	5.65e-05	yes	down	unknown [Lotus japonicus]	RecName: Full=Allene oxide cyclase 3, chloroplastic; Flags: Precursor [Arabidopsis thaliana]	SubName: Full=Putative uncharacterized protein;	AOC
c54348_g3	123.27	29.55	-2.06	5.03e-07	5.87e-05	yes	down	hypothetical protein JCGZ_18664 [Jatropha curcas]	RecName: Full=Homeobox-leucine zipper protein ATHB-6; AltName: Full=HD-ZIP protein ATHB-6; AltName: Full=Homeodomain transcription factor ATHB-6 [Arabidopsis thalia	SubName: Full=Chromosome undetermined scaffold_354, whole genome shotgun sequence;	HD-ZIP
c61272_g3	5.03	0.09	-4.74	5.2e-07	6.05e-05	yes	down	_	_	_	_
c57227_g1	64.61	3.73	-4.08	5.22e-07	6.05e-05	yes	down	hypothetical protein JCGZ_19834 [Jatropha curcas]	RecName: Full=Feruloyl CoA ortho-hydroxylase 1 [Arabidopsis thaliana]	hypothetical protein	_
c48703_g1	2.9	0.1	-3.92	5.83e-07	6.65e-05	yes	down	_	_	_	_
c64582_g1	263.03	37.53	-2.81	6.74e-07	7.55e-05	yes	down	PREDICTED: subtilisin-like protease-like [Solanum lycopersicum]	RecName: Full=Subtilisin-like protease; AltName: Full=Cucumisin-like serine protease; Flags: Precursor [Arabidopsis thaliana]	_	_
c53452_g1	196.62	8.13	-4.58	7.17e-07	7.96e-05	yes	down	PREDICTED: probable WRKY transcription factor 40 [Phoenix dactylifera]	RecName: Full=Probable WRKY transcription factor 40; AltName: Full=WRKY DNA-binding protein 40 [Arabidopsis thaliana]	_	_
c7354_g1	34.98	1.37	-4.57	7.25e-07	7.99e-05	yes	down	_	_	_	_
c48348_g1	119.38	15.79	-2.91	7.34e-07	8.04e-05	yes	down	PREDICTED: uncharacterized membrane protein C2G11.09-like [Prunus mume]	RecName: Full=CSC1-like protein At1g11960 [Arabidopsis thaliana]	_	_
c62755_g1	28.19	2.75	-3.31	8.03e-07	8.73e-05	yes	down	_	_	_	_
c56649_g2	8.95	0.07	-5.73	8.09e-07	8.77e-05	yes	down	PREDICTED: platelet glycoprotein Ib alpha chain-like [Prunus mume]	_	hypothetical protein	_
c59166_g4	6.09	0.76	-2.85	8.84e-07	9.43e-05	yes	down	_	_	_	_
c62730_g1	363.91	78.82	-2.21	8.92e-07	9.47e-05	yes	down	12-oxophytodienoate reductase 3 [Vitis vinifera]	RecName: Full=12-oxophytodienoate reductase 3; AltName: Full=12-oxophytodienoate-10,11-reductase 3; Short=OPDA-reductase 3; AltName: Full=LeOPR3 [Solanum lycopersic	hypothetical protein	OPR
c50237_g1	2.09	0.01	-4.26	9.06e-07	9.6e-05	yes	down	_	_	_	_
c23720_g1	4.45	0.06	-4.86	9.42e-07	9.94e-05	yes	down	_	_	_	_
c60641_g1	3.1	0.22	-3.31	1.08e-06	0.000111	yes	down	_	_	_	_
c31165_g1	98.27	7.6	-3.68	1.09e-06	0.000112	yes	down	_	_	_	_
c64880_g4	59.58	6.53	-3.17	1.09e-06	0.000112	yes	down	hypothetical protein PRUPE_ppa011685mg [Prunus persica]	_	SubName: Full=Chromosome undetermined scaffold_222, whole genome shotgun sequence;	_
c77369_g1	2.62	0.06	-4.04	1.11e-06	0.000113	yes	down	hypothetical protein AMTR_s00007p00269020 [Amborella trichopoda]	RecName: Full=Beta-galactosidase 7; Short=Lactase 7; Flags: Precursor [Arabidopsis thaliana]	hypothetical protein	_
c56231_g1	7.07	0.2	-4.6	1.13e-06	0.000115	yes	down	1-aminocyclopropane-1-carboxylate oxidase [Medicago truncatula]	RecName: Full=Flavonol synthase/flavanone 3-hydroxylase	oxidoreductase, 2OG-Fe(II) oxygenase family protein (EC:1.14.11.9)	_
c58335_g2	31.38	6.12	-2.34	1.14e-06	0.000116	yes	down	Nuclear RNA polymerase A1, putative isoform 1 [Theobroma cacao]	_	_	RPA1, POLR1A
c54922_g1	129.69	24.04	-2.43	1.15e-06	0.000116	yes	down	PREDICTED: dnaJ homolog subfamily B member 1-like isoform 1 [Glycine max]	RecName: Full=DnaJ homolog subfamily B member 13; AltName: Full=Testis and spermatogenesis cell-related protein 6; AltName: Full=Testis spermatocyte apoptosis-rela	hypothetical protein	DNAJB4
c58038_g1	5.76	0.2	-4.3	1.25e-06	0.000124	yes	down	_	_	_	_
c21639_g1	165.48	31.01	-2.41	1.3e-06	0.000128	yes	down	DNAJ heat shock family protein [Theobroma cacao]	RecName: Full=DnaJ homolog subfamily B member 6; AltName: Full=Heat shock protein J2; Short=HSJ-2; AltName: Full=MRJ; AltName: Full=mDj4 [Mus musculus]	annotation not avaliable	DNAJB4
c59993_g1	519.14	86.8	-2.58	1.43e-06	0.000137	yes	down	hypothetical protein JCGZ_18383 [Jatropha curcas]	RecName: Full=Naringenin,2-oxoglutarate 3-dioxygenase; AltName: Full=FHT; AltName: Full=Flavanone-3-hydroxylase; Short=F3H	oxidoreductase, 2OG-Fe(II) oxygenase family protein	_
c64170_g3	98.46	14.11	-2.79	1.5e-06	0.000142	yes	down	PREDICTED: uncharacterized protein LOC103709939 [Phoenix dactylifera]	_	_	_
c53434_g1	4.85	0.68	-2.67	1.5e-06	0.000142	yes	down	_	_	_	_
c35359_g1	50.66	8.95	-2.49	1.56e-06	0.000148	yes	down	_	_	_	_
c42609_g1	1.99	0	-4.39	1.68e-06	0.000155	yes	down	_	_	_	_
c46818_g1	1968.62	465.51	-2.08	1.68e-06	0.000155	yes	down	Uncharacterized protein isoform 2, partial [Theobroma cacao]	_	_	_
c49566_g2	7.98	1	-2.88	1.74e-06	0.000159	yes	down	unknown [Populus trichocarpa]	RecName: Full=PAN domain-containing protein At5g03700; Flags: Precursor [Arabidopsis thaliana]	_	_
c52043_g1	89.1	20.78	-2.09	1.77e-06	0.000161	yes	down	Allene oxide synthase [Theobroma cacao]	_	_	AOS
c50576_g1	2.96	0.2	-3.38	1.9e-06	0.00017	yes	down	_	_	_	_
c58898_g4	3.45	0.14	-3.87	1.99e-06	0.000177	yes	down	_	_	_	_
c63980_g1	5.78	0.4	-3.57	2.03e-06	0.00018	yes	down	_	_	_	_
c36845_g1	1.56	0.03	-3.67	2.12e-06	0.000187	yes	down	_	_	_	_
c54638_g1	4.94	0.19	-4.14	2.15e-06	0.000189	yes	down	_	_	_	_
c43331_g1	2.38	0.1	-3.64	2.17e-06	0.000191	yes	down	_	_	_	_
c39151_g1	190.38	35.05	-2.44	2.26e-06	0.000196	yes	down	hypothetical protein AMTR_s00129p00107910 [Amborella trichopoda]	_	_	_
c57501_g1	86.99	12.97	-2.74	2.3e-06	0.000199	yes	down	PREDICTED: protein TIFY 9 isoform X1 [Prunus mume]	RecName: Full=Protein TIFY 9; AltName: Full=Jasmonate ZIM domain-containing protein 10; AltName: Full=Protein JASMONATE-ASSOCIATED 1; AltName: Full=Protein JAZ10 [A	_	JAZ
c46438_g1	44.25	1.22	-5.07	2.5e-06	0.000214	yes	down	PREDICTED: proline-rich receptor-like protein kinase PERK2 [Prunus mume]	_	_	_
c12890_g1	6.89	0.12	-5.02	2.53e-06	0.000216	yes	down	hypothetical protein CICLE_v10006599mg [Citrus clementina]	_	_	_
c48121_g1	70.44	11.82	-2.57	2.63e-06	0.000222	yes	down	PREDICTED: probable carboxylesterase 17-like [Fragaria vesca subsp. vesca]	RecName: Full=Probable carboxylesterase 15; AltName: Full=AtCXE15 [Arabidopsis thaliana]	hypothetical protein	_
c57952_g1	12.76	2.13	-2.53	2.65e-06	0.000224	yes	down	_	_	_	_
c26388_g1	32.83	5.36	-2.59	2.69e-06	0.000226	yes	down	_	_	_	_
c62840_g1	16.2	1.23	-3.62	2.72e-06	0.000227	yes	down	_	_	_	_
c65306_g3	4.86	0.38	-3.38	2.74e-06	0.000228	yes	down	_	_	_	_
c60632_g2	362.06	66.62	-2.44	2.87e-06	0.000237	yes	down	PREDICTED: uncharacterized protein LOC100259509 [Vitis vinifera]	RecName: Full=Mediator of RNA polymerase II transcription subunit 25; Short=AtMED25; AltName: Full=Phytochrome and flowering time 1 protein; AltName: Full=Phytochr	hypothetical protein	MED25
c32221_g1	47.74	11.13	-2.09	2.94e-06	0.000242	yes	down	hypothetical protein JCGZ_16088 [Jatropha curcas]	RecName: Full=Transcription factor MYB44; AltName: Full=Myb-related protein 44; Short=AtMYB44; AltName: Full=Myb-related protein R1; Short=AtMYBR1 [Arabidopsis tha	SubName: Full=Chromosome chr18 scaffold_1, whole genome shotgun sequence;	MYBP
c60900_g1	13.53	1.29	-3.29	3.01e-06	0.000247	yes	down	_	_	_	_
c64120_g1	16.77	1.57	-3.34	3.02e-06	0.000247	yes	down	PREDICTED: uncharacterized protein LOC100247091 [Vitis vinifera]	_	_	_
c58032_g1	9.75	0.59	-3.84	3.06e-06	0.000249	yes	down	_	_	_	_
c66054_g1	1271.43	441.79	-1.52	3.09e-06	0.000251	yes	down	PREDICTED: linoleate 13S-lipoxygenase 2-1, chloroplastic-like [Fragaria vesca subsp. vesca]	RecName: Full=Lipoxygenase 2, chloroplastic; Short=AtLOX2; Flags: Precursor [Arabidopsis thaliana]	_	LOX2S
c8774_g1	3.4	0.11	-4.05	3.36e-06	0.00027	yes	down	_	_	_	_
c62874_g2	819.5	194.53	-2.07	3.39e-06	0.000271	yes	down	18.2 kDa class I heat shock family protein [Populus trichocarpa]	RecName: Full=17.8 kDa class I heat shock protein; AltName: Full=Clone DCHSP17.7	hypothetical protein	_
c66811_g2	592.5	176.01	-1.75	3.62e-06	0.000287	yes	down	hypothetical protein EUGRSUZ_L01891 [Eucalyptus grandis]	RecName: Full=Linoleate 13S-lipoxygenase 2-1, chloroplastic; AltName: Full=Lipoxygenase 2-1; Flags: Precursor [Solanum tuberosum]	_	LOX2S
c50224_g1	362.1	69.63	-2.38	3.67e-06	0.000289	yes	down	Remorin family protein [Theobroma cacao]	_	SubName: Full=Chromosome chr8 scaffold_34, whole genome shotgun sequence;	_
c64736_g2	2.25	0.27	-2.66	3.76e-06	0.000295	yes	down	hypothetical protein VITISV_034261 [Vitis vinifera]	RecName: Full=Retrovirus-related Pol polyprotein from type-2 retrotransposable element R2DM; AltName: Full=Retrovirus-related Pol polyprotein from type II retrotransp	_	DNA2
c60330_g1	2.68	0.25	-3	3.77e-06	0.000296	yes	down	hypothetical protein VITISV_038128 [Vitis vinifera]	_	_	RPF1
c60900_g2	14.06	2.11	-2.68	3.85e-06	0.000301	yes	down	_	_	_	_
c60863_g3	65.48	5.4	-3.58	3.94e-06	0.000306	yes	down	pathogenesis-related protein 1 [Vitis hybrid cultivar]	RecName: Full=Pathogenesis-related protein 1; Flags: Precursor	SubName: Full=Chromosome chr3 scaffold_95, whole genome shotgun sequence;	PR1
c55863_g1	5.7	0.66	-2.93	4.02e-06	0.000311	yes	down	hypothetical protein VITISV_026466 [Vitis vinifera]	RecName: Full=Transcription factor bHLH25; AltName: Full=Basic helix-loop-helix protein 25; Short=AtbHLH25; Short=bHLH 25; AltName: Full=Transcription factor EN 2	SubName: Full=Chromosome chr3 scaffold_95, whole genome shotgun sequence;	_
c66825_g1	52.03	13.12	-1.98	4.22e-06	0.000324	yes	down	hypothetical chloroplast RF2 [Liriodendron tulipifera]	RecName: Full=Protein Ycf2 (chloroplast) [Liriodendron tulipifera]	_	_
c40985_g1	7.44	0.25	-4.44	4.27e-06	0.000327	yes	down	PREDICTED: tryptophan synthase beta chain 2, chloroplastic-like [Citrus sinensis]	RecName: Full=Tryptophan synthase beta chain 2, chloroplastic; Flags: Precursor [Arabidopsis thaliana]	_	trpB
c58796_g3	2.54	0	-4.72	4.34e-06	0.000332	yes	down	Peptide transporter PTR3-B [Medicago truncatula]	_	_	SLC15A3_4, PHT
c62563_g2	17.63	0.75	-4.38	4.38e-06	0.000334	yes	down	S-adenosyl-L-methionine:carboxyl methyltransferase family protein [Populus trichocarpa]	RecName: Full=Anthranilate O-methyltransferase 3; AltName: Full=Anthranilic acid methyltransferase 3; AltName: Full=Benzoate O-methyltransferase; AltName: Full=O-	hypothetical protein	E2.1.1.141
c16427_g1	158.3	45.35	-1.8	4.56e-06	0.000345	yes	down	PREDICTED: uncharacterized protein LOC103338302 [Prunus mume]	_	hypothetical protein	_
c64689_g5	24.53	3.38	-2.82	4.57e-06	0.000345	yes	down	PREDICTED: uncharacterized protein LOC100252686 [Vitis vinifera]	RecName: Full=Protein ENDOSPERM DEFECTIVE 1; AltName: Full=Protein EMBRYO DEFECTIVE 3116; AltName: Full=QWRF motif-containing protein 5 [Arabidopsis thaliana]	_	_
c58234_g1	4.51	0.36	-3.33	4.67e-06	0.00035	yes	down	Non-LTR retroelement reverse transcriptase-like [Theobroma cacao]	_	_	_
c66517_g1	483.89	134.17	-1.85	4.69e-06	0.000351	yes	down	_	_	_	_
c64758_g4	12.32	1.83	-2.68	4.71e-06	0.000352	yes	down	_	_	_	_
c53698_g2	6.84	0.17	-4.69	4.76e-06	0.000355	yes	down	_	_	_	_
c56073_g1	742.78	162.12	-2.2	4.78e-06	0.000356	yes	down	PREDICTED: annexin D4 [Vitis hypothetical protein VITISV_016344 [Vitis vinifera]	RecName: Full=Annexin D4; AltName: Full=AnnAt4 [Arabidopsis thaliana]	_	ANXA13
c59227_g1	8.44	0.7	-3.41	5.13e-06	0.000379	yes	down	_	_	_	_
c65184_g4	37.14	6.53	-2.49	5.2e-06	0.000381	yes	down	hypothetical protein L484_017604 [Morus notabilis]	RecName: Full=Protein trichome birefringence-like 26 [Arabidopsis thaliana]	_	_
c21403_g1	1.83	0.01	-4.18	5.24e-06	0.000383	yes	down	PREDICTED: uncharacterized protein LOC103700340, partial [Phoenix dactylifera]	_	_	_
c48703_g2	2.38	0.03	-4.26	5.56e-06	0.000404	yes	down	_	_	_	_
c64647_g1	14.43	4.16	-1.77	5.64e-06	0.000408	yes	down	PREDICTED: LRR receptor-like serine/threonine-protein kinase RPK2 [Vitis vinifera]	RecName: Full=LRR receptor-like serine/threonine-protein kinase RPK2; AltName: Full=Protein TOADSTOOL 2; AltName: Full=Receptor-like protein kinase 2; Flags: Precur	SubName: Full=Putative uncharacterized protein (Chromosome chr14 scaffold_9, whole genome sh [...]	_
c49594_g1	107.45	12.81	-3.06	5.65e-06	0.000408	yes	down	_	_	_	_
c38276_g3	2.74	0	-4.83	5.73e-06	0.000413	yes	down	_	_	_	_
c68066_g1	3.25	0.08	-4.18	5.77e-06	0.000415	yes	down	_	_	_	_
c64761_g1	158.2	41.76	-1.92	5.93e-06	0.000424	yes	down	(S)-N-methylcoclaurine 3'-hydroxylase isozyme 2 [Morus notabilis]	RecName: Full=(S)-N-methylcoclaurine 3'-hydroxylase isozyme 1; AltName: Full=Cytochrome P450 80B1	SubName: Full=Chromosome chr2 scaffold_112, whole genome shotgun sequence (Chromosome undete [...]	_
c66517_g3	1763.82	493.36	-1.84	6.12e-06	0.000435	yes	down	_	_	_	_
c48206_g1	6.4	0.39	-3.72	6.32e-06	0.000446	yes	down	hypothetical protein CISIN_1g014072mg [Citrus sinensis]	RecName: Full=Zinc finger protein CONSTANS-LIKE 12 [Arabidopsis thaliana]	_	_
c65949_g2	47.66	4.13	-3.5	6.38e-06	0.000449	yes	down	hypothetical protein CICLE_v10008925mg [Citrus clementina]	RecName: Full=Peroxidase 25; Short=Atperox P25; Flags: Precursor [Arabidopsis thaliana]	SubName: Full=Chromosome chr11 scaffold_13, whole genome shotgun sequence;	E1.11.1.7
c65508_g4	20.05	0.73	-4.6	6.39e-06	0.000449	yes	down	_	_	_	_
c37846_g1	76.06	17.83	-2.09	6.42e-06	0.000449	yes	down	zinc finger family protein [Populus trichocarpa]	RecName: Full=E3 ubiquitin-protein ligase RING1; AltName: Full=RING finger protein 1	_	_
c65071_g11	1.29	0	-3.8	6.42e-06	0.000449	yes	down	_	_	_	_
c65979_g4	32.64	3.84	-3.06	6.47e-06	0.000452	yes	down	PREDICTED: polyphenol oxidase, chloroplastic-like [Phoenix dactylifera]	RecName: Full=Polyphenol oxidase II, chloroplastic; Short=PPO-II; AltName: Full=Catechol oxidase II; Flags: Precursor [Ipomoea batatas]	_	E1.10.3.1
c64064_g1	4.54	0.02	-5.25	6.52e-06	0.000454	yes	down	_	_	_	_
c55220_g1	12.59	1.29	-3.19	6.57e-06	0.000456	yes	down	_	_	_	_
c5828_g2	2.58	0.1	-3.74	6.77e-06	0.000466	yes	down	_	_	_	_
c51325_g1	34.9	7.52	-2.2	6.79e-06	0.000467	yes	down	PREDICTED: serine carboxypeptidase II-2 [Vitis vinifera]	RecName: Full=Serine carboxypeptidase II-2; AltName: Full=CP-MII.2; Contains: RecName: Full=Serine carboxypeptidase II-2 chain A; Contains: RecName: Full=Serine car	SubName: Full=Chromosome chr11 scaffold_14, whole genome shotgun sequence;	SCPL-II
c58952_g1	359.27	94.3	-1.93	6.87e-06	0.000471	yes	down	hypothetical protein PRUPE_ppa001634mg [Prunus persica]	RecName: Full=Linoleate 13S-lipoxygenase 2-1, chloroplastic; AltName: Full=Lipoxygenase 2-1; Flags: Precursor [Solanum tuberosum]	_	LOX2S
c65459_g2	596.02	72.05	-3.05	6.89e-06	0.000471	yes	down	PREDICTED: C2 domain-containing protein At1g53590-like [Phoenix dactylifera]	RecName: Full=C2 domain-containing protein At1g53590; AltName: Full=N-terminal-TM-C2 domain type 6 protein 1; Short=NTMC2TYPE6.1 [Arabidopsis thaliana]	SubName: Full=Chromosome chr19 scaffold_218, whole genome shotgun sequence;	_
c55561_g1	7.96	0.62	-3.49	6.94e-06	0.000474	yes	down	_	_	_	_
c62757_g1	4.94	0.73	-2.61	7e-06	0.000476	yes	down	PREDICTED: aspartic proteinase nepenthesin-1-like [Vitis vinifera]	RecName: Full=Aspartic proteinase PCS1; AltName: Full=Aspartic protease 38; Short=AtASP38; AltName: Full=Protein EMBRYO DEFECTIVE 24; AltName: Full=Protein PROMOTI	SubName: Full=Chromosome chr8 scaffold_23, whole genome shotgun sequence;	_
c55267_g2	79.01	9.48	-3.05	7.05e-06	0.000477	yes	down	ribonuclease T2 [Arabidopsis AC007576_31 Very similar to ribonucleases [Arabidopsis thaliana]	RecName: Full=Ribonuclease 1; Flags: Precursor [Arabidopsis thaliana]	_	E3.1.27.1
c62252_g2	14.61	2.19	-2.68	7.23e-06	0.000486	yes	down	_	_	_	_
c58388_g1	4.25	0.41	-3.08	8.07e-06	0.000536	yes	down	peroxidase [Populus alba]	RecName: Full=Peroxidase N1; AltName: Full=Peroxidase B2; AltName: Full=Peroxidase B3; Flags: Precursor [Nicotiana tabacum]	cationic peroxidase	E1.11.1.7
c62513_g4	11.77	1.43	-2.96	8.77e-06	0.000571	yes	down	_	_	_	_
c21531_g1	2.16	0.08	-3.69	8.81e-06	0.000573	yes	down	_	_	_	_
c59866_g1	2.54	0.17	-3.27	8.84e-06	0.000574	yes	down	_	_	_	_
c59575_g1	2.87	0.23	-3.16	9.67e-06	0.000622	yes	down	_	_	_	_
c51211_g2	5.62	0.1	-4.81	1.03e-05	0.000654	yes	down	hypothetical protein L484_013383 [Morus notabilis]	_	_	_
c51900_g1	17.03	1.03	-3.92	1.04e-05	0.000656	yes	down	PREDICTED: LOW QUALITY PROTEIN: probable aquaporin TIP1-2 [Phoenix dactylifera]	RecName: Full=Aquaporin TIP1-3; AltName: Full=Gamma-tonoplast intrinsic protein 3; Short=Gamma-TIP3; AltName: Full=Tonoplast intrinsic protein 1-3; Short=AtTIP1;3;	SubName: Full=Chromosome chr13 scaffold_17, whole genome shotgun sequence;	TIP
c42023_g1	2.87	0.21	-3.25	1.06e-05	0.000669	yes	down	hypothetical protein EUGRSUZ_B02896 [Eucalyptus grandis]	RecName: Full=Transcription repressor MYB4; AltName: Full=Myb-related protein 4; Short=AtMYB4 [Arabidopsis thaliana]	hypothetical protein	MYBP
c45757_g1	18.74	2.79	-2.71	1.08e-05	0.000676	yes	down	_	_	_	_
c13300_g1	2.37	0	-4.63	1.24e-05	0.00076	yes	down	_	_	_	_
c54766_g2	2.08	0.11	-3.35	1.25e-05	0.000761	yes	down	_	_	_	_
c54432_g1	5.42	0.45	-3.33	1.3e-05	0.000786	yes	down	_	_	_	_
c62228_g1	142.94	28.72	-2.31	1.38e-05	0.000827	yes	down	PREDICTED: EIN3-binding F-box protein 1-like [Cucumis sativus]	RecName: Full=EIN3-binding F-box protein 1; AltName: Full=F-box/LRR-repeat protein 6 [Arabidopsis thaliana]	ein3-binding f-box protein 4	EBF1_2
c59094_g5	2.89	0.08	-4.09	1.4e-05	0.000834	yes	down	_	_	_	_
c52181_g1	76.51	21.44	-1.83	1.4e-05	0.000835	yes	down	PREDICTED: protein BONZAI 3-like [Vitis vinifera]	RecName: Full=Protein BONZAI 3 [Arabidopsis thaliana]	SubName: Full=Chromosome chr14 scaffold_164, whole genome shotgun sequence;	_
c65505_g2	57.51	16.39	-1.8	1.42e-05	0.000844	yes	down	hypothetical protein VITISV_030741 [Vitis vinifera]	_	_	_
c57092_g1	1.44	0.07	-3.14	1.47e-05	0.000867	yes	down	PREDICTED: LOW QUALITY PROTEIN: uncharacterized protein LOC103328546 [Prunus mume]	RecName: Full=Uncharacterized mitochondrial protein AtMg00750; AltName: Full=ORF119 (mitochondrion) [Arabidopsis thaliana]	_	_
c64356_g2	5.63	0.36	-3.64	1.52e-05	0.000892	yes	down	_	_	_	_
c51510_g1	3.95	0.41	-2.99	1.53e-05	0.000895	yes	down	_	_	_	_
c55883_g1	2.38	0.25	-2.84	1.54e-05	0.000898	yes	down	_	_	_	_
c65852_g3	204.66	29.58	-2.79	1.54e-05	0.000898	yes	down	PREDICTED: F-box protein At1g78280-like [Vitis vinifera]	_	SubName: Full=Chromosome chr18 scaffold_1, whole genome shotgun sequence;	_
c60903_g3	2.35	0.1	-3.6	1.55e-05	0.000901	yes	down	_	_	_	_
c25493_g2	39.92	10.01	-1.99	1.58e-05	0.000912	yes	down	hypothetical protein L484_003064 [Morus notabilis]	_	_	_
c58961_g2	7.79	0.95	-2.92	1.62e-05	0.000931	yes	down	hypothetical protein VITISV_015577 [Vitis vinifera]	_	_	_
c22223_g2	3.08	0	-4.99	1.65e-05	0.000943	yes	down	_	_	_	_
c36365_g1	3.3	0.15	-3.77	1.66e-05	0.000948	yes	down	hypothetical protein, variant [Phytophthora parasitica P1569]	_	_	_
c51556_g1	418.4	127.31	-1.72	1.7e-05	0.000964	yes	down	PREDICTED: protein GDAP2 homolog [Phoenix dactylifera]	_	SubName: Full=Chromosome chr4 scaffold_443, whole genome shotgun sequence;	_
c64171_g3	1.02	0.04	-2.99	1.7e-05	0.000964	yes	down	_	_	_	_
c57132_g1	1062.39	274.2	-1.95	1.7e-05	0.000965	yes	down	1-aminocyclopropane-1-carboxylate [Theobroma cacao]	RecName: Full=1-aminocyclopropane-1-carboxylate oxidase; Short=ACC oxidase; AltName: Full=Ethylene-forming enzyme; Short=EFE	SubName: Full=Chromosome chr11 scaffold_13, whole genome shotgun sequence;	E1.14.17.4
c62292_g1	153.78	19.33	-2.99	1.74e-05	0.000982	yes	down	PREDICTED: uncharacterized protein LOC100257315 [Vitis vinifera]	_	_	_
c62454_g1	3.78	0.27	-3.38	1.75e-05	0.00099	yes	down	_	_	_	_
c54989_g2	0.86	0.01	-3.11	1.79e-05	0.00101	yes	down	_	_	_	_
c34770_g1	4.89	0.25	-3.84	1.79e-05	0.00101	yes	down	hypothetical protein POPTR_0005s15110g [Populus trichocarpa]	_	_	_
c49154_g1	14.73	1.07	-3.66	1.82e-05	0.00102	yes	down	PREDICTED: NAC domain-containing protein 68-like [Phoenix dactylifera]	RecName: Full=NAC domain-containing protein 68; Short=ONAC068 [Oryza sativa Japonica Group]	SubName: Full=Chromosome chr6 scaffold_3, whole genome shotgun sequence;	_
c65046_g3	534.8	84.36	-2.66	1.87e-05	0.00104	yes	down	PREDICTED: phosphatidylinositol:ceramide inositolphosphotransferase [Vitis vinifera]	_	SubName: Full=Chromosome chr8 scaffold_23, whole genome shotgun sequence;	_
c69782_g1	1.35	0.02	-3.62	1.87e-05	0.00104	yes	down	_	_	_	_
c62472_g5	134.79	15.14	-3.15	1.87e-05	0.00105	yes	down	hypothetical protein AMTR_s00012p00095940 [Amborella trichopoda]	RecName: Full=Protein trichome birefringence-like 16 [Arabidopsis thaliana]	SubName: Full=Putative uncharacterized protein;	_
c41931_g3	5.85	0.24	-4.13	1.94e-05	0.00108	yes	down	MATE efflux family protein [Theobroma cacao]	RecName: Full=MATE efflux family protein 8; AltName: Full=Protein DETOXIFICATION 1-like 4; AltName: Full=Protein DTX5 [Arabidopsis thaliana]	SubName: Full=Chromosome chr16 scaffold_189, whole genome shotgun sequence;	TC.MATE, SLC47A, norM, mdtK, dinF
c55471_g1	72.3	20.82	-1.79	1.98e-05	0.0011	yes	down	PREDICTED: receptor-like protein kinase HAIKU2-like [Vitis vinifera]	RecName: Full=Receptor-like protein kinase HAIKU2; Flags: Precursor [Arabidopsis thaliana]	SubName: Full=Chromosome chr18 scaffold_1, whole genome shotgun sequence;	_
c66206_g2	13.41	1.27	-3.3	1.99e-05	0.0011	yes	down	_	_	_	_
c61052_g5	1.23	0.08	-2.87	2.08e-05	0.00114	yes	down	_	_	_	_
c54226_g3	1.46	0.1	-2.95	2.09e-05	0.00114	yes	down	_	_	_	_
c65183_g1	123.6	32.56	-1.92	2.17e-05	0.00118	yes	down	PREDICTED: uncharacterized protein LOC100245643 [Vitis vinifera]	RecName: Full=E3 ubiquitin-protein ligase MBR2; AltName: Full=HAL3-interacting protein 1 homolog; Short=AtHIP1; AltName: Full=MED25-binding RING-H2 protein 2; AltNa	annotation not avaliable	_
c56592_g2	31.11	9.39	-1.72	2.23e-05	0.0012	yes	down	Uncharacterized protein isoform 1 [Theobroma cacao]	_	SubName: Full=Chromosome chr11 scaffold_14, whole genome shotgun sequence;	_
c62924_g1	4.1	0.7	-2.39	2.3e-05	0.00123	yes	down	_	_	_	_
c64779_g1	4.06	0.46	-2.88	2.37e-05	0.00126	yes	down	_	_	_	_
c76615_g1	44.85	0	-8.81	2.4e-05	0.00127	yes	down	_	_	_	_
c22897_g2	39.83	9.59	-2.04	2.41e-05	0.00128	yes	down	PREDICTED: cationic amino acid transporter 5-like [Phoenix dactylifera]	RecName: Full=Cationic amino acid transporter 5 [Arabidopsis thaliana]	SubName: Full=Chromosome chr1 scaffold_5, whole genome shotgun sequence;	TC.APA
c39930_g1	55.84	8.45	-2.71	2.45e-05	0.00129	yes	down	PREDICTED: probable WRKY transcription factor 48 [Vitis vinifera]	RecName: Full=Probable WRKY transcription factor 48; AltName: Full=WRKY DNA-binding protein 48 [Arabidopsis thaliana]	SubName: Full=Chromosome chr5 scaffold_64, whole genome shotgun sequence;	_
c57591_g3	4.53	0.59	-2.75	2.48e-05	0.0013	yes	down	hypothetical protein VITISV_006090 [Vitis vinifera]	RecName: Full=Retrovirus-related Pol polyprotein from transposon TNT 1-94; Includes: RecName: Full=Protease; Includes: RecName: Full=Reverse transcriptase; Includes:	_	_
c38890_g1	7.12	0.16	-4.81	2.54e-05	0.00133	yes	down	PREDICTED: protein TIFY 5A-like [Cucumis sativus]	_	_	_
c57020_g4	0.86	0	-3.27	2.55e-05	0.00133	yes	down	_	_	_	_
c62071_g3	116.59	30.68	-1.92	2.58e-05	0.00134	yes	down	PREDICTED: inter-alpha-trypsin inhibitor heavy chain H3 [Vitis vinifera]	RecName: Full=von Willebrand factor A domain-containing protein DDB_G0286969 [Dictyostelium discoideum]	SubName: Full=Chromosome chr11 scaffold_13, whole genome shotgun sequence;	_
c66150_g1	6.98	1.01	-2.67	2.63e-05	0.00136	yes	down	type II NAD(P)H dehydrogenase [Symplocarpus renifolius]	_	hypothetical protein	ndh1
c65317_g1	47.97	13.38	-1.83	2.64e-05	0.00137	yes	down	hypothetical protein CICLE_v10015056mg [Citrus clementina]	RecName: Full=Crocetin glucosyltransferase 3 [Crocus sativus]	_	_
c64736_g1	1.87	0.18	-2.81	2.7e-05	0.0014	yes	down	_	_	_	_
c64075_g1	312.72	96.44	-1.7	2.72e-05	0.0014	yes	down	PREDICTED: allene oxide synthase, chloroplastic [Phoenix dactylifera]	RecName: Full=Allene oxide synthase, chloroplastic; AltName: Full=Cytochrome P450 74A; AltName: Full=Hydroperoxide dehydrase; Flags: Precursor	cytochrome P450 fatty acid hydroperoxide lyase	HPL
c61215_g1	1.48	0.04	-3.5	2.92e-05	0.0015	yes	down	_	_	_	_
c47680_g1	22.47	1.89	-3.5	2.93e-05	0.0015	yes	down	hypothetical protein EUGRSUZ_G00980 [Eucalyptus grandis]	_	_	_
c66661_g2	65.42	16.07	-2.02	2.93e-05	0.0015	yes	down	hypothetical protein PRUPE_ppa017272mg [Prunus persica]	RecName: Full=Probable receptor-like protein kinase At5g24010; Flags: Precursor [Arabidopsis thaliana]	SubName: Full=Chromosome undetermined scaffold_91, whole genome shotgun sequence;	_
c42433_g1	228.13	58.37	-1.96	2.94e-05	0.0015	yes	down	hydroquinone glucosyltransferase family protein [Populus trichocarpa]	RecName: Full=Hydroquinone glucosyltransferase; AltName: Full=Arbutin synthase [Rauvolfia serpentina]	_	E2.4.1.218
c57614_g4	35.76	4.76	-2.88	2.97e-05	0.00151	yes	down	_	_	_	_
c59135_g1	98.42	30.96	-1.67	3.02e-05	0.00153	yes	down	PREDICTED: cinnamoyl-CoA reductase 1-like [Phoenix dactylifera]	RecName: Full=Cinnamoyl-CoA reductase 2; Short=AtCCR2 [Arabidopsis thaliana]	hypothetical protein	_
c61925_g3	5.29	0.29	-3.8	3.05e-05	0.00154	yes	down	_	_	_	_
c58496_g2	75.82	24.39	-1.63	3.06e-05	0.00155	yes	down	hypothetical protein JCGZ_17961 [Jatropha curcas]	_	hypothetical protein	_
c55144_g1	48.24	11.04	-2.12	3.1e-05	0.00156	yes	down	PREDICTED: RING-H2 finger protein ATL8-like [Phoenix dactylifera]	RecName: Full=RING-H2 finger protein ATL8 [Arabidopsis thaliana]	SubName: Full=Chromosome chr18 scaffold_137, whole genome shotgun sequence;	_
c64818_g2	27.58	4.61	-2.56	3.16e-05	0.00159	yes	down	PREDICTED: uncharacterized protein LOC103413262 [Malus domestica]	_	_	_
c64771_g5	6.75	0.63	-3.22	3.18e-05	0.00159	yes	down	_	_	_	_
c62619_g2	31.91	5.87	-2.42	3.24e-05	0.00162	yes	down	_	_	_	_
c6416_g1	4.73	0.24	-3.82	3.24e-05	0.00162	yes	down	_	_	_	_
c53991_g4	221.25	45.2	-2.29	3.26e-05	0.00162	yes	down	hypothetical protein POPTR_0008s01200g [Populus trichocarpa]	_	_	EIN3
c66811_g1	953.7	359.87	-1.41	3.26e-05	0.00162	yes	down	PREDICTED: linoleate 13S-lipoxygenase 2-1, chloroplastic-like [Phoenix dactylifera]	RecName: Full=Linoleate 13S-lipoxygenase 2-1, chloroplastic; AltName: Full=Lipoxygenase 2-1; Flags: Precursor [Solanum tuberosum]	_	LOX2S
c64951_g1	11.51	0.44	-4.42	3.27e-05	0.00162	yes	down	_	_	_	_
c64655_g5	2.37	0	-4.62	3.27e-05	0.00162	yes	down	_	_	_	_
c50099_g1	2.18	0.11	-3.47	3.29e-05	0.00163	yes	down	_	_	_	_
c59974_g1	301.18	92.08	-1.71	3.38e-05	0.00166	yes	down	PREDICTED: F-box/LRR-repeat protein 3 [Phoenix dactylifera]	RecName: Full=Uncharacterized F-box/LRR-repeat protein C02F5.7 [Caenorhabditis elegans]	SubName: Full=Chromosome chr14 scaffold_27, whole genome shotgun sequence;	FBXL2_20
c52822_g1	2.58	0.13	-3.55	3.43e-05	0.00168	yes	down	_	_	_	_
c59143_g1	15.85	1.78	-3.09	3.44e-05	0.00168	yes	down	bHLH transcriptional factor [Coptis japonica]	_	_	_
c42213_g1	3.15	0.15	-3.72	3.45e-05	0.00168	yes	down	PREDICTED: dehydration-responsive element-binding protein 1F-like [Phoenix dactylifera]	RecName: Full=Dehydration-responsive element-binding protein 1F; Short=Protein DREB1F; AltName: Full=Protein C-repeat-binding factor 2; Short=rCBF2 [Oryza sativa J	C-repeat binding facor 5	_
c64399_g3	2.77	0	-4.84	3.47e-05	0.00169	yes	down	_	_	_	_
c56339_g1	5.11	0.31	-3.66	3.75e-05	0.0018	yes	down	_	_	_	_
c63841_g2	13.03	1.83	-2.76	3.75e-05	0.0018	yes	down	_	_	_	_
c64804_g3	2	0.03	-3.99	3.77e-05	0.00181	yes	down	_	_	_	_
c66608_g1	170.35	56.39	-1.59	3.8e-05	0.00182	yes	down	metal ion binding protein, putative [Ricinus communis]	_	_	_
c45502_g1	5.38	0.08	-4.96	3.85e-05	0.00184	yes	down	PREDICTED: transcription repressor OFP14-like [Phoenix dactylifera]	RecName: Full=Transcription repressor OFP14; AltName: Full=Ovate family protein 14; Short=AtOFP14 [Arabidopsis thaliana]	_	_
c7835_g1	1.37	0.03	-3.48	4.01e-05	0.0019	yes	down	hypothetical protein AMTR_s00101p00022740 [Amborella trichopoda]	_	annotation not avaliable	OVM, ANT
c65253_g2	11.4	3.09	-1.85	4.11e-05	0.00193	yes	down	_	_	_	_
c44341_g1	2.32	0.06	-3.94	4.17e-05	0.00196	yes	down	_	_	_	_
c56487_g1	12.53	2.02	-2.58	4.31e-05	0.00201	yes	down	Gag-Pol polyprotein [Medicago truncatula]	_	_	_
c59753_g1	8388.65	2714.62	-1.63	4.33e-05	0.00202	yes	down	PREDICTED: abscisic stress-ripening protein 2-like [Phoenix dactylifera]	RecName: Full=Abscisic stress-ripening protein 2 [Solanum lycopersicum]	annotation not avaliable	_
c64887_g1	1706.11	493.81	-1.79	4.35e-05	0.00202	yes	down	_	_	_	_
c65253_g3	23.31	7.13	-1.69	4.45e-05	0.00206	yes	down	hypothetical protein VITISV_043921 [Vitis vinifera]	_	_	_
c59038_g4	1.55	0	-4.05	4.46e-05	0.00206	yes	down	_	_	_	_
c63012_g3	86.04	19.19	-2.16	4.51e-05	0.00207	yes	down	_	_	_	_
c20573_g1	13.39	0.62	-4.23	4.53e-05	0.00208	yes	down	Uncharacterized protein TCM_015652 [Theobroma cacao]	_	SubName: Full=Chromosome chr2 scaffold_105, whole genome shotgun sequence;	_
c63809_g1	510.09	132.47	-1.94	4.59e-05	0.00208	yes	down	cytochrome P450 family 709 protein [Medicago truncatula]	RecName: Full=Cytochrome P450 734A6 [Oryza sativa Japonica Group]	Os07g0635500	CYP734A1, BAS1
c58791_g1	4.59	0.42	-3.18	4.6e-05	0.00208	yes	down	_	_	_	_
c44127_g1	0.99	0.01	-3.25	4.67e-05	0.00212	yes	down	_	_	_	_
c64049_g3	24.8	0.3	-5.95	4.72e-05	0.00214	yes	down	_	_	_	_
c64823_g7	750.6	238.26	-1.66	4.75e-05	0.00215	yes	down	_	_	_	_
c31379_g1	38.5	7.53	-2.34	4.8e-05	0.00216	yes	down	PREDICTED: uncharacterized protein LOC103711006 [Phoenix dactylifera]	_	_	_
c63914_g7	2.37	0.13	-3.4	4.89e-05	0.0022	yes	down	_	_	_	_
c49940_g1	1.26	0	-3.76	4.95e-05	0.00222	yes	down	laccase precursor [Solanum laccase [Solanum lycopersicum]	RecName: Full=Laccase-24; AltName: Full=Benzenediol:oxygen oxidoreductase 24; AltName: Full=Diphenol oxidase 24; AltName: Full=Urishiol oxidase 24; Flags: Precurs	hypothetical protein	E1.10.3.2
c65975_g1	11.3	0.07	-6.1	4.97e-05	0.00222	yes	down	_	_	_	_
c45906_g1	18.25	3.38	-2.4	5.1e-05	0.00227	yes	down	PREDICTED: uncharacterized protein LOC103711772 [Phoenix dactylifera]	_	_	_
c66243_g1	37.83	7.3	-2.36	5.11e-05	0.00227	yes	down	_	_	_	_
c44558_g1	27.97	6.08	-2.18	5.12e-05	0.00227	yes	down	_	_	_	_
c50032_g1	5.11	0.52	-3.06	5.22e-05	0.0023	yes	down	_	_	_	_
c60089_g9	2.08	0	-4.45	5.27e-05	0.00232	yes	down	_	_	_	_
c38675_g1	373.25	93.44	-2	5.34e-05	0.00235	yes	down	PREDICTED: uncharacterized protein LOC103706182 [Phoenix dactylifera]	_	hypothetical protein	SPG20
c59609_g1	168.12	18.86	-3.15	5.37e-05	0.00235	yes	down	PREDICTED: pathogenesis-related protein PRB1-3-like [Phoenix dactylifera]	RecName: Full=Pathogenesis-related protein PRB1-2; Flags: Precursor	SubName: Full=Putative uncharacterized protein (Chromosome chr3 scaffold_95, whole genome sh [...]	PR1
c66467_g5	0.68	0	-2.95	5.52e-05	0.00241	yes	down	_	RecName: Full=Auxin efflux carrier component 2; Short=AtPIN2; AltName: Full=Auxin efflux carrier AGR; AltName: Full=Ethylene-insensitive root 1; Short=AtEIR1; AltNa	_	_
c56076_g1	213.25	72.93	-1.55	5.76e-05	0.00249	yes	down	hypothetical protein PHAVU_003G2848001g, partial [Phaseolus vulgaris]	_	hypothetical protein	_
c42600_g1	5.17	0.88	-2.43	5.99e-05	0.00257	yes	down	_	_	_	_
c24434_g1	7.25	0.74	-3.14	6.14e-05	0.00263	yes	down	hypothetical protein EUGRSUZ_K01087 [Eucalyptus grandis]	RecName: Full=E3 ubiquitin-protein ligase ATL41; AltName: Full=RING-H2 finger protein ATL41 [Arabidopsis thaliana]	_	ATL41
c65784_g2	2.82	0.01	-4.7	6.24e-05	0.00265	yes	down	_	_	_	_
c62766_g2	2.92	0.56	-2.2	6.41e-05	0.00271	yes	down	PREDICTED: glycerol-3-phosphate acyltransferase, chloroplastic-like [Fragaria vesca subsp. vesca]	RecName: Full=Glycerol-3-phosphate acyltransferase, chloroplastic; Short=GPAT; Flags: Precursor [Cucumis sativus]	_	ATS1
c65712_g5	1638.79	521.18	-1.65	6.45e-05	0.00272	yes	down	_	_	_	_
c61087_g4	67.23	3.95	-4.06	6.46e-05	0.00272	yes	down	unnamed protein product [Vitis vinifera]	RecName: Full=Myb-related protein Myb4; AltName: Full=OsMyb4; AltName: Full=Transcription factor RLTR1 [Oryza sativa Japonica Group]	SubName: Full=Chromosome chr7 scaffold_44, whole genome shotgun sequence;	MYBP
c42277_g1	192.42	55.52	-1.79	6.48e-05	0.00273	yes	down	unnamed protein product [Vitis vinifera]	RecName: Full=Hydroquinone glucosyltransferase; AltName: Full=Arbutin synthase [Rauvolfia serpentina]	SubName: Full=Chromosome chr2 scaffold_132, whole genome shotgun sequence;	E2.4.1.218
c60938_g10	1.63	0	-4.12	6.54e-05	0.00274	yes	down	_	_	_	_
c59436_g1	12.42	1.64	-2.85	6.54e-05	0.00274	yes	down	unnamed protein product [Vitis vinifera]	RecName: Full=65-kDa microtubule-associated protein 5; Short=AtMAP65-5 [Arabidopsis thaliana]	SubName: Full=Chromosome undetermined scaffold_125, whole genome shotgun sequence;	PRC1
c65465_g3	4.03	0.63	-2.51	6.57e-05	0.00275	yes	down	_	_	_	_
c64785_g1	7.01	1.31	-2.33	6.59e-05	0.00276	yes	down	_	_	_	_
c27421_g1	1.15	0	-3.64	6.62e-05	0.00277	yes	down	_	_	_	_
c61314_g1	55.12	17.99	-1.61	6.63e-05	0.00277	yes	down	nucleic acid binding protein, putative [Ricinus communis]	RecName: Full=Zinc finger protein 8 [Arabidopsis thaliana]	_	_
c62634_g8	8.47	0	-6.42	6.64e-05	0.00277	yes	down	_	_	_	_
c58574_g2	1.08	0.07	-2.79	6.77e-05	0.00282	yes	down	_	_	_	_
c61161_g3	11.28	0	-6.83	6.77e-05	0.00282	yes	down	_	_	_	_
c31987_g1	13.31	2.31	-2.48	6.79e-05	0.00282	yes	down	PREDICTED: E3 ubiquitin-protein ligase RHA1B-like [Vitis vinifera]	_	SubName: Full=Chromosome chr15 scaffold_40, whole genome shotgun sequence;	RHA1
c52043_g2	93.79	26.97	-1.79	6.79e-05	0.00282	yes	down	allene oxide synthase [Camellia sinensis]	RecName: Full=Allene oxide synthase, chloroplastic; AltName: Full=Cytochrome P450 74A; AltName: Full=Hydroperoxide dehydrase; Flags: Precursor	cytochrome P450 allene oxide synthase (EC:4.2.1.92)	AOS
c62880_g1	57.74	0.16	-7.82	6.85e-05	0.00284	yes	down	hypothetical protein OsI_34992 [Oryza sativa Indica Group]	_	_	_
c46405_g1	74.72	25.34	-1.56	6.87e-05	0.00285	yes	down	PREDICTED: probable salt tolerance-like protein At1g78600 [Phoenix dactylifera]	RecName: Full=Probable salt tolerance-like protein At1g78600 [Arabidopsis thaliana]	SubName: Full=Chromosome chr19 scaffold_4, whole genome shotgun sequence;	_
c51657_g1	1.48	0	-3.99	6.96e-05	0.00287	yes	down	_	_	_	_
c53345_g1	1.71	0.11	-3.09	7.09e-05	0.00292	yes	down	_	_	_	_
c36475_g1	129.33	32.69	-1.98	7.12e-05	0.00293	yes	down	hypothetical protein EUGRSUZ_D02073 [Eucalyptus grandis]	RecName: Full=Small heat shock protein, chloroplastic; Flags: Precursor	SubName: Full=Putative uncharacterized protein (Chromosome undetermined scaffold_51, whole g [...]	HSP20
c73232_g1	40.39	2.54	-3.94	7.13e-05	0.00293	yes	down	PREDICTED: LOW QUALITY PROTEIN: F-box/kelch-repeat protein SKIP20-like [Phoenix dactylifera]	_	_	_
c52972_g1	1.35	0.02	-3.58	7.15e-05	0.00293	yes	down	_	_	_	_
c10459_g1	61.34	6.63	-3.19	7.33e-05	0.00299	yes	down	hypothetical protein AMTR_s00018p00046710 [Amborella trichopoda]	_	(japonica cultivar-group) Os04g0581700 (Os04g0581700) mRNA, complete cds	_
c64171_g5	3.84	0.41	-2.94	7.39e-05	0.00301	yes	down	_	_	_	_
c66002_g3	3.18	0.39	-2.74	7.46e-05	0.00302	yes	down	_	_	_	_
c62540_g1	9.26	0.64	-3.67	7.67e-05	0.00307	yes	down	PREDICTED: vegetative cell wall protein gp1-like isoform X1 [Glycine max]	_	_	_
c62600_g1	18.76	3.62	-2.34	7.68e-05	0.00307	yes	down	_	_	_	_
c56394_g2	42.33	7.85	-2.42	7.85e-05	0.00313	yes	down	hypothetical protein [Monosiga brevicollis MX1]	_	_	_
c45317_g1	29.43	6.91	-2.07	7.99e-05	0.00317	yes	down	unnamed protein product [Coffea canephora]	RecName: Full=Probable pyridoxal biosynthesis protein PDX1.2; Short=AtPDX1.2; Short=AtPDX1;3 [Arabidopsis thaliana]	hypothetical protein	pdxS, pdx1
c54140_g1	14.64	3.26	-2.13	8.01e-05	0.00317	yes	down	unnamed protein product [Vitis vinifera]	RecName: Full=65-kDa microtubule-associated protein 5; Short=AtMAP65-5 [Arabidopsis thaliana]	_	PRC1
c52730_g1	3.59	0.28	-3.26	8.05e-05	0.00318	yes	down	_	_	_	_
c27854_g1	0.68	0	-2.96	8.06e-05	0.00318	yes	down	_	_	_	_
c53832_g4	1810.92	639.78	-1.5	8.11e-05	0.00319	yes	down	PREDICTED: calmodulin-related protein isoform 4 [Vitis vinifera]	RecName: Full=Calmodulin; CALM2_SOYBN RecName: Full=Calmodulin-2; Short=CaM-2 CALM1_ORYSI RecName: Full=C	annotation not avaliable	CALM
c57946_g1	24.15	6.59	-1.86	8.13e-05	0.00319	yes	down	ATP-sulfurylase [Camellia sinensis]	RecName: Full=ATP sulfurylase 1, chloroplastic; Short=AtPS1; Flags: Precursor [Arabidopsis thaliana]	SubName: Full=Putative uncharacterized protein (Chromosome chr5 scaffold_2, whole genome sho [...]	PAPSS
c58776_g1	2.78	0.28	-2.91	8.14e-05	0.00319	yes	down	_	_	_	_
c66795_g1	9.35	0.68	-3.59	8.29e-05	0.00324	yes	down	hypothetical protein EUGRSUZ_I02665 [Eucalyptus grandis]	RecName: Full=Probable LRR receptor-like serine/threonine-protein kinase At4g08850; Flags: Precursor [Arabidopsis thaliana]	hypothetical protein	_
c53243_g1	1.06	0	-3.54	8.35e-05	0.00325	yes	down	hypothetical protein VITISV_024658 [Vitis vinifera]	_	_	PUS3, DEG1
c63063_g1	4.05	0.13	-4.16	8.41e-05	0.00327	yes	down	polyprotein [Solanum melongena]	RecName: Full=Retrovirus-related Pol polyprotein from transposon TNT 1-94; Includes: RecName: Full=Protease; Includes: RecName: Full=Reverse transcriptase; Includes:	_	LGMN
c49300_g1	3.34	0.21	-3.48	8.45e-05	0.00328	yes	down	hypothetical protein CICLE_v10025863mg [Citrus clementina]	RecName: Full=GDSL esterase/lipase At2g23540; AltName: Full=Extracellular lipase At2g23540; Flags: Precursor [Arabidopsis thaliana]	hypothetical protein	_
c53367_g5	1.92	0.11	-3.28	8.52e-05	0.0033	yes	down	_	_	_	_
c61941_g6	1.31	0	-3.82	8.64e-05	0.00334	yes	down	hypothetical protein VITISV_002154 [Vitis vinifera]	_	_	RPF1
c44755_g1	2.24	0.12	-3.42	8.8e-05	0.00339	yes	down	_	_	_	_
c48043_g2	20.25	4.89	-2.03	8.88e-05	0.00341	yes	down	_	_	_	_
c1841_g1	1.49	0.05	-3.44	9.07e-05	0.00347	yes	down	_	_	_	_
c55879_g1	39.51	12.43	-1.66	9.13e-05	0.00349	yes	down	leucine-rich repeat transmembrane protein kinase [Populus trichocarpa]	RecName: Full=Receptor-like protein kinase HAIKU2; Flags: Precursor [Arabidopsis thaliana]	annotation not avaliable	_
c53801_g1	3.17	0.32	-2.98	9.29e-05	0.00353	yes	down	_	_	_	_
c55991_g2	10.06	0.65	-3.76	9.39e-05	0.00357	yes	down	_	_	_	_
c62676_g1	20.94	6.2	-1.74	9.53e-05	0.00361	yes	down	PREDICTED: uncharacterized protein LOC103703998 [Phoenix dactylifera]	_	SubName: Full=Chromosome chr9 scaffold_49, whole genome shotgun sequence;	_
c62544_g1	1.73	0.23	-2.49	9.53e-05	0.00361	yes	down	hypothetical chloroplast RF2 [Tapiscia sinensis]	RecName: Full=Protein Ycf2 (chloroplast) [Manihot esculenta]	_	_
c63169_g1	117.8	43.87	-1.42	9.58e-05	0.00362	yes	down	hypothetical protein VITISV_005827 [Vitis vinifera]	RecName: Full=Trans-resveratrol di-O-methyltransferase; AltName: Full=Resveratrol O-methyltransferase; Short=ROMT; Short=VvROMT [Vitis vinifera]	SubName: Full=Chromosome chr12 scaffold_18, whole genome shotgun sequence;	_
c29828_g1	12.64	0.49	-4.44	9.62e-05	0.00363	yes	down	hypothetical protein PRUPE_ppa013728mg [Prunus persica]	RecName: Full=Flowering-promoting factor 1; Short=SaFPF1	hypothetical protein	_
c63381_g2	20.13	6.44	-1.63	9.67e-05	0.00364	yes	down	hypothetical protein CICLE_v10026946mg [Citrus clementina]	RecName: Full=LRR receptor-like serine/threonine-protein kinase HSL2; AltName: Full=Protein HAESA-LIKE2; Flags: Precursor [Arabidopsis thaliana]	_	_
c57173_g1	23.02	3.78	-2.58	9.9e-05	0.00372	yes	down	PREDICTED: UDP-glycosyltransferase 85A1 isoform 2 [Vitis vinifera]	RecName: Full=UDP-glycosyltransferase 85A5 [Arabidopsis thaliana]	SubName: Full=Chromosome chr13 scaffold_17, whole genome shotgun sequence;	_
c64786_g2	6.04	0.62	-3.09	9.96e-05	0.00374	yes	down	ubiquitin [Entamoeba histolytica]	_	_	RP-S27Ae, RPS27A
c66109_g3	1.35	0	-3.86	9.98e-05	0.00374	yes	down	_	_	_	_
c65769_g1	69	16.37	-2.07	0.000101	0.00376	yes	down	_	_	_	_
c63887_g2	115.84	36.41	-1.67	0.000102	0.00381	yes	down	PREDICTED: uncharacterized protein LOC100259639 [Vitis vinifera]	_	SubName: Full=Chromosome chr14 scaffold_27, whole genome shotgun sequence;	_
c56826_g1	38.4	7.97	-2.25	0.000103	0.00382	yes	down	PREDICTED: LOW QUALITY PROTEIN: zinc finger AN1 and C2H2 domain-containing stress-associated protein 16-like [Phoenix dactylifera]	RecName: Full=Zinc finger AN1 and C2H2 domain-containing stress-associated protein 16; Short=OsSAP16 [Oryza sativa Japonica Group]	Zinc finger AN1 and C2H2 domain-containing stress-associated protein 16 (OsSAP16); May be in [...]	_
c63724_g6	17.72	2.39	-2.84	0.000103	0.00382	yes	down	hypothetical protein JCGZ_16375 [Jatropha curcas]	_	hypothetical protein	_
c65668_g1	24.93	5.93	-2.05	0.000103	0.00383	yes	down	PREDICTED: probable receptor-like protein kinase At5g24010 [Vitis vinifera]	RecName: Full=Probable receptor-like protein kinase At5g24010; Flags: Precursor [Arabidopsis thaliana]	_	_
c66402_g3	397.22	146.31	-1.44	0.000104	0.00385	yes	down	PREDICTED: cytochrome P450 76C4 [Vitis vinifera]	_	SubName: Full=Chromosome chr2 scaffold_112, whole genome shotgun sequence;	_
c43017_g1	1.38	0.08	-3.01	0.000105	0.00388	yes	down	_	_	_	_
c61877_g4	20.44	3.34	-2.58	0.000106	0.00389	yes	down	_	_	_	_
c36073_g2	3.7	0.3	-3.25	0.000107	0.00392	yes	down	hypothetical protein VITISV_016976 [Vitis vinifera]	_	_	_
c33622_g1	1.73	0.17	-2.77	0.000108	0.00396	yes	down	PREDICTED: pentatricopeptide repeat-containing protein At5g66520-like [Phoenix dactylifera]	RecName: Full=Pentatricopeptide repeat-containing protein At2g22410, mitochondrial; Flags: Precursor [Arabidopsis thaliana]	SubName: Full=Chromosome chr1 scaffold_5, whole genome shotgun sequence;	_
c66873_g2	13.07	1.77	-2.82	0.000109	0.00399	yes	down	_	_	_	_
c64906_g3	6.03	0.9	-2.62	0.000109	0.00399	yes	down	_	_	_	_
c47865_g1	9.13	1.01	-3.05	0.000111	0.00403	yes	down	_	_	_	_
c54234_g4	1.68	0.06	-3.52	0.000112	0.00405	yes	down	hypothetical protein L484_010141 [Morus notabilis]	RecName: Full=60S ribosomal protein L7a-2 [Arabidopsis thaliana]	_	RP-L7Ae, RPL7A
c64727_g1	71.13	10.67	-2.73	0.000112	0.00406	yes	down	_	_	_	_
c60801_g1	111.77	21.32	-2.38	0.000113	0.00406	yes	down	_	_	_	_
c61854_g11	2.97	0.23	-3.22	0.000113	0.00406	yes	down	_	_	_	_
c54541_g1	3.31	0.1	-4.08	0.000114	0.0041	yes	down	putative non-LTR retroelement reverse transcriptase [Arabidopsis thaliana]	_	_	_
c28859_g2	37.65	12.9	-1.54	0.000114	0.0041	yes	down	PREDICTED: 3-ketoacyl-CoA synthase 12-like [Phoenix dactylifera]	RecName: Full=3-ketoacyl-CoA synthase 21; Short=KCS-21; AltName: Full=Very long-chain fatty acid condensing enzyme 21; Short=VLCFA condensing enzyme 21 [Arabidopsi	SubName: Full=Chromosome chr6 scaffold_3, whole genome shotgun sequence;	KCS
c52471_g1	36.75	11.19	-1.71	0.000115	0.00412	yes	down	pentatricopeptide repeat-containing protein, putative [Ricinus communis]	_	_	_
c57498_g1	5.58	0.87	-2.54	0.000117	0.00415	yes	down	_	_	_	_
c64059_g2	2.32	0.22	-2.94	0.000118	0.00417	yes	down	hypothetical protein VITISV_006236 [Vitis vinifera]	_	_	_
c50684_g1	439.62	149.11	-1.56	0.000119	0.00421	yes	down	USP-like protein isoform 1 [Theobroma cacao]	_	hypothetical protein	_
c47454_g1	81.57	22.13	-1.88	0.000121	0.00428	yes	down	PREDICTED: transcription factor bHLH147 [Vitis vinifera]	RecName: Full=Transcription factor bHLH149; AltName: Full=ATBS1 interacting factor 4; AltName: Full=Basic helix-loop-helix protein 149; Short=AtbHLH149; Short=bHLH	_	_
c40184_g1	1.24	0.06	-3.05	0.000123	0.00433	yes	down	_	_	_	_
c9632_g1	120.78	28.42	-2.08	0.000123	0.00433	yes	down	_	_	_	_
c64103_g6	2.07	0	-4.44	0.000124	0.00433	yes	down	_	_	_	_
c59666_g1	142.59	44.32	-1.68	0.000125	0.00439	yes	down	hypothetical protein POPTR_0004s06790g [Populus trichocarpa]	RecName: Full=Probable metal-nicotianamine transporter YSL12; AltName: Full=Protein YELLOW STRIPE LIKE 12; Short=OsYSL12 [Oryza sativa Japonica Group]	oligopeptide transporter OPT family	_
c47693_g1	3.35	0.62	-2.27	0.000126	0.00439	yes	down	hypothetical protein VITISV_034261 [Vitis vinifera]	RecName: Full=Uncharacterized protein At2g38710 [Arabidopsis thaliana]	_	_
c41031_g2	1.69	0.03	-3.84	0.000126	0.0044	yes	down	_	_	_	_
c63887_g4	1.21	0.11	-2.63	0.000127	0.00443	yes	down	_	_	_	_
c54636_g2	27.18	3.35	-2.98	0.000128	0.00444	yes	down	PREDICTED: cytochrome P450 94B3-like [Phoenix dactylifera]	RecName: Full=Cytochrome P450 94B3; AltName: Full=Jasmonoyl-isoleucine-12-hydroxylase [Arabidopsis thaliana]	hypothetical protein	_
c60518_g2	5.56	0.27	-3.93	0.000128	0.00446	yes	down	PREDICTED: WRKY transcription factor 18-like [Vitis vinifera]	RecName: Full=WRKY transcription factor 18; AltName: Full=WRKY DNA-binding protein 18; Short=AtWRKY18 [Arabidopsis thaliana]	_	_
c11218_g1	1.8	0.1	-3.21	0.000129	0.00446	yes	down	hypothetical protein L484_008711 [Morus notabilis]	_	_	_
c58101_g3	29.95	2.79	-3.38	0.000129	0.00447	yes	down	ATP binding microtubule motor family protein isoform 1 [Theobroma cacao]	_	_	KIF11, EG5
c58615_g1	58.98	18.51	-1.67	0.00013	0.0045	yes	down	hypothetical protein CISIN_1g045072mg [Citrus sinensis]	RecName: Full=Probable acyl-activating enzyme 5, peroxisomal; AltName: Full=AMP-binding protein 5; Short=AtAMPBP5 [Arabidopsis thaliana]	SubName: Full=Chromosome undetermined scaffold_30, whole genome shotgun sequence;	_
c63651_g1	123.25	43.54	-1.5	0.000131	0.00452	yes	down	hypothetical protein PRUPE_ppa002810mg [Prunus persica]	_	SubName: Full=Chromosome chr13 scaffold_17, whole genome shotgun sequence;	_
c32736_g1	3.03	0.06	-4.28	0.000133	0.00457	yes	down	_	_	_	_
c364_g1	2.62	0.1	-3.74	0.000135	0.0046	yes	down	Uncharacterized protein TCM_011923 [Theobroma cacao]	_	_	_
c56372_g1	2.81	0	-4.86	0.000135	0.00461	yes	down	_	_	_	_
c57591_g2	9.73	1.43	-2.68	0.000137	0.00464	yes	down	_	_	_	_
c33971_g1	3.71	0.22	-3.58	0.000138	0.00468	yes	down	PREDICTED: LOB domain-containing protein 11-like [Glycine max]	RecName: Full=LOB domain-containing protein 1; AltName: Full=ASYMMETRIC LEAVES 2-like protein 8; Short=AS2-like protein 8 [Arabidopsis thaliana]	hypothetical protein	_
c71295_g1	11.03	0	-6.8	0.000139	0.00471	yes	down	PREDICTED: 40S ribosomal protein S26-like [Phoenix dactylifera]	RecName: Full=40S ribosomal protein S26-1 [Arabidopsis thaliana]	SubName: Full=Chromosome chr13 scaffold_48, whole genome shotgun sequence;	RP-S26e, RPS26
c67996_g1	7.82	0.29	-4.33	0.000139	0.00471	yes	down	unnamed protein product [Vitis vinifera]	_	SubName: Full=Chromosome chr7 scaffold_31, whole genome shotgun sequence;	_
c59863_g1	36.59	13.03	-1.48	0.000141	0.00475	yes	down	PREDICTED: uncharacterized protein LOC100260398 [Vitis vinifera]	_	SubName: Full=Chromosome chr6 scaffold_3, whole genome shotgun sequence;	_
c499_g1	0.57	0	-2.74	0.000144	0.00484	yes	down	_	_	_	_
c44424_g1	3.04	0.05	-4.35	0.000145	0.00486	yes	down	_	_	_	_
c34649_g1	98.72	26.08	-1.92	0.000145	0.00486	yes	down	putative norcoclaurine 6-O-methyltransferase [Papaver bracteatum]	RecName: Full=(RS)-norcoclaurine 6-O-methyltransferase; Short=6OMT [Papaver somniferum]	_	_
c61459_g1	37.64	9.02	-2.05	0.000146	0.00487	yes	down	PREDICTED: uncharacterized protein LOC100241221 [Vitis vinifera]	RecName: Full=Molybdate transporter 2; AltName: Full=Sulfate transporter like protein 5.1 [Arabidopsis thaliana]	annotation not avaliable	_
c54348_g2	241.57	56.22	-2.1	0.000146	0.00487	yes	down	hypothetical protein POPTR_0007s05010g [Populus trichocarpa]	_	_	HD-ZIP
c66033_g1	4.59	1.09	-1.98	0.000149	0.00494	yes	down	_	_	_	_
c62639_g1	4.13	0.05	-4.82	0.000151	0.00499	yes	down	_	_	_	_
c66575_g2	114.31	35.05	-1.7	0.000152	0.00501	yes	down	_	_	_	_
c20258_g1	76.72	9.89	-2.94	0.000153	0.00504	yes	down	S-like ribonuclease [Sarracenia leucophylla]	_	_	E3.1.27.1
c62935_g2	242.11	83.86	-1.53	0.000153	0.00505	yes	down	PREDICTED: probable protein phosphatase 2C 24 [Prunus mume]	RecName: Full=Probable protein phosphatase 2C 24; Short=AtPP2C24 [Arabidopsis thaliana]	SubName: Full=Chromosome chr6 scaffold_3, whole genome shotgun sequence;	PP2C
c60720_g7	7.65	0	-6.28	0.000154	0.00507	yes	down	_	_	_	_
c62426_g3	14.31	1.76	-2.95	0.000158	0.00515	yes	down	LOB domain-containing protein 4 isoform 1 [Theobroma cacao]	_	hypothetical protein	_
c65306_g1	5.33	0.03	-5.39	0.000165	0.00534	yes	down	_	_	_	_
c57445_g1	7.86	1.82	-2.05	0.000167	0.00539	yes	down	hypothetical protein PHAVU_007G181100g [Phaseolus vulgaris]	RecName: Full=Root phototropism protein 3; AltName: Full=BTB/POZ domain-containing protein RPT3; AltName: Full=Non-phototropic hypocotyl protein 3 [Arabidopsis tha	_	_
c45502_g2	19.34	0.7	-4.61	0.000168	0.0054	yes	down	PREDICTED: uncharacterized protein LOC103500574 [Cucumis melo]	_	_	_
c71282_g1	0.53	0	-2.66	0.000168	0.00541	yes	down	muscle myosin heavy chain [Papilio xuthus]	RecName: Full=Myosin heavy chain, muscle [Drosophila melanogaster]	Myosin heavy chain; Muscle contraction	MYH6_7
c36631_g1	3.43	0.41	-2.78	0.000169	0.00542	yes	down	PREDICTED: uncharacterized protein LOC103718624 [Phoenix dactylifera]	_	_	_
c63257_g4	4.15	0.61	-2.58	0.00017	0.00543	yes	down	_	_	_	_
c64627_g1	2.39	0.22	-2.96	0.000171	0.00543	yes	down	_	_	_	_
c57853_g1	18.13	2.31	-2.92	0.000172	0.00545	yes	down	PREDICTED: endoglucanase 6 [Vitis vinifera]	RecName: Full=Endoglucanase 6; AltName: Full=Endo-1,4-beta glucanase 6; Flags: Precursor [Arabidopsis thaliana]	SubName: Full=Chromosome chr2 scaffold_176, whole genome shotgun sequence;	_
c55995_g1	127.58	59.98	-1.09	0.000172	0.00546	yes	down	PREDICTED: uncharacterized protein LOC103418171 [Malus domestica]	_	SubName: Full=Chromosome chr11 scaffold_13, whole genome shotgun sequence;	_
c61984_g1	18.29	4.24	-2.08	0.000174	0.00552	yes	down	_	_	_	_
c55448_g1	1.04	0.04	-3.06	0.000176	0.00556	yes	down	_	_	_	_
c63006_g1	1.39	0.11	-2.81	0.000177	0.00556	yes	down	unnamed protein product [Vitis vinifera]	RecName: Full=Phospholipase D beta 2; Short=AtPLDbeta2; Short=PLD beta 2; AltName: Full=PLDdelta1 [Arabidopsis thaliana]	_	PLD1_2
c31267_g1	1.29	0.06	-3.14	0.000177	0.00556	yes	down	_	_	_	_
c72108_g1	2.63	0.05	-4.14	0.000178	0.00559	yes	down	_	_	_	_
c31832_g1	23.54	6.92	-1.75	0.000179	0.0056	yes	down	hypothetical protein VITISV_038107 [Vitis vinifera]	RecName: Full=Ninja-family protein AFP2; AltName: Full=ABI five-binding protein 2; Short=ABI5-binding protein 2 [Arabidopsis thaliana]	_	_
c55991_g1	9.43	0.7	-3.58	0.000179	0.0056	yes	down	_	_	_	_
c55857_g1	4.15	0.29	-3.44	0.000181	0.00565	yes	down	PREDICTED: GDSL esterase/lipase At5g37690-like [Malus domestica]	RecName: Full=GDSL esterase/lipase At5g37690; AltName: Full=Extracellular lipase At5g37690; Flags: Precursor [Arabidopsis thaliana]	_	_
c7505_g1	1.45	0.09	-3.03	0.000185	0.00575	yes	down	_	_	_	_
c58209_g1	444.25	124.42	-1.84	0.000186	0.00576	yes	down	unnamed protein product [Vitis vinifera]	RecName: Full=CBL-interacting serine/threonine-protein kinase 9; AltName: Full=SNF1-related kinase 3.12; AltName: Full=SOS2-like protein kinase PKS6 [Arabidopsis	_	_
c64059_g7	3.68	0.51	-2.63	0.000186	0.00576	yes	down	hypothetical protein VITISV_034261 [Vitis vinifera]	_	_	_
c57805_g1	17.53	4.96	-1.8	0.000187	0.00578	yes	down	VQ motif-containing protein [Theobroma cacao]	_	_	_
c64977_g6	5.68	2.69	-1.05	0.000188	0.0058	yes	down	_	_	_	_
c54636_g1	39.95	5.02	-2.97	0.000188	0.0058	yes	down	hypothetical protein CICLE_v10017920mg [Citrus clementina]	_	cytochrome P450, putative, expressed	_
c54542_g1	50.01	14.33	-1.8	0.000191	0.00587	yes	down	PREDICTED: geraniol 8-hydroxylase-like [Solanum tuberosum]	_	SubName: Full=Chromosome undetermined scaffold_146, whole genome shotgun sequence;	_
c62781_g1	49.27	13.88	-1.82	0.000191	0.00588	yes	down	hypothetical protein CICLE_v10027754mg [Citrus clementina]	RecName: Full=Serine/threonine-protein kinase Nek5; AltName: Full=NimA-related protein kinase 5; AltName: Full=OsNek5 [Oryza sativa Japonica Group]	SubName: Full=Chromosome chr6 scaffold_15, whole genome shotgun sequence;	NEK
c65824_g4	0.96	0.02	-3.16	0.000193	0.00592	yes	down	_	_	_	_
c50547_g1	5.39	0.52	-3.15	0.000193	0.00592	yes	down	PREDICTED: LOW QUALITY PROTEIN: LRR receptor-like serine/threonine-protein kinase FLS2 [Phoenix dactylifera]	RecName: Full=LRR receptor-like serine/threonine-protein kinase FLS2; AltName: Full=Protein FLAGELLIN-SENSING 2; AltName: Full=Protein FLAGELLIN-SENSITIVE 2; Flags:	_	FLS2
c64075_g2	443.43	131.38	-1.75	0.000193	0.00592	yes	down	Hydroperoxide lyase, putative isoform 1 [Theobroma cacao]	RecName: Full=Allene oxide synthase, chloroplastic; AltName: Full=Cytochrome P450 74A; AltName: Full=Hydroperoxide dehydrase; Flags: Precursor	_	HPL
c60460_g6	1.1	0.04	-3.06	0.000194	0.00593	yes	down	_	_	_	_
c66834_g2	6.4	0.32	-3.93	0.000197	0.00601	yes	down	_	_	_	_
c67606_g1	3.42	0	-5.14	0.000198	0.00604	yes	down	_	_	_	_
c11114_g1	43.55	6.11	-2.81	0.0002	0.00606	yes	down	PREDICTED: uncharacterized protein LOC103713681 [Phoenix dactylifera]	_	_	_
c64073_g2	3.44	0.26	-3.29	0.000201	0.0061	yes	down	_	_	_	_
c62142_g1	8.9	1.58	-2.42	0.000202	0.0061	yes	down	_	_	_	_
c51231_g2	2.97	0.2	-3.36	0.000203	0.00612	yes	down	_	_	_	_
c61577_g1	126.8	43.32	-1.55	0.000204	0.00616	yes	down	K+ uptake transporter 3 isoform 1 [Theobroma cacao]	RecName: Full=Potassium transporter 4; Short=AtKT4; Short=AtKUP3; Short=AtPOT4 [Arabidopsis thaliana]	SubName: Full=Chromosome chr14 scaffold_9, whole genome shotgun sequence;	kup
c62398_g1	14.52	3.01	-2.23	0.000206	0.00619	yes	down	26S protease regulatory subunit S10B-B-like protein [Morus notabilis]	RecName: Full=26S protease regulatory subunit 10B homolog A; AltName: Full=26S proteasome AAA-ATPase subunit RPT4a; AltName: Full=26S proteasome subunit 10B homolo	_	PSMC6, RPT4
c61655_g3	5.05	0	-5.69	0.000206	0.00619	yes	down	_	_	_	_
c63526_g3	4.65	0	-5.57	0.000207	0.00619	yes	down	hypothetical protein POPTR_0319s002101g, partial [Populus trichocarpa]	_	_	_
c47742_g1	95.14	23.19	-2.03	0.000208	0.00621	yes	down	hypothetical protein JCGZ_23405 [Jatropha curcas]	RecName: Full=Gibberellin receptor GID1C; AltName: Full=AtCXE19; AltName: Full=Carboxylesterase 19; AltName: Full=GID1-like protein 3; AltName: Full=Protein GA INS	hypothetical protein	GID1
c32726_g1	63.52	22.61	-1.49	0.000209	0.00622	yes	down	PREDICTED: uncharacterized protein LOC100253955 [Vitis vinifera]	RecName: Full=Glucuronoxylan 4-O-methyltransferase 3 [Arabidopsis thaliana]	SubName: Full=Chromosome chr1 scaffold_136, whole genome shotgun sequence;	_
c45801_g1	123.21	35.02	-1.81	0.000211	0.00625	yes	down	_	_	_	_
c60012_g5	1.44	0.13	-2.76	0.000212	0.00629	yes	down	_	_	_	_
c52591_g3	14.55	0.53	-4.54	0.000213	0.00631	yes	down	putative 9-cis-epoxycarotenoid dioxygenase [Chrysanthemum x morifolium]	RecName: Full=9-cis-epoxycarotenoid dioxygenase NCED2, chloroplastic; Short=AtNCED2; Flags: Precursor [Arabidopsis thaliana]	_	NCED
c62810_g1	16.25	3.06	-2.37	0.000213	0.00631	yes	down	PREDICTED: thaumatin-like protein 1 [Phoenix dactylifera]	RecName: Full=Thaumatin-like protein 1; Flags: Precursor	hypothetical protein	_
c58120_g1	1.64	0.07	-3.34	0.000215	0.00635	yes	down	_	_	_	_
c55161_g1	4.66	0.73	-2.52	0.000216	0.00637	yes	down	_	_	_	_
c60919_g1	49.1	17.48	-1.48	0.000217	0.00639	yes	down	PREDICTED: cytochrome P450 83B1 [Vitis vinifera]	RecName: Full=Cytochrome P450 71A1; AltName: Full=ARP-2; AltName: Full=CYPLXXIA1	SubName: Full=Chromosome chr18 scaffold_1, whole genome shotgun sequence;	_
c58537_g1	47.35	9.11	-2.36	0.000217	0.00639	yes	down	hypothetical protein JCGZ_00440 [Jatropha curcas]	_	_	_
c58263_g5	1.71	0.21	-2.56	0.000217	0.00639	yes	down	_	_	_	_
c39101_g1	2.08	0.25	-2.65	0.000217	0.00639	yes	down	_	_	_	_
c61863_g4	10.77	2.09	-2.31	0.00022	0.00644	yes	down	hypothetical protein POPTR_0002s26010g [Populus trichocarpa]	RecName: Full=Probable LRR receptor-like serine/threonine-protein kinase At4g08850; Flags: Precursor [Arabidopsis thaliana]	hypothetical protein	_
c1741_g1	1.18	0.03	-3.33	0.00022	0.00646	yes	down	hypothetical protein JCGZ_01123 [Jatropha curcas]	RecName: Full=Ethylene-responsive transcription factor ERF062 [Arabidopsis thaliana]	SubName: Full=RAP2-like protein;	_
c51585_g1	2.9	0	-4.91	0.000221	0.00647	yes	down	hypothetical protein VITISV_016759 [Vitis vinifera]	RecName: Full=Glycerol-3-phosphate acyltransferase 7; Short=AtGPAT7 [Arabidopsis thaliana]	_	GPAT
c60202_g1	3.69	0.24	-3.47	0.000223	0.00651	yes	down	PREDICTED: zinc finger protein CONSTANS-LIKE 10-like isoform X1 [Phoenix dactylifera]	RecName: Full=Zinc finger protein CONSTANS-LIKE 10 [Arabidopsis thaliana]	CCT/B-box zinc finger protein, putative, expressed	_
c21513_g1	0.73	0	-3.05	0.000223	0.00652	yes	down	_	_	_	_
c56074_g1	4.12	0.14	-4.12	0.000224	0.00652	yes	down	hypothetical protein CICLE_v10014496mg [Citrus clementina]	_	_	_
c53738_g1	82.06	18.4	-2.15	0.000229	0.00665	yes	down	IAA-leucine resistant-like gene 6 isoform 1 [Theobroma cacao]	_	SubName: Full=Chromosome chr18 scaffold_1, whole genome shotgun sequence;	ILR1
c23369_g1	11.34	0.23	-5.13	0.000232	0.00671	yes	down	_	_	_	_
c63015_g2	6.06	0.83	-2.73	0.000232	0.00671	yes	down	hypothetical protein VITISV_023036 [Vitis vinifera]	_	_	_
c50072_g1	2.41	0.3	-2.63	0.000232	0.00671	yes	down	Pentatricopeptide repeat-containing protein, putative [Theobroma cacao]	RecName: Full=Pentatricopeptide repeat-containing protein At1g31790 [Arabidopsis thaliana]	_	_
c60377_g2	1.18	0.05	-3.1	0.000233	0.00672	yes	down	_	_	_	_
c64673_g1	5.46	1.05	-2.27	0.000234	0.00673	yes	down	_	_	_	_
c28802_g2	1.1	0.08	-2.73	0.000235	0.00677	yes	down	_	_	_	_
c35786_g2	2.77	0.05	-4.22	0.000238	0.00683	yes	down	unnamed protein product [Vitis vinifera]	RecName: Full=Probable N-acetyltransferase HLS1-like [Arabidopsis thaliana]	_	_
c52526_g1	8.06	0.3	-4.35	0.000241	0.00689	yes	down	PREDICTED: peroxidase 11 [Vitis vinifera]	_	hypothetical protein	E1.11.1.7
c4058_g1	15.05	3.2	-2.2	0.000243	0.00694	yes	down	_	_	_	_
c61761_g5	0.88	0	-3.29	0.000243	0.00694	yes	down	UDP-Glycosyltransferase superfamily protein, putative [Theobroma cacao]	RecName: Full=UDP-glycosyltransferase 73C6; AltName: Full=Flavonol-3-O-glycoside-7-O-glucosyltransferase 1; AltName: Full=Zeatin O-glucosyltransferase 2 [Arabidops	SubName: Full=Chromosome chr8 scaffold_106, whole genome shotgun sequence;	UGT73C
c66591_g1	31.98	11.12	-1.52	0.000243	0.00694	yes	down	hypothetical protein PRUPE_ppa018626mg [Prunus persica]	RecName: Full=UDP-glycosyltransferase 89B1; AltName: Full=Flavonol 3-O-glucosyltransferase UGT89B1; AltName: Full=Flavonol 7-O-glucosyltransferase UGT89B1	_	_
c33426_g2	2.23	0	-4.54	0.000243	0.00694	yes	down	_	_	_	_
c29606_g1	35.23	0.17	-7.03	0.000245	0.00698	yes	down	_	_	_	_
c18400_g1	3.76	0.25	-3.47	0.000256	0.00723	yes	down	_	_	_	_
c45309_g1	212.46	36.44	-2.54	0.000257	0.00725	yes	down	PREDICTED: F-box protein At1g78280-like [Vitis vinifera]	RecName: Full=F-box protein At1g78280 [Arabidopsis thaliana]	_	_
c51187_g1	752.6	216.59	-1.8	0.000258	0.00726	yes	down	unnamed protein product [Coffea canephora]	RecName: Full=Early nodulin-like protein 2; AltName: Full=Phytocyanin-like protein; Flags: Precursor [Arabidopsis thaliana]	_	_
c51448_g1	3.81	0.18	-3.79	0.000261	0.00733	yes	down	hypothetical protein POPTR_0014s16510g [Populus trichocarpa]	RecName: Full=LOB domain-containing protein 1; AltName: Full=ASYMMETRIC LEAVES 2-like protein 8; Short=AS2-like protein 8 [Arabidopsis thaliana]	_	_
c54303_g3	1.03	0.04	-3.01	0.000263	0.00737	yes	down	_	_	_	_
c48752_g1	1.45	0.14	-2.71	0.000264	0.0074	yes	down	_	_	_	_
c61190_g1	2.92	0.25	-3.11	0.000265	0.0074	yes	down	_	_	_	_
c44204_g1	1.28	0.07	-3.04	0.000267	0.00746	yes	down	_	_	_	_
c64890_g1	123.91	23.97	-2.37	0.000274	0.00761	yes	down	PREDICTED: cytochrome P450 71A1 [Vitis vinifera]	RecName: Full=Cytochrome P450 CYP736A12 [Panax ginseng]	SubName: Full=Chromosome chr7 scaffold_20, whole genome shotgun sequence;	CYP84A, F5H
c65256_g8	10.31	2.54	-1.98	0.000274	0.00761	yes	down	ATP synthase CF0 subunit IV (chloroplast) [Sansevieria trifasciata]	RecName: Full=ATP synthase subunit a, chloroplastic; AltName: Full=ATP synthase F0 sector subunit a; AltName: Full=F-ATPase subunit IV (chloroplast) [Vitis vinifer	_	ATPF0A, atpB
c66795_g3	8.24	0.9	-3.05	0.000276	0.00766	yes	down	hypothetical protein POPTR_0013s03490g [Populus trichocarpa]	RecName: Full=Probable LRR receptor-like serine/threonine-protein kinase At4g08850; Flags: Precursor [Arabidopsis thaliana]	_	_
c38502_g1	3.07	0.32	-2.92	0.000277	0.00768	yes	down	_	_	_	_
c60120_g2	10.68	1.19	-3.06	0.000278	0.0077	yes	down	hypothetical protein PRUPE_ppa024760mg, partial [Prunus persica]	RecName: Full=(E,E)-geranyllinalool synthase; AltName: Full=Terpenoid synthase 4; Short=AtTPS04 [Arabidopsis thaliana]	_	TPS04, GES
c66980_g1	45.76	12.3	-1.89	0.000279	0.00773	yes	down	PREDICTED: LRR receptor-like serine/threonine-protein kinase GSO1-like [Vitis vinifera]	_	_	_
c65269_g3	75.4	20.63	-1.86	0.000282	0.00778	yes	down	PREDICTED: 3-ketoacyl-CoA thiolase 2, peroxisomal isoform 1 [Vitis vinifera]	RecName: Full=3-ketoacyl-CoA thiolase 2, peroxisomal; AltName: Full=Acetyl-CoA acyltransferase 2; AltName: Full=Beta-ketothiolase 2; AltName: Full=Peroxisomal 3-ox	SubName: Full=Chromosome chr5 scaffold_2, whole genome shotgun sequence;	ACAA1
c65774_g1	20.02	2.49	-2.96	0.000283	0.0078	yes	down	hypothetical protein VITISV_011444 [Vitis vinifera]	_	_	_
c64041_g1	64.51	14.35	-2.16	0.000294	0.00805	yes	down	_	_	_	_
c61651_g1	18.44	3.97	-2.19	0.000294	0.00805	yes	down	_	_	_	_
c15934_g1	1.26	0	-3.76	0.000295	0.00806	yes	down	flowering locus T like family protein [Populus trichocarpa]	RecName: Full=CEN-like protein 1	hypothetical protein	_
c31108_g1	3687.27	1384.76	-1.41	0.000295	0.00808	yes	down	thioredoxin h family protein [Populus trichocarpa]	RecName: Full=Thioredoxin H-type 1; Short=Trx-H1 [Nicotiana tabacum]	SubName: Full=Putative uncharacterized protein (Chromosome chr18 scaffold_1, whole genome sh [...]	trxA
c44274_g3	9.38	0.7	-3.57	0.000296	0.0081	yes	down	_	_	_	_
c63845_g4	571.61	156.3	-1.87	0.000299	0.00816	yes	down	PREDICTED: uncharacterized protein LOC103649588 [Zea mays]	_	_	_
c71698_g1	1.79	0.15	-2.91	0.000301	0.00819	yes	down	_	_	_	_
c65114_g4	4.1	0	-5.39	0.000303	0.00822	yes	down	_	_	_	_
c53550_g1	14.72	1.3	-3.41	0.000304	0.00824	yes	down	PREDICTED: uncharacterized protein LOC100260721 isoform 2 [Vitis vinifera]	_	_	_
c35682_g1	226.69	65.5	-1.79	0.000305	0.00826	yes	down	cytoplasmic dynein light chain, putative [Ricinus communis]	RecName: Full=Dynein light chain 1, cytoplasmic; AltName: Full=Dynein light chain LC8-type 1 DYL1_BOVIN RecName: Full=Dynein light chain 1,	hypothetical protein	DYNLL
c77620_g1	4.78	0.49	-3.06	0.000307	0.00831	yes	down	PREDICTED: putative ribonuclease H protein At1g65750-like [Solanum lycopersicum]	_	_	_
c70049_g1	45.36	4.52	-3.3	0.00031	0.00836	yes	down	PREDICTED: uncharacterized protein LOC101243970 [Solanum lycopersicum]	_	_	_
c36752_g1	7.88	1.19	-2.63	0.00031	0.00837	yes	down	hypothetical protein VITISV_017949 [Vitis vinifera]	RecName: Full=Cytokinin dehydrogenase 5; AltName: Full=Cytokinin oxidase 5; Short=AtCKX5; Short=AtCKX6; Short=CKO5; Flags: Precursor [Arabidopsis thaliana]	SubName: Full=Chromosome chr18 scaffold_1, whole genome shotgun sequence;	CKX
c53045_g2	9.34	0.01	-6.39	0.000311	0.00838	yes	down	_	_	_	_
c49788_g1	1.07	0	-3.55	0.000316	0.00848	yes	down	_	_	_	_
c61696_g3	1.58	0.09	-3.17	0.000316	0.00849	yes	down	PREDICTED: uncharacterized protein LOC103320915 [Prunus mume]	_	_	TUBGCP5, GCP5
c12303_g1	0.84	0.06	-2.55	0.00032	0.00856	yes	down	_	_	_	_
c56147_g1	20.74	4.41	-2.21	0.000322	0.00861	yes	down	_	_	_	_
c61502_g1	81.38	20.39	-1.99	0.000325	0.00867	yes	down	chitinase [Vitis vinifera]	RecName: Full=Endochitinase A; Short=CHN-A; Flags: Precursor	SubName: Full=Chitinase (Chromosome undetermined scaffold_319, whole genome shotgun sequence [...]	E3.2.1.14
c65613_g6	6.21	1.15	-2.33	0.000327	0.0087	yes	down	_	_	_	_
c22146_g1	0.71	0.03	-2.67	0.000327	0.0087	yes	down	hypothetical protein VITISV_041073 [Vitis vinifera]	_	_	_
c50026_g1	2.18	0	-4.51	0.000327	0.0087	yes	down	_	_	_	_
c64412_g5	3.03	0.04	-4.47	0.000331	0.00878	yes	down	_	_	_	_
c65145_g3	50.71	8.34	-2.59	0.000336	0.00887	yes	down	_	_	_	_
c54910_g2	1.68	0.07	-3.37	0.000341	0.00899	yes	down	_	_	_	_
c48782_g3	2.51	0.21	-3.09	0.000341	0.00899	yes	down	hypothetical protein VITISV_029474 [Vitis vinifera]	_	_	_
c52551_g1	1.35	0.1	-2.83	0.000342	0.00903	yes	down	_	_	_	_
c63348_g4	5.07	0.3	-3.71	0.000344	0.00905	yes	down	TPA: viviparous5, partial [Zea mays]	RecName: Full=Phytoene dehydrogenase, chloroplastic/chromoplastic; AltName: Full=Phytoene desaturase; Flags: Precursor [Solanum lycopersicum]	_	_
c22839_g1	1.78	0.16	-2.88	0.000345	0.00906	yes	down	_	_	_	_
c25294_g2	1.01	0	-3.47	0.000347	0.00911	yes	down	polyprotein [Nilaparvata lugens honeydew virus 1]	_	_	_
c61283_g1	1.63	0.25	-2.31	0.000349	0.00915	yes	down	_	_	_	_
c21065_g1	2.74	0.18	-3.35	0.000351	0.00919	yes	down	_	_	_	_
c55830_g3	2.11	0.22	-2.77	0.000353	0.00923	yes	down	hypothetical protein VITISV_007235 [Vitis vinifera]	_	_	PRUNE, PPX1
c3031_g1	2.7	0.3	-2.82	0.000355	0.00925	yes	down	_	_	_	_
c54899_g2	9.91	1.08	-3.08	0.000356	0.00927	yes	down	_	_	_	_
c44094_g1	129.25	44.84	-1.53	0.000356	0.00927	yes	down	PREDICTED: uncharacterized protein LOC103720852 [Phoenix dactylifera]	_	hypothetical protein	_
c48091_g1	161.92	15.2	-3.4	0.00036	0.00933	yes	down	ABA 8'-hydroxylase CYP707A1 [Solanum tuberosum]	RecName: Full=Abscisic acid 8'-hydroxylase 1; Short=ABA 8'-hydroxylase 1; AltName: Full=Cytochrome P450 707A1 [Arabidopsis thaliana]	_	E1.14.13.93
c65802_g1	1.16	0.05	-3.03	0.000363	0.00941	yes	down	_	_	_	_
c66268_g1	13.09	0.58	-4.27	0.000363	0.00941	yes	down	_	_	_	_
c62655_g2	70.7	4.63	-3.91	0.000364	0.00944	yes	down	Serine/threonine-protein kinase bri1, putative [Theobroma cacao]	_	_	_
c41512_g1	1.22	0.07	-2.98	0.000368	0.0095	yes	down	_	_	_	_
c38168_g2	127.35	45.98	-1.47	0.00037	0.00953	yes	down	_	_	_	_
c32097_g1	17.92	4.85	-1.86	0.000372	0.00957	yes	down	hypothetical protein AMTR_s00019p00124000 [Amborella trichopoda]	_	hypothetical protein	_
c55492_g1	158.07	59.28	-1.41	0.000375	0.00962	yes	down	_	_	_	_
c6275_g1	18.78	0	-7.56	0.000377	0.00966	yes	down	_	_	_	_
c1894_g1	0.74	0.02	-2.85	0.000379	0.0097	yes	down	PREDICTED: uncharacterized protein LOC101292780 [Fragaria vesca subsp. vesca]	_	_	_
c63417_g1	68.16	26.1	-1.38	0.000381	0.00975	yes	down	PREDICTED: anthranilate synthase beta subunit 2, chloroplastic-like isoform X2 [Phoenix dactylifera]	RecName: Full=Anthranilate synthase beta subunit 1, chloroplastic; Short=OsASB1; AltName: Full=Anthranilate synthase, glutamine amidotransferase component 2-1; Flag	annotation not avaliable	trpG
c47871_g1	50.47	7.81	-2.68	0.000384	0.0098	yes	down	_	_	_	_
c59337_g1	172.83	34.54	-2.32	0.000384	0.00981	yes	down	PREDICTED: omega-hydroxypalmitate O-feruloyl transferase-like [Vitis vinifera]	_	SubName: Full=Chromosome chr17 scaffold_16, whole genome shotgun sequence;	HHT1
c63359_g1	206.11	57.56	-1.84	0.000387	0.00985	yes	down	PREDICTED: zinc finger CCCH domain-containing protein 49-like [Vitis vinifera]	RecName: Full=Zinc finger CCCH domain-containing protein 2; Short=OsC3H2; AltName: Full=Protein DELAY OF THE ONSET OF SENESCENCE; Short=OsDOS [Oryza sativa Japonica	SubName: Full=Chromosome chr4 scaffold_6, whole genome shotgun sequence;	_
c51017_g1	7.5	1.51	-2.24	0.000387	0.00986	yes	down	_	_	_	_
c58977_g4	4.07	0.79	-2.23	0.000392	0.00996	yes	down	_	_	_	_
c66314_g3	4.54	0.6	-2.74	0.000395	0.01	yes	down	_	_	_	_
c59190_g1	1.56	0.19	-2.51	0.000396	0.01	yes	down	_	_	_	_
c35468_g1	3.65	0.62	-2.38	0.000396	0.01	yes	down	_	_	_	_
c53645_g3	1.21	0.03	-3.35	0.000397	0.01	yes	down	integrase core domain containing protein [Phaseolus vulgaris]	_	_	_
c61792_g2	129.68	10.87	-3.56	0.000398	0.01	yes	down	cytochrome P450, putative [Ricinus communis]	RecName: Full=Abscisic acid 8'-hydroxylase 1; Short=ABA 8'-hydroxylase 1; AltName: Full=Cytochrome P450 707A1 [Arabidopsis thaliana]	SubName: Full=Chromosome chr2 scaffold_113, whole genome shotgun sequence;	E1.14.13.93
c62207_g2	4.22	0.77	-2.31	0.000399	0.0101	yes	down	_	_	_	_
c56649_g1	2.65	0	-4.78	0.000401	0.0101	yes	down	hypothetical protein F775_18459 [Aegilops tauschii]	_	_	_
c64195_g1	2.28	0.34	-2.44	0.000407	0.0102	yes	down	_	_	_	_
c65179_g1	2596.42	723.98	-1.84	0.000407	0.0102	yes	down	metacaspase 9, partial [Nicotiana benthamiana]	_	_	_
c65655_g2	3.74	0.66	-2.34	0.000413	0.0103	yes	down	hypothetical protein VITISV_041732 [Vitis vinifera]	_	_	ZFYVE26
c66307_g2	32.4	12.34	-1.39	0.000428	0.0106	yes	down	White-brown complex protein 11 isoform 1 [Theobroma cacao]	RecName: Full=ABC transporter G family member 11; Short=ABC transporter ABCG.11; Short=AtABCG11; AltName: Full=Protein CUTICULAR DEFECT AND ORGAN FUSION 1; AltName	SubName: Full=Chromosome undetermined scaffold_744, whole genome shotgun sequence;	_
c53770_g5	4.44	1.06	-1.97	0.000428	0.0106	yes	down	_	_	_	_
c63220_g1	201.32	74.25	-1.44	0.000431	0.0107	yes	down	PREDICTED: uncharacterized protein LOC103696045 isoform X1 [Phoenix dactylifera]	RecName: Full=Protein PLANT CADMIUM RESISTANCE 8; Short=AtPCR8 [Arabidopsis thaliana]	hypothetical protein	_
c39377_g1	2968.23	1140.96	-1.38	0.000432	0.0107	yes	down	PREDICTED: peptidyl-prolyl cis-trans isomerase [Cucumis melo]	RecName: Full=Peptidyl-prolyl cis-trans isomerase; Short=PPIase; AltName: Full=Cyclophilin; AltName: Full=Cyclosporin A-binding protein; AltName: Full=Rotamase [Cath	RecName: Full=Peptidyl-prolyl cis-trans isomerase; EC=5.2.1.8;; PPIases accelerate the foldi [...]	E5.2.1.8
c63697_g1	436.84	157.39	-1.47	0.000433	0.0107	yes	down	PREDICTED: probable glutathione S-transferase [Vitis vinifera]	RecName: Full=Probable glutathione S-transferase parC; AltName: Full=Auxin-regulated protein parC	SubName: Full=Chromosome undetermined scaffold_175, whole genome shotgun sequence;	GST, gst
c63572_g2	3.08	0.05	-4.44	0.000434	0.0108	yes	down	_	_	_	_
c7374_g1	0.58	0	-2.78	0.000436	0.0108	yes	down	hypothetical protein M569_00896, partial [Genlisea aurea]	_	_	_
c34816_g1	5	0.7	-2.68	0.000437	0.0108	yes	down	_	_	_	_
c58061_g1	324.88	122.76	-1.4	0.000437	0.0108	yes	down	Drought-responsive family protein [Theobroma cacao]	RecName: Full=Protein DEHYDRATION-INDUCED 19; AltName: Full=OsDi19 [Oryza sativa Japonica Group]	SubName: Full=Chromosome chr19 scaffold_4, whole genome shotgun sequence;	_
c64646_g1	153.73	48.54	-1.66	0.000439	0.0108	yes	down	hypothetical protein EUGRSUZ_F00483 [Eucalyptus grandis]	RecName: Full=Sulfate transporter 1.3 [Arabidopsis thaliana]	_	SULTR1
c63099_g5	2.8	0.51	-2.26	0.000439	0.0108	yes	down	_	_	_	_
c64007_g3	2.01	0.04	-3.88	0.000441	0.0109	yes	down	_	_	_	_
c67322_g1	2.73	0.41	-2.47	0.000443	0.0109	yes	down	_	_	_	_
c55592_g1	4.03	0.63	-2.51	0.000454	0.0111	yes	down	_	_	_	_
c60789_g1	3.76	0.87	-1.98	0.000459	0.0112	yes	down	PREDICTED: L-type lectin-domain containing receptor kinase IV.2 [Vitis vinifera]	RecName: Full=L-type lectin-domain containing receptor kinase IV.2; Short=Arabidopsis thaliana lectin-receptor kinase a4; Short=AthlecRK-a4; Short=LecRK-IV.2; AltN	SubName: Full=Chromosome chr6 scaffold_3, whole genome shotgun sequence;	_
c41808_g1	1.53	0.09	-3.13	0.000463	0.0113	yes	down	_	_	_	_
c63402_g4	2.14	0.2	-2.89	0.000463	0.0113	yes	down	_	_	_	_
c64397_g1	34.8	10.25	-1.75	0.000465	0.0113	yes	down	PREDICTED: (3S,6E)-nerolidol synthase 1, chloroplastic-like [Vitis vinifera]	_	SubName: Full=Chromosome undetermined scaffold_1175, whole genome shotgun sequence;	TPS14
c63157_g5	4.07	0	-5.38	0.000466	0.0113	yes	down	PREDICTED: uncharacterized protein LOC103720646 isoform X1 [Phoenix dactylifera]	_	_	_
c1824_g1	1.46	0	-3.97	0.000471	0.0114	yes	down	_	_	_	_
c64958_g1	155.31	50.89	-1.61	0.000474	0.0115	yes	down	hypothetical protein JCGZ_00639 [Jatropha curcas]	RecName: Full=Receptor-like protein kinase FERONIA; AltName: Full=Protein SIRENE; Flags: Precursor [Arabidopsis thaliana]	hypothetical protein	_
c66288_g1	212.26	65.13	-1.7	0.000475	0.0115	yes	down	LRR.XII-like protein, partial [Platanus x acerifolia]	_	_	_
c60406_g2	2.92	0.21	-3.29	0.000478	0.0115	yes	down	_	_	_	_
c42451_g1	2.55	0.1	-3.72	0.000482	0.0116	yes	down	_	_	_	_
c67249_g1	1.4	0.04	-3.39	0.000482	0.0116	yes	down	hypothetical protein VITISV_020445 [Vitis vinifera]	RecName: Full=ABC transporter G family member 23; Short=ABC transporter ABCG.23; Short=AtABCG23; AltName: Full=Probable white-brown complex homolog protein 24; Sh	_	_
c58835_g2	9.15	3.01	-1.57	0.00049	0.0117	yes	down	pyrophosphate-dependent phosphofructokinase [Hevea brasiliensis]	RecName: Full=Pyrophosphate--fructose 6-phosphate 1-phosphotransferase subunit alpha; Short=PFP; AltName: Full=6-phosphofructokinase, pyrophosphate dependent; AltNam	_	E2.7.1.90, pfk
c66362_g15	1.3	0.05	-3.19	0.000491	0.0117	yes	down	_	_	_	_
c31460_g1	130.1	50.33	-1.37	0.000492	0.0118	yes	down	PREDICTED: uncharacterized protein LOC100265442 [Vitis vinifera]	RecName: Full=Pheophytinase, chloroplastic; AltName: Full=Pheophytin pheophorbide hydrolase; AltName: Full=Protein CO-REGULATED WITH NYE1; Flags: Precursor [Arabidop	SubName: Full=Chromosome chr13 scaffold_45, whole genome shotgun sequence;	_
c39210_g1	1.61	0	-4.1	0.000498	0.0119	yes	down	hypothetical protein AMTR_s00025p00218070 [Amborella trichopoda]	RecName: Full=Putative ribonuclease H protein At1g65750 [Arabidopsis thaliana]	_	_
c52534_g1	37.44	10.53	-1.82	0.000498	0.0119	yes	down	conserved hypothetical protein [Ricinus communis]	RecName: Full=Fatty-acid-binding protein 2; Short=AtFAP2; AltName: Full=Chalcone-flavanone isomerase family protein 2 [Arabidopsis thaliana]	SubName: Full=Chromosome chr4 scaffold_6, whole genome shotgun sequence;	_
c50289_g1	1.7	0.08	-3.32	0.000499	0.0119	yes	down	_	_	_	_
c15876_g1	10.12	1.32	-2.85	0.000499	0.0119	yes	down	_	_	_	_
c31867_g1	1.69	0.08	-3.33	0.0005	0.0119	yes	down	_	_	_	_
c65362_g5	2.42	0.01	-4.46	0.000502	0.0119	yes	down	_	_	_	_
c51629_g1	1.05	0.07	-2.79	0.000504	0.012	yes	down	_	_	_	_
c54639_g2	37.74	11.33	-1.73	0.00051	0.0121	yes	down	PREDICTED: branched-chain-amino-acid aminotransferase 3, chloroplastic-like isoform X3 [Phoenix dactylifera]	RecName: Full=Branched-chain-amino-acid aminotransferase 5, chloroplastic; Short=Atbcat-5; Flags: Precursor [Arabidopsis thaliana]	branched-chain amino acid aminotransferase (EC:2.6.1.42)	E2.6.1.42, ilvE
c41628_g3	7.16	1.19	-2.5	0.000519	0.0122	yes	down	_	_	_	_
c52916_g1	1.92	0.3	-2.35	0.000522	0.0123	yes	down	WRKY DNA-binding protein 28 [Theobroma cacao]	_	_	_
c55733_g1	79.81	25.65	-1.63	0.000526	0.0124	yes	down	hypothetical protein JCGZ_15764 [Jatropha curcas]	RecName: Full=Bifunctional uridylyltransferase/uridylyl-removing enzyme; Short=UTase/UR; AltName: Full=Bifunctional [protein-PII]	SubName: Full=Chromosome chr1 scaffold_5, whole genome shotgun sequence;	_
c42466_g1	6.79	0.8	-2.93	0.000527	0.0124	yes	down	hypothetical protein VITISV_033016 [Vitis vinifera]	_	_	_
c62832_g6	2.87	0.54	-2.22	0.000527	0.0124	yes	down	PREDICTED: uncharacterized protein LOC102626627 [Citrus sinensis]	RecName: Full=Copia protein; AltName: Full=Gag-int-pol protein; Contains: RecName: Full=Copia VLP protein; Contains: RecName: Full=Copia protease [Drosophila melan	_	_
c60028_g4	5.88	0.53	-3.25	0.000528	0.0124	yes	down	hypothetical protein CICLE_v10027468mg, partial [Citrus clementina]	RecName: Full=G-type lectin S-receptor-like serine/threonine-protein kinase At1g11330; Flags: Precursor [Arabidopsis thaliana]	SubName: Full=Chromosome undetermined scaffold_278, whole genome shotgun sequence;	_
c37957_g1	5.38	0.47	-3.26	0.000529	0.0124	yes	down	_	_	_	_
c54498_g1	3.64	0.38	-2.96	0.00053	0.0124	yes	down	_	_	_	_
c64700_g1	19.95	5.05	-1.96	0.000534	0.0125	yes	down	PREDICTED: aspartic proteinase nepenthesin-2-like [Vitis vinifera]	RecName: Full=Aspartic proteinase nepenthesin-2; AltName: Full=Nepenthesin-II; Flags: Precursor [Nepenthes gracilis]	_	_
c62474_g1	658.67	97.33	-2.76	0.000535	0.0125	yes	down	PREDICTED: probable LRR receptor-like serine/threonine-protein kinase At4g36180 [Phoenix dactylifera]	RecName: Full=Probable LRR receptor-like serine/threonine-protein kinase At4g36180; Flags: Precursor [Arabidopsis thaliana]	_	_
c61476_g1	456.62	221.35	-1.04	0.000535	0.0125	yes	down	Calcium ATPase 2 isoform 1 [Theobroma cacao]	RecName: Full=Calcium-transporting ATPase 2, plasma membrane-type; AltName: Full=Ca(2+)-ATPase isoform 2 [Arabidopsis thaliana]	_	E3.6.3.8
c57479_g4	2.57	0.14	-3.47	0.000537	0.0125	yes	down	ribonuclease H-like protein [Prevotella sp. CAG:279]	_	_	_
c57699_g1	17.55	1.5	-3.46	0.000539	0.0125	yes	down	hypothetical protein JCGZ_15949 [Jatropha curcas]	_	_	_
c17387_g1	29.57	7.93	-1.89	0.000542	0.0125	yes	down	hypothetical protein POPTR_0003s11470g [Populus trichocarpa]	_	hypothetical protein	_
c77436_g1	22.07	3.44	-2.65	0.000546	0.0126	yes	down	_	_	_	_
c59442_g2	1.43	0.14	-2.67	0.000547	0.0126	yes	down	pentatricopeptide repeat-containing protein, putative [Ricinus communis]	RecName: Full=Pentatricopeptide repeat-containing protein At3g54980, mitochondrial; Flags: Precursor [Arabidopsis thaliana]	_	_
c52348_g2	1.24	0.11	-2.65	0.000547	0.0126	yes	down	_	_	_	_
c44206_g4	2.49	0.1	-3.66	0.000549	0.0126	yes	down	_	_	_	_
c53335_g1	4.78	0.56	-2.9	0.00055	0.0126	yes	down	_	_	_	_
c69725_g1	2.41	0	-4.65	0.000552	0.0127	yes	down	conserved hypothetical protein [Ricinus communis]	_	_	_
c63265_g1	77.23	21.12	-1.87	0.000554	0.0127	yes	down	PREDICTED: G-type lectin S-receptor-like serine/threonine-protein kinase RLK1 [Vitis vinifera]	RecName: Full=G-type lectin S-receptor-like serine/threonine-protein kinase RLK1; AltName: Full=Receptor-like protein kinase 1; Flags: Precursor [Arabidopsis thali	SubName: Full=Chromosome chr6 scaffold_3, whole genome shotgun sequence;	_
c35581_g2	23.92	4.34	-2.44	0.000556	0.0127	yes	down	PREDICTED: heat stress transcription factor B-2b-like isoform X1 [Citrus sinensis]	RecName: Full=Heat stress transcription factor B-2a; AltName: Full=Heat stress transcription factor 1; Short=rHsf1; AltName: Full=Heat stress transcription factor	_	HSFF
c77426_g1	72.26	23.07	-1.64	0.000559	0.0128	yes	down	PREDICTED: probable calcium-binding protein CML10 isoform 2 [Vitis vinifera]	RecName: Full=Probable calcium-binding protein CML25; AltName: Full=Calmodulin-like protein 25 [Arabidopsis thaliana]	SubName: Full=Chromosome chr15 scaffold_37, whole genome shotgun sequence;	_
c59319_g2	2.78	0.34	-2.7	0.00056	0.0128	yes	down	_	_	_	_
c43344_g1	28.31	6.69	-2.06	0.000561	0.0128	yes	down	_	_	_	_
c64668_g4	4.5	0.91	-2.19	0.000562	0.0128	yes	down	_	_	_	_
c62542_g3	306	100.85	-1.6	0.000565	0.0128	yes	down	PREDICTED: xanthoxin dehydrogenase-like [Malus domestica]	RecName: Full=Zerumbone synthase	xanthoxin dehydrogenase (EC:1.1.1.288)	ABA2
c61514_g2	79.59	24.47	-1.7	0.000566	0.0128	yes	down	PREDICTED: receptor-like protein kinase HSL1 [Phoenix dactylifera]	RecName: Full=Leucine-rich repeat receptor-like kinase protein THICK TASSEL DWARF1; AltName: Full=CLAVATA1-like protein; AltName: Full=CLV1 related kinase 5; Short=	SubName: Full=Chromosome chr18 scaffold_24, whole genome shotgun sequence;	_
c52591_g4	14.11	1.5	-3.15	0.000566	0.0128	yes	down	hypothetical protein L484_021647 [Morus notabilis]	RecName: Full=9-cis-epoxycarotenoid dioxygenase NCED3, chloroplastic; Short=AtNCED3; AltName: Full=Protein SALT TOLERANT 1; Flags: Precursor [Arabidopsis thaliana]	_	NCED
c41222_g1	388.39	156.57	-1.31	0.000567	0.0128	yes	down	PREDICTED: heat shock protein 83-like [Phoenix dactylifera]	RecName: Full=Heat shock cognate 90 kDa protein [Dictyostelium discoideum]	_	HSP90B, TRA1
c39930_g3	7.68	0.98	-2.85	0.000568	0.0129	yes	down	WRKY transcription factor 23 [Jatropha curcas]	_	_	_
c66550_g4	3.34	0.04	-4.65	0.000569	0.0129	yes	down	_	_	_	_
c62295_g2	265.54	96.41	-1.46	0.000571	0.0129	yes	down	conserved hypothetical protein [Ricinus communis]	_	SubName: Full=Chromosome chr8 scaffold_34, whole genome shotgun sequence;	_
c58615_g2	72.21	24.41	-1.56	0.000572	0.0129	yes	down	hypothetical protein CICLE_v10013692mg [Citrus clementina]	RecName: Full=Probable acyl-activating enzyme 6; AltName: Full=AMP-binding protein 6; Short=AtAMPBP6 [Arabidopsis thaliana]	_	_
c59280_g2	2.17	0.29	-2.55	0.000574	0.0129	yes	down	_	_	_	_
c66854_g3	221.57	40.85	-2.44	0.000579	0.013	yes	down	WRKY transcription factor 11 [Jatropha curcas]	_	_	WRKY2
c61377_g3	36.54	13.24	-1.46	0.000579	0.013	yes	down	PREDICTED: exportin-1 isoform 1 [Vitis vinifera]	_	SubName: Full=Putative uncharacterized protein (Chromosome chr16 scaffold_10, whole genome s [...]	XPO1, CRM1
c45178_g2	3.78	0.3	-3.27	0.000584	0.0131	yes	down	hypothetical protein VITISV_010028 [Vitis vinifera]	_	_	PAXIP1, PTIP
c22990_g2	0.64	0.02	-2.67	0.000589	0.0132	yes	down	_	_	_	_
c62151_g2	1.34	0.13	-2.67	0.000589	0.0132	yes	down	hypothetical protein MIMGU_mgv1a0201063mg, partial [Erythranthe guttata]	_	_	_
c61712_g1	1.61	0.11	-3	0.00059	0.0132	yes	down	_	_	_	_
c64776_g4	281.94	117.39	-1.26	0.000603	0.0134	yes	down	hypothetical protein AMTR_s00060p00116070 [Amborella trichopoda]	RecName: Full=Glutamine synthetase cytosolic isozyme; AltName: Full=GS1; AltName: Full=Glutamate--ammonia ligase	glutamine synthetase (EC:6.3.1.2)	glnA, GLUL
c46922_g1	161.33	61.85	-1.38	0.000606	0.0135	yes	down	PREDICTED: mitogen-activated protein kinase kinase 9 [Cucumis melo]	RecName: Full=Mitogen-activated protein kinase kinase 9; Short=AtMKK9; Short=MAP kinase kinase 9 [Arabidopsis thaliana]	hypothetical protein	_
c77803_g1	0.74	0.04	-2.62	0.000609	0.0135	yes	down	_	_	_	_
c58089_g1	2182.51	745.87	-1.55	0.000612	0.0136	yes	down	PREDICTED: extracellular ribonuclease LE-like isoform X1 [Phoenix dactylifera]	RecName: Full=Extracellular ribonuclease LE; Short=RNase LE; Flags: Precursor [Solanum lycopersicum]	_	E3.1.27.1
c62522_g3	37.69	9.56	-1.97	0.000613	0.0136	yes	down	unnamed protein product [Coffea canephora]	_	_	_
c64463_g4	2.55	0.15	-3.41	0.000614	0.0136	yes	down	_	_	_	_
c62047_g1	2.35	0.22	-2.93	0.000615	0.0136	yes	down	_	_	_	_
c64040_g3	6.38	0.49	-3.45	0.000629	0.0139	yes	down	_	_	_	_
c59504_g1	2.91	0.44	-2.49	0.000631	0.0139	yes	down	_	_	_	_
c66980_g2	33.91	8.98	-1.91	0.000639	0.0141	yes	down	unnamed protein product [Vitis vinifera]	RecName: Full=Putative leucine-rich repeat receptor-like serine/threonine-protein kinase At2g24130; Flags: Precursor [Arabidopsis thaliana]	_	_
c62614_g4	2.48	0.35	-2.5	0.000645	0.0142	yes	down	_	_	_	_
c51595_g1	311.63	104.95	-1.57	0.000657	0.0144	yes	down	hypothetical protein PRUPE_ppa008094mg [Prunus persica]	RecName: Full=Probable aldo-keto reductase 1; Short=GmAKR1	Os10g0419100	_
c59198_g1	4.2	0.55	-2.73	0.000659	0.0144	yes	down	_	_	_	_
c57073_g2	30.15	5.66	-2.39	0.000662	0.0144	yes	down	hypothetical protein JCGZ_15611 [Jatropha curcas]	RecName: Full=Ribonuclease 3; Flags: Precursor [Arabidopsis thaliana]	hypothetical protein	E3.1.27.1
c64868_g7	3.37	0.34	-2.98	0.000663	0.0144	yes	down	_	_	_	_
c65424_g2	4.99	1.06	-2.13	0.000665	0.0145	yes	down	_	_	_	_
c55887_g2	101.16	28.94	-1.8	0.000665	0.0145	yes	down	PREDICTED: calcium-dependent protein kinase 16 [Vitis vinifera]	RecName: Full=Calcium-dependent protein kinase 16 [Arabidopsis thaliana]	SubName: Full=Chromosome chr4 scaffold_83, whole genome shotgun sequence;	CPK
c60540_g1	0.82	0.1	-2.21	0.000669	0.0145	yes	down	_	_	_	_
c64578_g1	19.18	6.01	-1.66	0.00067	0.0145	yes	down	P(E)-nerolidol/(E,E)-geranyl linalool synthase [Vitis vinifera]	RecName: Full=S-linalool synthase	_	TPS04, GES
c63993_g8	122.07	41.71	-1.55	0.000674	0.0146	yes	down	PREDICTED: heavy metal-associated isoprenylated plant protein 26-like [Phoenix dactylifera]	RecName: Full=Heavy metal-associated isoprenylated plant protein 26; Short=AtHIPP26; AltName: Full=Farnesylated protein 6; Short=AtFP6; Flags: Precursor [Arabidops	SubName: Full=Chromosome chr7 scaffold_20, whole genome shotgun sequence;	_
c9489_g1	1.15	0.03	-3.26	0.000676	0.0146	yes	down	_	_	_	_
c48903_g1	2.28	0.31	-2.54	0.000681	0.0147	yes	down	_	_	_	_
c58906_g3	9.64	2.75	-1.77	0.000681	0.0147	yes	down	PREDICTED: UDP-glycosyltransferase 85A1 isoform 2 [Vitis vinifera]	_	_	_
c61611_g5	3.26	0.47	-2.56	0.000685	0.0148	yes	down	_	_	_	_
c63310_g3	8.76	1.55	-2.42	0.000692	0.0149	yes	down	PREDICTED: chitin-inducible gibberellin-responsive protein 1-like isoform X1 [Phoenix dactylifera]	RecName: Full=Chitin-inducible gibberellin-responsive protein 1 [Oryza sativa Japonica Group]	_	_
c50424_g1	1.9	0	-4.32	0.000693	0.0149	yes	down	_	_	_	_
c50660_g2	12.47	1.36	-3.1	0.000694	0.0149	yes	down	_	_	_	_
c8116_g1	0.76	0.02	-2.87	0.000695	0.0149	yes	down	hypothetical protein POPTR_0005s17080g [Populus trichocarpa]	_	SubName: Full=Chromosome undetermined scaffold_561, whole genome shotgun sequence;	MYBP
c62108_g1	2.65	0.37	-2.56	0.000704	0.015	yes	down	_	_	_	_
c66026_g3	3.65	0.84	-1.99	0.000704	0.015	yes	down	hypothetical protein EUTSA_v10023188mg, partial [Eutrema salsugineum]	_	_	_
c54914_g1	48.84	17.13	-1.51	0.000708	0.0151	yes	down	PREDICTED: bifunctional epoxide hydrolase 2-like isoform X1 [Glycine max]	_	hypothetical protein	_
c40932_g1	32.72	4.05	-2.98	0.000708	0.0151	yes	down	_	_	_	_
c34678_g1	4.3	1.05	-1.94	0.000709	0.0151	yes	down	hypothetical protein [Beta vulgaris subsp. vulgaris]	_	_	gpmB
c64167_g3	1.89	0.15	-2.98	0.000713	0.0151	yes	down	_	_	_	_
c43532_g1	1.85	0	-4.28	0.00072	0.0153	yes	down	_	_	_	_
c13622_g1	1.63	0.07	-3.35	0.000721	0.0153	yes	down	PREDICTED: protein LURP-one-related 8-like [Phoenix dactylifera]	_	_	_
c53508_g1	43.51	11.63	-1.89	0.000732	0.0155	yes	down	bHLH transcriptional factor [Coptis japonica]	_	_	_
c65324_g1	44.05	11.08	-1.98	0.000742	0.0156	yes	down	hypothetical protein VITISV_043869 [Vitis vinifera]	RecName: Full=Probable galacturonosyltransferase 15 [Arabidopsis thaliana]	_	GAUT
c63845_g1	331.1	96.97	-1.77	0.000744	0.0157	yes	down	PREDICTED: uncharacterized protein LOC103703017 [Phoenix dactylifera]	_	_	_
c44410_g1	11.85	1.26	-3.14	0.000745	0.0157	yes	down	PREDICTED: glycerol-3-phosphate 2-O-acyltransferase 6 [Phoenix dactylifera]	RecName: Full=Glycerol-3-phosphate 2-O-acyltransferase 6; Short=AtGPAT6; AltName: Full=Glycerol-3-phosphate acyltransferase 6 [Arabidopsis thaliana]	SubName: Full=Putative uncharacterized protein;	GPAT
c42534_g1	15.73	1.05	-3.78	0.000746	0.0157	yes	down	_	_	_	_
c36138_g1	2.16	0.31	-2.48	0.00075	0.0158	yes	down	_	_	_	_
c61547_g1	3.98	0.7	-2.34	0.00075	0.0158	yes	down	_	_	_	_
c48649_g1	10.02	1.76	-2.44	0.000752	0.0158	yes	down	_	_	_	_
c64131_g1	7.34	1.43	-2.28	0.000753	0.0158	yes	down	_	_	_	_
c59146_g3	1.66	0.08	-3.32	0.000753	0.0158	yes	down	putative gag/pol polyprotein [Phaseolus vulgaris]	_	_	SLC25A11, OGC
c59305_g1	2.12	0.33	-2.36	0.000757	0.0158	yes	down	_	_	_	_
c48098_g1	2.4	0	-4.64	0.000758	0.0159	yes	down	_	_	_	_
c13742_g1	3.75	0.42	-2.9	0.000767	0.016	yes	down	_	_	_	_
c60408_g1	867.49	302.94	-1.52	0.000768	0.016	yes	down	PREDICTED: uncharacterized protein LOC100264112 [Vitis vinifera]	RecName: Full=Protein TolB; Flags: Precursor [Pasteurella multocida subsp. multocida str. Pm70]	SubName: Full=Chromosome chr7 scaffold_42, whole genome shotgun sequence;	_
c62389_g2	106.03	41.55	-1.35	0.000769	0.016	yes	down	PREDICTED: LOW QUALITY PROTEIN: cysteine-rich receptor-like protein kinase 10 [Malus domestica]	RecName: Full=Cysteine-rich receptor-like protein kinase 17; Short=Cysteine-rich RLK17; AltName: Full=Protein EMBRYO DEFECTIVE 1290; Flags: Precursor [Arabidopsis	_	_
c58911_g1	8.45	1.12	-2.81	0.00077	0.016	yes	down	_	_	_	_
c62896_g3	1.56	0	-4.05	0.000778	0.0161	yes	down	_	_	_	_
c54423_g1	5.06	0.54	-3	0.000779	0.0161	yes	down	hypothetical protein CICLE_v10031344mg [Citrus clementina]	RecName: Full=Glycerol-3-phosphate acyltransferase 5; Short=AtGPAT5 [Arabidopsis thaliana]	_	GPAT
c61816_g2	87.7	17.58	-2.31	0.000782	0.0162	yes	down	PREDICTED: heat stress transcription factor A-6b [Prunus mume]	RecName: Full=Heat stress transcription factor A-2d; AltName: Full=Heat stress transcription factor 7; Short=rHsf7; AltName: Full=Heat stress transcription factor	hypothetical protein	HSFF
c57251_g2	1.99	0.13	-3.21	0.000789	0.0163	yes	down	_	_	_	_
c62747_g2	8.81	1.92	-2.14	0.000789	0.0163	yes	down	hypothetical protein JCGZ_04798 [Jatropha curcas]	RecName: Full=G-type lectin S-receptor-like serine/threonine-protein kinase At1g34300; Flags: Precursor [Arabidopsis thaliana]	annotation not avaliable	_
c35004_g1	396.53	128.29	-1.63	0.000792	0.0163	yes	down	disulfide oxidoreductase, putative [Ricinus communis]	RecName: Full=Thioredoxin reductase NTRA; AltName: Full=NADPH-dependent thioredoxin reductase A; Short=OsNTRA [Oryza sativa Japonica Group]	hypothetical protein	trxB
c55777_g2	8.58	1.88	-2.13	0.000794	0.0164	yes	down	_	_	_	_
c60666_g2	1.5	0.11	-2.93	0.000794	0.0164	yes	down	_	_	_	_
c55913_g3	4.15	0.43	-3.01	0.000799	0.0164	yes	down	PREDICTED: pentatricopeptide repeat-containing protein At3g05340 [Phoenix dactylifera]	RecName: Full=Putative pentatricopeptide repeat-containing protein At1g56570 [Arabidopsis thaliana]	_	_
c16459_g2	2.67	0	-4.79	0.000805	0.0165	yes	down	hypothetical protein POPTR_0016s03910g, partial [Populus trichocarpa]	_	_	_
c57521_g2	4.24	0.73	-2.38	0.000813	0.0167	yes	down	_	_	_	_
c68270_g1	5.88	0.02	-5.66	0.000813	0.0167	yes	down	_	_	_	_
c71233_g1	3.86	0.4	-2.99	0.000813	0.0167	yes	down	PREDICTED: protein SRG1-like [Phoenix dactylifera]	RecName: Full=Protein SRG1; Short=AtSRG1; AltName: Full=Protein SENESCENCE-RELATED GENE 1 [Arabidopsis thaliana]	_	_
c41931_g1	10.9	0.77	-3.65	0.000816	0.0167	yes	down	PREDICTED: MATE efflux family protein LAL5-like [Malus domestica]	RecName: Full=MATE efflux family protein LAL5; AltName: Full=Protein DTX18; AltName: Full=Protein LIKE ALF5 [Arabidopsis thaliana]	_	TC.MATE, SLC47A, norM, mdtK, dinF
c4785_g1	10.7	1.21	-3.05	0.00082	0.0167	yes	down	Uncharacterized protein TCM_002329 [Theobroma cacao]	_	_	_
c17204_g1	1.02	0.03	-3.16	0.000829	0.0169	yes	down	PREDICTED: uncharacterized protein LOC102614166 [Citrus sinensis]	_	_	_
c59623_g2	3.53	0.77	-2.06	0.000836	0.017	yes	down	hypothetical protein VITISV_027091 [Vitis vinifera]	_	_	TRM13, CCDC76
c51419_g1	42.25	16.81	-1.32	0.000851	0.0172	yes	down	PREDICTED: CRS2-associated factor 1, chloroplastic-like [Phoenix dactylifera]	RecName: Full=CRS2-associated factor 1, chloroplastic; AltName: Full=Chloroplastic group IIA intron splicing facilitator CRS2-associated factor 1; Flags: Precursor	_	_
c42265_g1	10.33	2.49	-2.01	0.000852	0.0172	yes	down	PREDICTED: NAC transcription factor 25-like [Phoenix dactylifera]	RecName: Full=NAC domain-containing protein 18; Short=ANAC018; AltName: Full=Protein NO APICAL MERISTEM; Short=AtNAM [Arabidopsis thaliana]	annotation not avaliable	_
c22531_g1	10.98	0	-6.79	0.000853	0.0172	yes	down	_	_	_	_
c34967_g2	2.47	0.39	-2.4	0.000855	0.0173	yes	down	_	_	_	_
c29710_g1	6.89	0.43	-3.73	0.000868	0.0174	yes	down	unnamed protein product [Vitis vinifera]	_	RecName: Full=Non-specific lipid-transfer protein;; Plant non-specific lipid-transfer protei [...]	_
c45860_g1	310.72	121.15	-1.36	0.000881	0.0176	yes	down	Regulator of ribonuclease-like protein 2 [Triticum urartu]	RecName: Full=Regulator of ribonuclease-like protein 2 [Arabidopsis thaliana]	annotation not avaliable	_
c46308_g1	2.27	0.07	-3.79	0.000882	0.0177	yes	down	_	_	_	_
c66996_g1	110.44	32.03	-1.78	0.000884	0.0177	yes	down	hypothetical protein POPTR_0001s42860g, partial [Populus trichocarpa]	RecName: Full=Phytosulfokine receptor 1; Short=DcPSKR1; AltName: Full=Phytosulfokine LRR receptor kinase 1; Flags: Precursor [Daucus carota]	_	_
c61115_g5	25.81	3.93	-2.68	0.000886	0.0177	yes	down	NAD(P)-linked oxidoreductase superfamily protein [Theobroma cacao]	RecName: Full=Homeobox-leucine zipper protein ATHB-7; AltName: Full=HD-ZIP protein ATHB-7; AltName: Full=Homeodomain transcription factor ATHB-7 [Arabidopsis thali	hypothetical protein	HD-ZIP
c55424_g1	4.71	0.98	-2.15	0.000893	0.0178	yes	down	receptor protein kinase CRINKLY4 precursor-like protein [Oryza sativa Japonica Group]	RecName: Full=Proline-rich receptor-like protein kinase PERK8; AltName: Full=Proline-rich extensin-like receptor kinase 8; Short=AtPERK8 [Arabidopsis thaliana]	receptor protein kinase, putative	_
c61994_g2	36.84	5.32	-2.77	0.000904	0.018	yes	down	PREDICTED: uncharacterized protein LOC103489262 [Cucumis melo]	RecName: Full=G-type lectin S-receptor-like serine/threonine-protein kinase At1g11305; Flags: Precursor [Arabidopsis thaliana]	_	_
c36789_g3	2.47	0.24	-2.92	0.000909	0.0181	yes	down	hypothetical protein VITISV_022310 [Vitis vinifera]	_	_	MED25
c65199_g1	13.02	2.27	-2.47	0.000923	0.0183	yes	down	_	_	_	_
[truncated: 565 more rows]
