# Supplementary material for: De novo transcriptome sequencing and gene expression profiling of Magnolia wufengensis in response to cold stress
Source: BMC Plant Biol. 2019 Jul 18;19:321. doi: 10.1186/s12870-019-1933-5 (PMC6637634; doi:10.1186/s12870-019-1933-5)
Supplement: Supplementary file 3 — Table S3. Differentially expressed genes (DEGs) encoding protein kinases and DEGs associated with signaling transduction pathway. (XLSX 26 kb) [file 12870_2019_1933_MOESM3_ESM.xlsx]

## Sheet: Protein kinases
Unigenes	logFC(CT/CK)	p-value	FDR	significant	regulate	Description
c41347_g1	3.78	5.65e-16	7.92e-13	yes	up	PREDICTED: probable receptor-like protein kinase At5g24010 [Phoenix dactylifera]
c41347_g2	3.45	2.05e-15	2.46e-12	yes	up	PREDICTED: probable receptor-like protein kinase At5g24010-like [Vitis vinifera]
c53516_g1	2.26	9.11e-10	2.78e-07	yes	up	CBL-interacting serine/threonine-protein kinase, putative [Ricinus communis]
c57699_g2	-3.76	2.61e-09	6.84e-07	yes	down	PREDICTED: receptor-like protein kinase HAIKU2-like [Vitis vinifera]
c52425_g1	2.58	6.38e-09	1.5e-06	yes	up	Fructokinase-like 1 [Theobroma Fructokinase-like 1 [Theobroma cacao]
c57078_g1	5.14	1.54e-08	3.28e-06	yes	up	Serine/threonine-protein kinase WNK-related isoform 1 [Theobroma cacao]
c64011_g2	4.87	3.63e-08	6.86e-06	yes	up	PREDICTED: mitogen-activated protein kinase kinase kinase 2-like [Phoenix dactylifera]
c62654_g3	-3.72	6.84e-08	1.17e-05	yes	down	PREDICTED: LRR receptor-like serine/threonine-protein kinase FLS2-like [Vitis vinifera]
c55199_g1	2.88	1.13e-07	1.75e-05	yes	up	PREDICTED: probably inactive leucine-rich repeat receptor-like protein kinase At3g28040-like [Vitis vinifera]
c65360_g3	2.8	1.68e-07	2.41e-05	yes	up	putative inactive receptor kinase [Morus notabilis]
c56669_g2	-3.98	2.29e-07	3.09e-05	yes	down	PREDICTED: proline-rich receptor-like protein kinase PERK2 [Malus domestica]
c42813_g2	4.45	3.15e-07	4.01e-05	yes	up	leucine-rich repeat transmembrane protein kinase [Populus trichocarpa]
c4998_g1	3.24	7.44e-07	8.12e-05	yes	up	PREDICTED: probable LRR receptor-like serine/threonine-protein kinase At4g20940 [Phoenix dactylifera]
c61236_g1	1.73	8.75e-07	9.36e-05	yes	up	PREDICTED: CBL-interacting protein kinase 18-like [Phoenix dactylifera]
c59955_g1	4.28	9.75e-07	0.000103	yes	up	PREDICTED: probable leucine-rich repeat receptor-like protein kinase At1g68400 [Malus domestica]
c64973_g2	2.89	1.47e-06	0.000141	yes	up	PREDICTED: probable LRR receptor-like serine/threonine-protein kinase At2g24230 [Vitis vinifera]
c1418_g1	3.39	2.28e-06	0.000198	yes	up	serine-threonine protein kinase, plant-type, putative [Ricinus communis]
c46438_g1	-5.07	2.5e-06	0.000214	yes	down	PREDICTED: proline-rich receptor-like protein kinase PERK2 [Prunus mume]
c65360_g1	5.97	4.66e-06	0.00035	yes	up	PREDICTED: probable inactive receptor kinase At5g58300 isoform X1 [Phoenix dactylifera]
c64647_g1	-1.77	5.64e-06	0.000408	yes	down	PREDICTED: LRR receptor-like serine/threonine-protein kinase RPK2 [Vitis vinifera]
c42813_g1	5.09	7.08e-06	0.000478	yes	up	Leucine-rich repeat protein kinase family protein [Theobroma cacao]
c26325_g2	3.46	8.53e-06	0.00056	yes	up	PREDICTED: mitogen-activated protein kinase kinase kinase A-like [Phoenix dactylifera]
c64002_g5	2.59	1.07e-05	0.000671	yes	up	PREDICTED: probable inactive receptor kinase At5g58300 [Phoenix dactylifera]
c34936_g1	3.65	1.65e-05	0.000943	yes	up	PREDICTED: probable inactive leucine-rich repeat receptor-like protein kinase At1g66830-like [Vitis vinifera]
c65666_g1	2.16	1.88e-05	0.00105	yes	up	Cysteine-rich RLK (RECEPTOR-like protein kinase) 8 [Theobroma cacao]
c55471_g1	-1.79	1.98e-05	0.0011	yes	down	PREDICTED: receptor-like protein kinase HAIKU2-like [Vitis vinifera]
c56669_g1	2.65	2.02e-05	0.00112	yes	up	PREDICTED: proline-rich receptor-like protein kinase PERK2 [Malus domestica]
c2960_g1	2.77	2.21e-05	0.00119	yes	up	PREDICTED: probably inactive leucine-rich repeat receptor-like protein kinase IMK2-like [Solanum lycopersicum]
c55887_g3	3.11	3.14e-05	0.00158	yes	up	calcium-dependent protein kinase, partial [Lilium longiflorum]
c51435_g1	2.73	4.91e-05	0.0022	yes	up	PREDICTED: LRR receptor-like serine/threonine-protein kinase FEI 1 isoform X2 [Phoenix dactylifera]
c64002_g2	2.16	5.6e-05	0.00244	yes	up	Leucine-rich repeat protein kinase family protein [Theobroma cacao]
c53636_g1	2.68	7.56e-05	0.00304	yes	up	PREDICTED: proline-rich receptor-like protein kinase PERK9-like [Vitis vinifera]
c61236_g2	1.38	8.28e-05	0.00324	yes	up	serine-threonine kinase [Persea americana]
c62421_g1	1.75	9.06e-05	0.00347	yes	up	Kinase, putative isoform 1 [Theobroma cacao]
c55879_g1	-1.66	9.13e-05	0.00349	yes	down	leucine-rich repeat transmembrane protein kinase [Populus trichocarpa]
c65668_g1	-2.05	0.000103	0.00383	yes	down	PREDICTED: probable receptor-like protein kinase At5g24010 [Vitis vinifera]
c58368_g2	2.01	0.000103	0.00383	yes	up	PREDICTED: LOW QUALITY PROTEIN: probable inactive receptor kinase At1g48480 [Phoenix dactylifera]
c24933_g1	3.11	0.000107	0.00392	yes	up	PREDICTED: probable LRR receptor-like serine/threonine-protein kinase At4g20940 [Prunus mume]
c55943_g4	2.15	0.000145	0.00486	yes	up	PREDICTED: probable inactive leucine-rich repeat receptor-like protein kinase At3g03770 [Phoenix dactylifera]
c57303_g1	2.28	0.000179	0.0056	yes	up	PREDICTED: receptor-like protein kinase THESEUS 1-like [Vitis vinifera]
c50547_g1	-3.15	0.000193	0.00592	yes	down	PREDICTED: LOW QUALITY PROTEIN: LRR receptor-like serine/threonine-protein kinase FLS2 [Phoenix dactylifera]
c55958_g3	1.83	0.000194	0.00594	yes	up	PREDICTED: probable inactive receptor kinase At2g26730 [Vitis vinifera]
c48875_g1	2.49	0.000254	0.00719	yes	up	leucine-rich repeat transmembrane protein kinase [Populus trichocarpa]
c58725_g2	2.76	0.000268	0.00748	yes	up	PREDICTED: probable receptor protein kinase TMK1 [Phoenix dactylifera]
c66980_g1	-1.89	0.000279	0.00773	yes	down	PREDICTED: LRR receptor-like serine/threonine-protein kinase GSO1-like [Vitis vinifera]
c62655_g2	-3.91	0.000364	0.00944	yes	down	Serine/threonine-protein kinase bri1, putative [Theobroma cacao]
c60789_g1	-1.98	0.000459	0.0112	yes	down	PREDICTED: L-type lectin-domain containing receptor kinase IV.2 [Vitis vinifera]
c58835_g2	-1.57	0.00049	0.0117	yes	down	pyrophosphate-dependent phosphofructokinase [Hevea brasiliensis]
c62474_g1	-2.76	0.000535	0.0125	yes	down	PREDICTED: probable LRR receptor-like serine/threonine-protein kinase At4g36180 [Phoenix dactylifera]
c63265_g1	-1.87	0.000554	0.0127	yes	down	PREDICTED: G-type lectin S-receptor-like serine/threonine-protein kinase RLK1 [Vitis vinifera]
c66917_g4	3.17	0.000554	0.0127	yes	up	PREDICTED: LRR receptor-like serine/threonine-protein kinase EFR [Phoenix dactylifera]
c61643_g3	2.33	0.00056	0.0128	yes	up	PREDICTED: probable leucine-rich repeat receptor-like protein kinase At1g68400-like [Vitis vinifera]
c61514_g2	-1.7	0.000566	0.0128	yes	down	PREDICTED: receptor-like protein kinase HSL1 [Phoenix dactylifera]
c46922_g1	-1.38	0.000606	0.0135	yes	down	PREDICTED: mitogen-activated protein kinase kinase 9 [Cucumis melo]
c58368_g3	2.43	0.00063	0.0139	yes	up	PREDICTED: probable leucine-rich repeat receptor-like protein kinase At1g68400-like [Vitis vinifera]
c28909_g1	2.02	0.000648	0.0142	yes	up	PREDICTED: probably inactive leucine-rich repeat receptor-like protein kinase At3g28040-like [Vitis vinifera]
c46887_g3	1.42	0.000659	0.0144	yes	up	PREDICTED: probable serine/threonine-protein kinase At1g01540-like [Vitis vinifera]
c55887_g2	-1.8	0.000665	0.0145	yes	down	PREDICTED: calcium-dependent protein kinase 16 [Vitis vinifera]
c61133_g1	2.92	0.000686	0.0148	yes	up	PREDICTED: LRR receptor-like serine/threonine-protein kinase ERL1 isoform X1 [Phoenix dactylifera]
c62389_g2	-1.35	0.000769	0.016	yes	down	PREDICTED: LOW QUALITY PROTEIN: cysteine-rich receptor-like protein kinase 10 [Malus domestica]
c55424_g1	-2.15	0.000893	0.0178	yes	down	receptor protein kinase CRINKLY4 precursor-like protein [Oryza sativa Japonica Group]
c43162_g1	-3.28	0.000941	0.0185	yes	down	PREDICTED: proline-rich receptor-like protein kinase PERK4-like [Solanum lycopersicum]
c66224_g3	-1.62	0.000975	0.019	yes	down	PREDICTED: 6-phosphofructokinase 6-like [Prunus mume]
c53064_g2	1.36	0.000991	0.0191	yes	up	Leucine-rich repeat protein kinase family protein [Theobroma cacao]
c61643_g1	2.06	0.00101	0.0194	yes	up	PREDICTED: probable leucine-rich repeat receptor-like protein kinase At1g68400-like [Solanum lycopersicum]
c53269_g1	-1.49	0.00106	0.02	yes	down	PREDICTED: proline-rich receptor-like protein kinase PERK10 [Phoenix dactylifera]
c1386_g1	3.24	0.00107	0.0202	yes	up	PREDICTED: probable inactive leucine-rich repeat receptor-like protein kinase At1g66830-like [Vitis vinifera]
c34510_g1	-2.83	0.00121	0.022	yes	down	PREDICTED: probable receptor protein kinase TMK1 [Phoenix dactylifera]
c16498_g1	2.24	0.00129	0.023	yes	up	putative LRR receptor-like serine/threonine-protein kinase [Morus notabilis]
c64002_g4	2.47	0.00135	0.0238	yes	up	PREDICTED: probable inactive receptor kinase At4g23740 [Phoenix dactylifera]
c40919_g1	1.67	0.00136	0.024	yes	up	PREDICTED: probable LRR receptor-like serine/threonine-protein kinase At1g12460-like, partial [Vitis vinifera]
c50491_g1	1.94	0.00144	0.025	yes	up	cyclin-dependent kinase [Actinidia chinensis]
c60816_g1	-2.88	0.00146	0.0252	yes	down	PREDICTED: LRR receptor-like serine/threonine-protein kinase GSO2 [Phoenix dactylifera]
c60380_g7	-1.39	0.00149	0.0254	yes	down	PREDICTED: probable serine/threonine-protein kinase NAK [Phoenix dactylifera]
c59058_g3	1.45	0.00149	0.0254	yes	up	PREDICTED: receptor-like serine/threonine-protein kinase ALE2-like [Vitis vinifera]
c66777_g2	-2.88	0.00153	0.0258	yes	down	PREDICTED: LRR receptor-like serine/threonine-protein kinase GSO1-like [Vitis vinifera]
c55591_g2	2.39	0.00156	0.0261	yes	up	PREDICTED: serine/threonine-protein kinase BRI1-like 2 [Phoenix dactylifera]
c66464_g2	-3.57	0.00156	0.0261	yes	down	PREDICTED: G-type lectin S-receptor-like serine/threonine-protein kinase At1g11330-like [Vitis vinifera]
c65976_g3	-2.23	0.00165	0.027	yes	down	PREDICTED: G-type lectin S-receptor-like serine/threonine-protein kinase At1g34300-like [Vitis vinifera]
c65190_g2	-1.68	0.00165	0.0271	yes	down	PREDICTED: probable LRR receptor-like serine/threonine-protein kinase At4g08850 [Phoenix dactylifera]
c62858_g2	-1.5	0.00204	0.0312	yes	down	PREDICTED: inositol-tetrakisphosphate 1-kinase 2-like isoform X2 [Phoenix dactylifera]
c56929_g1	1.97	0.00216	0.0325	yes	up	PREDICTED: probable receptor-like serine/threonine-protein kinase At5g57670 [Vitis unnamed protein product [Vitis vinifera]
c67009_g1	-1.64	0.00224	0.0333	yes	down	PREDICTED: probable LRR receptor-like serine/threonine-protein kinase At4g08850 [Prunus mume]
c41899_g1	3.41	0.00228	0.0338	yes	up	PREDICTED: phosphoglycerate kinase, cytosolic-like [Glycine max]
c57396_g1	2.26	0.00229	0.0338	yes	up	Leucine-rich repeat protein kinase family protein isoform 1 [Theobroma cacao]
c63692_g1	-1.67	0.00233	0.0342	yes	down	PREDICTED: probable LRR receptor-like serine/threonine-protein kinase At4g08850 [Zea mays]
c48954_g1	3.96	0.00239	0.0348	yes	up	aspartate kinase family protein [Populus trichocarpa]
c62355_g2	1.53	0.00249	0.0357	yes	up	PREDICTED: receptor-like protein kinase HSL1-like [Vitis vinifera]
c60447_g8	1.95	0.00258	0.0365	yes	up	putative histidine kinase 2 [Oryza sativa Japonica Group]
c60994_g2	1.23	0.00263	0.037	yes	up	PREDICTED: phosphatidylinositol-4-phosphate 5-kinase 1 [Vitis vinifera]
c64866_g3	2.04	0.00267	0.0373	yes	up	Cysteine-rich receptor-like protein kinase [Medicago truncatula]
c45153_g1	-2.66	0.00268	0.0374	yes	down	kinase, putative [Ricinus kinase, putative [Ricinus communis]
c53064_g1	1.11	0.00282	0.0386	yes	up	putative receptor protein kinase TMK1 [Morus notabilis]
c48483_g1	1.32	0.00282	0.0386	yes	up	PREDICTED: probable LRR receptor-like serine/threonine-protein kinase At1g63430 isoform 2 [Vitis vinifera]
c61238_g3	-1.32	0.00283	0.0387	yes	down	PREDICTED: dual specificity protein kinase shkC-like [Vitis vinifera]
c65679_g4	-3.03	0.00284	0.0387	yes	down	PREDICTED: LRR receptor-like serine/threonine-protein kinase GSO2 [Phoenix dactylifera]
c57811_g1	3.97	0.00312	0.0412	yes	up	Receptor-like kinase [Medicago truncatula]
c54335_g4	2.01	0.00314	0.0414	yes	up	Cysteine-rich RLK (RECEPTOR-like protein kinase) 8 [Theobroma cacao]
c64483_g1	-1.63	0.00322	0.0423	yes	down	PREDICTED: wall-associated receptor kinase-like 20-like [Vitis vinifera]
c59058_g2	1.55	0.00323	0.0423	yes	up	PREDICTED: receptor-like serine/threonine-protein kinase ALE2-like [Vitis vinifera]
c59233_g1	-2.46	0.00326	0.0426	yes	down	Receptor protein kinase, putative [Theobroma cacao]
c65487_g2	-3.99	0.00327	0.0427	yes	down	PREDICTED: LRR receptor-like serine/threonine-protein kinase GSO2 [Phoenix dactylifera]
c59925_g1	1.46	0.00328	0.0428	yes	up	PREDICTED: probable inactive leucine-rich repeat receptor-like protein kinase At3g03770 [Vitis unnamed protein product [Vitis v
c65592_g1	-1.93	0.00329	0.0428	yes	down	PREDICTED: leucine-rich repeat receptor protein kinase EXS-like [Vitis vinifera]
c56161_g2	0.81	0.00332	0.043	no	up	serine/threonine-protein kinase [Camellia sinensis]
c50547_g2	-2.72	0.00332	0.0431	yes	down	Leucine-rich receptor-like protein kinase family protein [Theobroma cacao]
c63526_g4	-4.27	0.00337	0.0434	yes	down	PREDICTED: G-type lectin S-receptor-like serine/threonine-protein kinase RLK1 [Prunus mume]
c40837_g1	-2.32	0.00344	0.0439	yes	down	PREDICTED: probable receptor-like protein kinase At5g39020-like [Fragaria vesca subsp. vesca]
c45447_g1	1.51	0.0036	0.0452	yes	up	PREDICTED: serine/threonine-protein kinase OXI1-like [Phoenix dactylifera]
c61990_g1	-1.44	0.00381	0.047	yes	down	Leucine-rich receptor-like protein kinase family protein isoform 1 [Theobroma cacao]
c62361_g4	3.42	3.03e-12	1.84e-09	yes	up	Probable receptor protein kinase TMK1 [Arabidopsis thaliana]
c60800_g1	3.56	6.58e-10	2.14e-07	yes	up	LRR receptor-like serine/threonine-protein kinase ERECTA; AltName: Full=Protein QUANTITATIVE RESISTANCE TO PLECTOSPHAERELLA 1; AltName: Full=Protein
c66636_g2	2.74	6.6e-10	2.14e-07	yes	up	LRR receptor-like serine/threonine-protein kinase NIK3 [Arabidopsis thaliana]
c62361_g5	2.98	5.92e-09	1.4e-06	yes	up	Probable receptor protein kinase TMK1 [Arabidopsis thaliana]
c58822_g1	2.93	4.8e-08	8.68e-06	yes	up	Mitogen-activated protein kinase kinase kinase 2 [Arabidopsis thaliana]
c63260_g1	2.15	9.84e-08	1.57e-05	yes	up	Probable serine/threonine-protein kinase WNK11 [Arabidopsis thaliana]
c49153_g1	3.29	2.9e-07	3.76e-05	yes	up	Probable LRR receptor-like serine/threonine-protein kinase At4g20940 [Arabidopsis thaliana]
c56762_g1	3.75	1.56e-06	0.000148	yes	up	Probable LRR receptor-like serine/threonine-protein kinase At4g20940 [Arabidopsis thaliana]
c59708_g1	3.03	2.7e-06	0.000226	yes	up	Full=D-glycerate 3-kinase [Arabidopsis thaliana]
c60965_g1	3.36	5.71e-06	0.000412	yes	up	Probable receptor-like serine/threonine-protein kinase At5g57670 [Arabidopsis thaliana]
c58635_g1	2.65	8.32e-06	0.000547	yes	up	Leucine-rich repeat receptor kinase-like protein SRF3 [Arabidopsis thaliana]
c55958_g2	2.14	1.45e-05	0.000861	yes	up	Probable inactive receptor kinase At2g26730 [Arabidopsis thaliana]
c31325_g1	1.92	2.64e-05	0.00137	yes	up	Leucine-rich repeat receptor-like serine/threonine-protein kinase BAM1 [Arabidopsis thaliana]
c66661_g2	-2.02	2.93e-05	0.0015	yes	down	Probable receptor-like protein kinase At5g24010 [Arabidopsis thaliana]
c64002_g1	2.69	3.53e-05	0.00172	yes	up	Probable inactive receptor kinase At4g23740 [Arabidopsis thaliana]
c64973_g4	3.53	4.32e-05	0.00201	yes	up	Probable LRR receptor-like serine/threonine-protein kinase At2g24230 [Arabidopsis thaliana]
c58635_g3	2.49	4.48e-05	0.00206	yes	up	Leucine-rich repeat receptor kinase-like protein SRF3 [Arabidopsis thaliana]
c66580_g1	1.96	7.86e-05	0.00313	yes	up	Serine/threonine-protein kinase TOR [Arabidopsis thaliana]
c66795_g1	-3.59	8.29e-05	0.00324	yes	down	Probable LRR receptor-like serine/threonine-protein kinase At4g08850 [Arabidopsis thaliana]
c20119_g1	3.32	8.57e-05	0.00332	yes	up	Mitogen-activated protein kinase kinase kinase NPK1 [Nicotiana tabacum]
c63381_g2	-1.63	9.67e-05	0.00364	yes	down	LRR receptor-like serine/threonine-protein kinase HSL2 [Arabidopsis thaliana]
c54378_g4	1.91	0.000124	0.00435	yes	up	Probable inactive receptor kinase At2g26730 [Arabidopsis thaliana]
c60197_g1	1.86	0.000129	0.00447	yes	up	Proline-rich receptor-like protein kinase PERK9 [Arabidopsis thaliana]
c58725_g1	2.44	0.00013	0.0045	yes	up	Probable receptor protein kinase TMK1 [Arabidopsis thaliana]
c58161_g1	3.53	0.000156	0.00511	yes	up	Cysteine-rich receptor-like protein kinase 24 [Arabidopsis thaliana]
c58209_g1	-1.84	0.000186	0.00576	yes	down	CBL-interacting serine/threonine-protein kinase 9 [Arabidopsis thaliana]
c62781_g1	-1.82	0.000191	0.00588	yes	down	Serine/threonine-protein kinase Nek5 [Oryza sativa Japonica Group]
c61863_g4	-2.31	0.00022	0.00644	yes	down	Probable LRR receptor-like serine/threonine-protein kinase At4g08850 [Arabidopsis thaliana]
c66795_g3	-3.05	0.000276	0.00766	yes	down	Probable LRR receptor-like serine/threonine-protein kinase At4g08850 [Arabidopsis thaliana]
c60603_g3	1.72	0.00028	0.00773	yes	up	Probable LRR receptor-like serine/threonine-protein kinase At1g56140 [Arabidopsis thaliana]
c64958_g1	-1.61	0.000474	0.0115	yes	down	Receptor-like protein kinase FERONIA [Arabidopsis thaliana]
c60028_g4	-3.25	0.000528	0.0124	yes	down	G-type lectin S-receptor-like serine/threonine-protein kinase At1g11330 [Arabidopsis thaliana]
c66494_g2	1.78	0.000537	0.0125	yes	up	Wall-associated receptor kinase-like 1 [Arabidopsis thaliana]
c38639_g1	3.09	0.000553	0.0127	yes	up	Probable receptor protein kinase TMK1 [Arabidopsis thaliana]
c66980_g2	-1.91	0.000639	0.0141	yes	down	Putative leucine-rich repeat receptor-like serine/threonine-protein kinase At2g24130 [Arabidopsis thaliana]
c59014_g1	2.12	0.000705	0.015	yes	up	Phytosulfokine LRR receptor kinase 1 [Arabidopsis thaliana]
c62747_g2	-2.14	0.000789	0.0163	yes	down	G-type lectin S-receptor-like serine/threonine-protein kinase At1g34300 [Arabidopsis thaliana]
c66640_g4	2.31	0.00084	0.0171	yes	up	Serine/threonine-protein kinase Nek2; AltName [Oryza sativa Japonica Group]
c63805_g2	2.19	0.000859	0.0173	yes	up	Probable leucine-rich repeat receptor-like protein kinase At5g49770 [Arabidopsis thaliana]
c66996_g1	-1.78	0.000884	0.0177	yes	down	Phytosulfokine LRR receptor kinase 1 [Daucus carota]
c61994_g2	-2.77	0.000904	0.018	yes	down	G-type lectin S-receptor-like serine/threonine-protein kinase At1g11305 [Arabidopsis thaliana]
c52167_g1	-1.57	0.000935	0.0185	yes	down	Probable serine/threonine-protein kinase DDB_G0267514 [Dictyostelium discoideum]
c51792_g1	2.72	0.000986	0.0191	yes	up	Phosphoenolpyruvate carboxykinase [ATP]
c63414_g2	-1.75	0.001	0.0193	yes	down	Cysteine-rich receptor-like protein kinase 7 [Arabidopsis thaliana]
c61863_g1	-1.97	0.0012	0.0219	yes	down	Probable LRR receptor-like serine/threonine-protein kinase At4g08850 [Arabidopsis thaliana]
c55943_g7	1.73	0.0014	0.0245	yes	up	Leucine-rich repeat receptor-like serine/threonine-protein kinase BAM3 [Arabidopsis thaliana]
c57699_g3	-4.97	0.00162	0.0267	yes	down	Receptor-like protein kinase HAIKU2 [Arabidopsis thaliana]
c58368_g4	1.58	0.00169	0.0275	yes	up	Probable inactive receptor kinase At1g48480 [Arabidopsis thaliana]
c59626_g1	-2.6	0.00174	0.0281	yes	down	Cysteine-rich receptor-like protein kinase 10 [Arabidopsis thaliana]
c48917_g1	-3.57	0.00184	0.0292	yes	down	Probable leucine-rich repeat receptor-like protein kinase At1g35710 [Arabidopsis thaliana]
c46887_g4	1.28	0.00186	0.0293	yes	up	Probable serine/threonine-protein kinase At1g01540 [Arabidopsis thaliana]
c61429_g2	1.78	0.00192	0.03	yes	up	Probable inactive receptor kinase At5g67200 [Arabidopsis thaliana]
c55080_g2	1.99	0.00228	0.0337	yes	up	PTI1-like tyrosine-protein kinase 3 [Arabidopsis thaliana]
c26325_g1	2.58	0.00232	0.034	yes	up	Mitogen-activated protein kinase kinase kinase 3 [Arabidopsis thaliana]
c66609_g2	-3.32	0.00265	0.0372	yes	down	Probably inactive leucine-rich repeat receptor-like protein kinase At3g28040 [Arabidopsis thaliana]
c56813_g2	1.47	0.0028	0.0384	yes	up	Probable L-type lectin-domain containing receptor kinase VII.2 [Arabidopsis thaliana]
c37197_g1	-1.28	0.00288	0.0391	yes	down	Mitogen-activated protein kinase kinase 1 [Oryza sativa Japonica Group]
c64249_g1	-1.5	0.00296	0.0398	yes	down	Cysteine-rich receptor-like protein kinase 10 [Arabidopsis thaliana]
c64249_g2	-1.93	0.00353	0.0447	yes	down	Cysteine-rich receptor-like protein kinase 10 [Arabidopsis thaliana]
c56137_g2	-2.39	0.00363	0.0453	yes	down	Cysteine-rich receptor-like protein kinase 7 [Arabidopsis thaliana]
c35415_g1	2.72	0.00386	0.0474	yes	up	Probable receptor-like serine/threonine-protein kinase At5g57670 [Arabidopsis thaliana]
c44566_g1	3.93	0.00408	0.0491	yes	up	Somatic embryogenesis receptor kinase 2 [Arabidopsis thaliana]
c62550_g2	1.06	0.00129	0.023	yes	up	Protein tyrosine kinase [Arabidopsis thaliana]

## Sheet: Calcium signaling
Unigenes	logFC(CT/CK)	p-value	FDR	significant	regulate	Description
c55887_g3	3.11	3.14e-05	0.00158	yes	up	calcium-dependent protein kinase, partial [Lilium longiflorum]
c66505_g1	4.66	7.83e-22	2.61e-18	yes	up	Calmodulin-like protein 38 [Arabidopsis thaliana]
c42914_g1	3.61	2.75e-13	2.06e-10	yes	up	Probable calcium-binding protein CML10 [Oryza sativa Japonica Group]
c48548_g1	2.1	2.23e-05	0.0012	yes	up	PREDICTED: probable calcium-binding protein CML45-like [Fragaria vesca subsp. vesca]
c65757_g1	2.2	0.00297	0.0398	yes	up	PREDICTED: putative calcium-binding protein CML19 [Phoenix dactylifera]
c59040_g1	2.58	1.31e-06	0.000128	yes	up	calmodulin-binding motif [Vitis vinifera]
c60069_g1	2.84	2.06e-05	0.00113	yes	up	calmodulin-binding motif [Theobroma cacao]
c62530_g1	1.86	0.000208	0.00621	yes	up	calmodulin-binding motif [Vitis vinifera]
c50847_g2	1.71	0.000237	0.0068	yes	up	calmodulin-binding protein homolog [Oryza sativa Japonica Group]
c59040_g2	3.06	0.000948	0.0186	yes	up	calmodulin-binding family protein [Populus trichocarpa]
c50263_g1	1.22	0.00176	0.0283	yes	up	calmodulin-binding motif [Phoenix dactylifera]
c58464_g1	1.54	0.00248	0.0356	yes	up	calmodulin-binding motif [Jatropha curcas]
c46181_g2	3.22	0.0036	0.0452	yes	up	calmodulin-binding motif [Vitis vinifera]
c53516_g1	2.26	9.11e-10	2.78e-07	yes	up	CBL-interacting serine/threonine-protein kinase, putative [Ricinus communis]
c61236_g1	1.73	8.75e-07	9.36e-05	yes	up	PREDICTED: CBL-interacting protein kinase 18-like [Phoenix dactylifera]
c61236_g2	1.38	8.28e-05	0.00324	yes	up	CBL-interacting protein kinase 18 [Oryza sativa Japonica Group]

## Sheet: ROS scavenging
Unigenes	logFC(CT/CK)	p-value	FDR	significant	regulate	Description
c16401_g1	2.15	0.000456	0.0111	yes	up	PREDICTED: probable L-ascorbate peroxidase 4 [Phoenix dactylifera]
c60111_g1	-3.59	1.88e-11	9.44e-09	yes	down	PREDICTED: peroxidase 4 [Vitis vinifera]
c4043_g1	4.51	1.98e-06	0.000176	yes	up	Peroxidase 66 precursor, putative [Ricinus communis]
c58388_g1	-3.08	8.07e-06	0.000536	yes	down	peroxidase [Populus alba]
c56553_g3	4.5	6.33e-05	0.00269	yes	up	PREDICTED: peroxidase 19 [Phoenix dactylifera]
c52526_g1	-4.35	0.000241	0.00689	yes	down	PREDICTED: peroxidase 11 [Vitis vinifera]
c52904_g1	3.95	0.00125	0.0226	yes	up	PREDICTED: peroxidase 72-like [Phoenix dactylifera]
c56323_g1	1.81	0.00142	0.0247	yes	up	PREDICTED: peroxidase 3 [Vitis vinifera]
c59808_g1	-1.22	0.00157	0.0262	yes	down	peroxidase precursor [Corylus avellana]
c34010_g2	3.5	0.00191	0.0298	yes	up	peroxidase 2 [Eucalyptus pilularis]
c42717_g1	3.87	0.0033	0.0429	yes	up	PREDICTED: peroxidase 46 isoform 1 [Vitis vinifera]
c73799_g1	1.8	0.00419	0.05	yes	up	Glutathione peroxidase 2 [Theobroma cacao]
c65949_g2	-3.5	6.38e-06	0.000449	yes	down	Peroxidase 25 [Arabidopsis thaliana]
c56553_g1	3.52	0.000119	0.00422	yes	up	Peroxidase 19 [Arabidopsis thaliana]
c52526_g2	-6.83	0.00244	0.0352	yes	down	Peroxidase 11 [Arabidopsis thaliana]
c25056_g1	-2.47	3.16e-07	4.01e-05	yes	down	PREDICTED: probable glutathione S-transferase [Vitis vinifera]
c54784_g1	3.22	3.63e-07	4.49e-05	yes	up	glutathione S-transferase family protein [Populus trichocarpa]
c63697_g1	-1.47	0.000433	0.0107	yes	down	PREDICTED: probable glutathione S-transferase [Vitis vinifera]
c14712_g1	4.09	0.00363	0.0454	yes	up	PREDICTED: glutathione transferase GST 23-like [Phoenix dactylifera]
c73799_g1	1.8	0.00419	0.05	yes	up	Glutathione peroxidase 2 [Theobroma cacao]
c65637_g2	6.63	4.04e-08	7.48e-06	yes	up	polyphenol oxidase [Ziziphus jujuba]
c66478_g2	-5.28	9.75e-08	1.56e-05	yes	down	Polyphenol oxidase, chloroplastic [Vitis vinifera]
c65979_g4	-3.06	6.47e-06	0.000452	yes	down	PREDICTED: polyphenol oxidase, chloroplastic-like [Phoenix dactylifera]
c76615_g1	-8.81	2.4e-05	0.00127	yes	down	Polyphenol oxidase [Ziziphus jujuba]
c61764_g1	2.88	0.00245	0.0353	yes	up	PREDICTED: polyphenol oxidase, chloroplastic-like [Phoenix dactylifera]
c27665_g1	2.15	3.96e-06	0.000307	yes	up	Glutaredoxin-C9 [Arabidopsis thaliana]
c74340_g1	-1.26	0.00403	0.0488	yes	down	PREDICTED: Glutaredoxin [Solanum tuberosum]
c65548_g1	3.25	2.62e-08	5.18e-06	yes	up	TPR repeat-containing thioredoxin TTL4 [Arabidopsis thaliana]
c31108_g1	-1.41	0.000295	0.00808	yes	down	thioredoxin h family protein [Populus trichocarpa]
c53510_g1	1.87	0.000564	0.0128	yes	up	Thioredoxin reductase [Ricinus communis]
c35004_g1	-1.63	0.000792	0.0163	yes	down	NADPH-dependent thioredoxin reductase A [Oryza sativa Japonica Group]
c61440_g1	2.31	0.00225	0.0334	yes	up	Tetratricopetide-repeat thioredoxin-like 1 isoform 1 [Theobroma cacao]
c65037_g1	-0.97	0.00335	0.0432	no	down	PREDICTED: thioredoxin-like 1-2, chloroplastic [Phoenix dactylifera]
c48420_g2	2.09	0.00362	0.0453	yes	up	PREDICTED: TPR repeat-containing thioredoxin TTL1-like [Vitis vinifera]
c51952_g2	3.49	9.81e-07	0.000103	yes	up	Probable polyamine oxidase 5 [Arabidopsis thaliana]
c51952_g1	3.07	0.0002	0.00607	yes	up	Probable polyamine oxidase 5 [Arabidopsis thaliana]
