# Supplementary material for: De novo transcriptome sequencing and gene expression profiling of Magnolia wufengensis in response to cold stress
Source: BMC Plant Biol. 2019 Jul 18;19:321. doi: 10.1186/s12870-019-1933-5 (PMC6637634; doi:10.1186/s12870-019-1933-5)
Supplement: Supplementary file 4 — Table S4. Differentially expressed transcription factors (TFs) in response to cold treatment of Magnolia wufengensis leaves. (XLSX 21 kb) [file 12870_2019_1933_MOESM4_ESM.xlsx]

## Sheet: Sheet1
Unigenes ID	CK_mean_fpkm	CT_mean_fpkm	logFC(CT/CK)	p-value	FDR	significant	regulate	Description	TF family
c46349_g1	0.48	4.75	3.06	0.0013	0.0232	yes	up	ethylene responsive transcription factor 1a [Prunus salicina]	ERF
c36892_g1	135.71	463.83	1.77	6.42e-06	0.000449	yes	up	Ethylene-responsive transcription factor 5 [Morus notabilis]	ERF
c43484_g1	2.11	11.66	2.41	0.00122	0.0221	yes	up	dehydration responsive element binding transcription factor [Morus notabilis]	ERF
c19991_g1	0.32	2.45	2.61	0.00335	0.0433	yes	up	PREDICTED: ethylene-responsive transcription factor ERF014-like [Phoenix dactylifera]	ERF
c54506_g1	16.17	272.01	4.06	4.18e-21	1.3e-17	yes	up	PREDICTED: ethylene-responsive transcription factor 5-like [Vitis vinifera]	ERF
c47639_g1	1.8	70.93	5.22	4.74e-12	2.7e-09	yes	up	CBF-like transcription factor [Cocos nucifera]	ERF
c32202_g1	1.96	6.96	1.78	0.000844	0.0171	yes	up	PREDICTED: ethylene-responsive transcription factor CRF4-like [Solanum lycopersicum]	ERF
c39310_g1	0.3	4.43	3.51	0.0014	0.0244	yes	up	PREDICTED: ethylene-responsive transcription factor WIN1-like [Phoenix dactylifera]	ERF
c47465_g1	12.12	0.39	-4.65	1.58e-08	3.34e-06	yes	down	PREDICTED: ethylene-responsive transcription factor 1B-like [Phoenix dactylifera]	ERF
c45233_g2	1.33	18.13	3.67	0.000122	0.00429	yes	up	PREDICTED: ethylene-responsive transcription factor 11-like [Phoenix dactylifera]	ERF
c45669_g1	6.72	55.68	3.03	1.77e-05	0.000998	yes	up	PREDICTED: ethylene-responsive transcription factor ERF109-like [Malus domestica]	ERF
c64671_g1	10.05	461.28	5.51	1.05e-11	5.49e-09	yes	up	CBF-like transcription factor 1 [Rhapidophyllum hystrix]	ERF
c39258_g1	231.53	898.48	1.96	7.01e-06	0.000476	yes	up	Ethylene-responsive transcription factor 4 [Vitis vinifera]	ERF
c63933_g1	22.63	5.31	-2.07	0.00129	0.0231	yes	down	dehydration-responsive element binding protein 6 [Glycine max]	ERF
c60389_g1	8.09	76.66	3.23	3.24e-13	2.36e-10	yes	up	AP2/ERF domain-containing transcription factor [Vitis vinifera]	ERF
c1741_g1	1.18	0.03	-3.33	0.00022	0.00646	yes	down	Ethylene-responsive transcription factor ERF062 [Arabidopsis thaliana]	ERF
c50370_g1	1.6	0.13	-2.91	0.00117	0.0216	yes	down	recG [Phoenix dactylifera]	RAV
c31651_g2	0.03	0.85	2.92	0.00309	0.041	yes	up	hypothetical protein EMIHUDRAFT_314476 [Emiliania huxleyi CCMP1516]	AP2
c66365_g4	0	2.03	4.41	0.00412	0.0495	yes	up	PREDICTED: AP2-like ethylene-responsive transcription factor ANT-like [Vitis vinifera]	AP2
c40538_g1	0.18	4.19	3.92	0.00202	0.0311	yes	up	AP2-like ethylene-responsive transcription factor AIL5, putative [Theobroma cacao]	AP2
c56583_g1	432.72	147.32	-1.55	0.00147	0.0253	yes	down	PREDICTED: transcription factor bHLH35 [Vitis vinifera]	bHLH
c43947_g2	0.89	6.34	2.7	0.000158	0.00516	yes	up	PREDICTED: transcription factor bHLH70-like [Vitis vinifera]	bHLH
c59603_g1	15.25	47.68	1.64	0.000132	0.00454	yes	up	PREDICTED: transcription factor bHLH48-like [Phoenix dactylifera]	bHLH
c42250_g1	61.82	16.36	-1.91	0.00132	0.0234	yes	down	PREDICTED: transcription factor MYC4 [Vitis vinifera]	bHLH
c47454_g1	81.57	22.13	-1.88	0.000121	0.00428	yes	down	PREDICTED: transcription factor bHLH147 [Vitis vinifera]	bHLH
c53508_g1	43.51	11.63	-1.89	0.000732	0.0155	yes	down	bHLH transcriptional factor [Coptis japonica]	bHLH
c61280_g1	0.26	8.5	4.59	2.32e-06	0.0002	yes	up	PREDICTED: transcription factor bHLH70-like [Vitis vinifera]	bHLH
c59143_g1	15.85	1.78	-3.09	3.44e-05	0.00168	yes	down	bHLH transcriptional factor [Coptis japonica]	bHLH
c54495_g2	86.93	260.94	1.58	7.1e-05	0.00292	yes	up	PREDICTED: transcription factor UNE10-like [Vitis vinifera]	bHLH
c55571_g1	10.45	28.94	1.46	0.00242	0.0351	yes	up	PREDICTED: transcription factor bHLH120 [Vitis vinifera]	bHLH
c45287_g2	2.17	9.74	2.12	0.0018	0.0287	yes	up	PREDICTED: transcription factor UNE10-like, partial [Oryza brachyantha]	bHLH
c34749_g2	0	2.13	4.48	0.00147	0.0253	yes	up	PREDICTED: transcription factor bHLH96-like [Vitis vinifera]	bHLH
c43947_g1	1.12	7.44	2.63	4.21e-05	0.00197	yes	up	Transcription factor FAMA [Amborella trichopoda]	bHLH
c66788_g1	3.97	10.19	1.34	0.00161	0.0267	yes	up	Transcription factor bHLH49 [Populus trichocarpa]	bHLH
c48488_g1	21.91	70.6	1.68	0.0018	0.0287	yes	up	hypothetical protein VITISV_005183 [Vitis vinifera]	bHLH
c45287_g1	1.2	12.69	3.3	0.000116	0.00415	yes	up	Basic helix-loop-helix protein 49 [Phaseolus vulgaris]	bHLH
c49245_g1	14.36	40.03	1.47	0.000166	0.00535	yes	up	Cryptochrome-interacting basic-helix-loop-helix 1, putative isoform 1 [Theobroma cacao]	bHLH
c64493_g10	30.6	4.84	-2.64	1.43e-07	2.13e-05	yes	down	hypothetical protein JCGZ_05431 [Jatropha curcas]	bHLH
c56341_g2	19.35	8.07	-1.25	0.00381	0.047	yes	down	hypothetical protein L484_023250 [Morus notabilis]	bHLH
c55863_g1	5.7	0.66	-2.93	4.02e-06	0.000311	yes	down	hypothetical protein VITISV_026466 [Vitis vinifera]	bHLH
c41693_g1	1.37	0.19	-2.36	0.00389	0.0477	yes	down	PREDICTED: probable WRKY transcription factor 47-like [Vitis vinifera]	WRKY
c66854_g3	221.57	40.85	-2.44	0.000579	0.013	yes	down	WRKY transcription factor 11 [Jatropha curcas]	WRKY
c44517_g1	33.41	105.66	1.66	0.000511	0.0121	yes	up	PREDICTED: probable WRKY transcription factor 53 [Phoenix dactylifera]	WRKY
c50430_g1	25.93	211.9	3.03	6.41e-12	3.52e-09	yes	up	WRKY transcription factor, putative [Ricinus communis]	WRKY
c60518_g2	5.56	0.27	-3.93	0.000128	0.00446	yes	down	PREDICTED: WRKY transcription factor 18-like [Vitis vinifera]	WRKY
c53452_g1	196.62	8.13	-4.58	7.17e-07	7.96e-05	yes	down	PREDICTED: probable WRKY transcription factor 40 [Phoenix dactylifera]	WRKY
c39930_g3	7.68	0.98	-2.85	0.000568	0.0129	yes	down	WRKY transcription factor 23 [Jatropha curcas]	WRKY
c39930_g1	55.84	8.45	-2.71	2.45e-05	0.00129	yes	down	PREDICTED: probable WRKY transcription factor 48 [Vitis vinifera]	WRKY
c43268_g1	87.36	38.95	-1.16	0.00303	0.0404	yes	down	Probable WRKY transcription factor 35 [Eucalyptus grandis]	WRKY
c50430_g2	41.97	305.72	2.86	9.58e-11	3.75e-08	yes	up	WRKY DNA-binding protein 33 [Arabidopsis thaliana]	WRKY
c54507_g1	84.97	267.71	1.65	0.00333	0.0431	yes	up	WRKY DNA-binding protein 70, putative isoform 1 [Theobroma cacao]	WRKY
c64529_g8	1.96	6.75	1.74	0.00165	0.0271	yes	up	R2R3-MYB transcription factor MYB2 [Epimedium sagittatum]	MYB
c43106_g1	32.6	75.76	1.21	0.00264	0.0371	yes	up	r2r3-myb transcription factor, putative [Ricinus communis]	MYB
c9119_g1	1.15	0	-3.65	0.00221	0.033	yes	down	r2r3-myb transcription factor, putative [Ricinus communis]	MYB
c61087_g3	11.9	2.87	-2.02	0.00191	0.0299	yes	down	Transcription factor MYB32 [Arabidopsis thaliana]	MYB
c41539_g2	3.55	0.35	-3.03	0.00283	0.0387	yes	down	Transcription factor RAX3 [Arabidopsis thaliana]	MYB
c16951_g1	0.36	16.68	5.18	8.32e-06	0.000547	yes	up	PREDICTED: myb-related protein Zm1-like [Phoenix dactylifera]	MYB
c62549_g8	7.13	36.3	2.33	2.23e-06	0.000195	yes	up	Myb domain protein 33, putative isoform 3 [Theobroma cacao]	MYB
c42023_g1	2.87	0.21	-3.25	1.06e-05	0.000669	yes	down	Transcription repressor MYB4 [Arabidopsis thaliana]	MYB
c61087_g4	67.23	3.95	-4.06	6.46e-05	0.00272	yes	down	Myb-related protein Myb4 [Oryza sativa Japonica Group]	MYB
c32221_g1	47.74	11.13	-2.09	2.94e-06	0.000242	yes	down	Myb-related protein R1 [Jatropha curcas]	MYB
c42265_g1	10.33	2.49	-2.01	0.000852	0.0172	yes	down	PREDICTED: NAC transcription factor 25-like [Phoenix dactylifera]	NAC
c21211_g1	0.88	3.97	2.05	0.00248	0.0356	yes	up	transcription factor [Populus trichocarpa]	NAC
c55799_g1	0.09	1.89	3.36	5.22e-05	0.0023	yes	up	NAC domain-containing protein 78 [Arabidopsis thaliana]	NAC
c63319_g3	11.38	30.61	1.42	0.00017	0.00543	yes	up	HECT domain and RCC1-like domain-containing protein 2 [Mus musculus]	NAC
c38094_g1	0.31	1.71	2.13	0.00172	0.0278	yes	up	Protein Brevis radix-like 2 [Arabidopsis thaliana]	NAC
c55314_g3	0.37	2.03	2.19	0.000172	0.00546	yes	up	Probable E3 ubiquitin-protein ligase HERC1 [Vitis vinifera]	NAC
c63067_g1	0.58	2.35	1.84	0.00247	0.0355	yes	up	Regulator of chromosome condensation and BTB doma [Prunus mume]	NAC
c61816_g2	87.7	17.58	-2.31	0.000782	0.0162	yes	down	PREDICTED: heat stress transcription factor A-6b [Prunus mume]	HSF
c35581_g2	23.92	4.34	-2.44	0.000556	0.0127	yes	down	PREDICTED: heat stress transcription factor B-2b-like isoform X1 [Citrus sinensis]	HSF
c65088_g3	58.86	9.71	-2.59	9.23e-08	1.5e-05	yes	down	Heat shock transcription factor A2 isoform 2, partial [Theobroma cacao]	HSF
c61816_g1	205.72	16.98	-3.59	9.13e-08	1.48e-05	yes	down	Heat stress transcription factor A-2b [Theobroma cacao]	HSF
c21764_g1	0.11	1.81	3.17	0.000993	0.0192	yes	up	Heat stress transcription factor B-4 [Jatropha curcas]	HSF
c34901_g1	24.27	7.07	-1.77	0.00255	0.0363	yes	down	DNA binding protein, putative isoform 1 [Theobroma cacao]	HSF
c43999_g1	7.87	1.16	-2.67	0.000943	0.0185	yes	down	Heat stress transcription factor B-4 [Lotus japonicus]	HSF
c36137_g1	2.73	20.82	2.88	0.00401	0.0487	yes	up	PREDICTED: transcription factor RF2b-like [Cucumis melo]	bZIP
c45515_g1	5.72	25.9	2.16	0.000217	0.00639	yes	up	PREDICTED: transcription factor HY5-like isoform X2 [Phoenix dactylifera]	bZIP
c64194_g2	1.46	5.2	1.77	0.00222	0.0331	yes	up	Transcription factor RF2b [Morus notabilis]	bZIP
c45965_g2	0.89	22.55	4.52	1.25e-05	0.000761	yes	up	Transcription factor RF2b [Vitis vinifera]	bZIP
c64632_g4	162.48	476.8	1.55	0.000175	0.00552	yes	up	PREDICTED: ocs element-binding factor 1-like [Phoenix dactylifera]	bZIP
c64632_g1	92.45	227.6	1.3	0.00114	0.0211	yes	up	PREDICTED: ocs element-binding factor 1-like [Phoenix dactylifera]	bZIP
c64657_g1	1.32	9.95	2.83	0.000199	0.00605	yes	up	AGAP002737-PA [Anopheles gambiae str. PEST]	MYB_related
c59261_g1	5.48	20.04	1.85	0.00122	0.0221	yes	up	PREDICTED: transcription factor MYB1R1-like [Phoenix dactylifera]	MYB_related
c47387_g1	5.61	1.66	-1.7	0.00173	0.028	yes	down	Myb transcription factor LHY/CCA1-like 1 [Arabidopsis thaliana]	MYB_related
c61179_g1	19.54	152.32	2.96	1.96e-08	4.08e-06	yes	up	Transcription factor MYB1R1 [Solanum tuberosum]	MYB_related
c43546_g2	1.95	14.25	2.81	0.000249	0.00707	yes	up	Homeodomain transcription factor HOX11 [Theobroma cacao]	HD-ZIP
c61350_g3	3.48	13.64	1.94	0.000325	0.00867	yes	up	Homeodomain transcription factor ATHB-15 [Vitis vinifera]	HD-ZIP
c61115_g5	25.81	3.93	-2.68	0.000886	0.0177	yes	down	Homeodomain transcription factor ATHB-7 [Arabidopsis thaliana]	HD-ZIP
c6001_g1	0.47	6.46	3.51	0.000392	0.00996	yes	up	Homeodomain transcription factor ATHB-40 [Ricinus communis]	HD-ZIP
c54348_g3	123.27	29.55	-2.06	5.03e-07	5.87e-05	yes	down	Homeobox-leucine zipper protein ATHB-6 [Jatropha curcas]	HD-ZIP
c51859_g1	409.4	187.59	-1.13	0.00342	0.0437	yes	down	PREDICTED: homeobox-leucine zipper protein ATHB-6-like [Solanum tuberosum]	HD-ZIP
c55043_g1	2.47	6.78	1.42	0.00405	0.049	yes	up	PREDICTED: formin-like protein 1-like [Vitis vinifera]	TCP
c47378_g1	4.69	21.84	2.2	0.000111	0.00403	yes	up	PREDICTED: transcription factor TCP14-like isoform 2 [Vitis vinifera]	TCP
c47378_g2	6.53	32.27	2.29	0.000471	0.0114	yes	up	PREDICTED: transcription factor TCP15-like [Vitis vinifera]	TCP
c75627_g1	1.1	3.76	1.69	0.00228	0.0337	yes	up	Transcription factor TEOSINTE BRANCHED 1 [Zea mays]	TCP
c44220_g1	38.13	92.82	1.28	0.000676	0.0146	yes	up	Transcription factor TCP9 [Arabidopsis thaliana]	TCP
c39133_g1	0.09	0.82	2.29	0.00259	0.0366	yes	up	PREDICTED: scarecrow-like protein 18 [Vitis vinifera]	GRAS
c20957_g1	0.07	0.92	2.59	0.00219	0.0328	yes	up	hypothetical protein VITISV_023622 [Vitis vinifera]	GRAS
c50177_g1	0.3	1.95	2.37	0.00196	0.0305	yes	up	GRAS family transcription factor [Theobroma cacao]	GRAS
c38547_g2	0.79	4.57	2.39	0.00279	0.0384	yes	up	GRAS family transcription factor [Phoenix dactylifera]	GRAS
c60118_g5	9.3	2.33	-1.95	0.00104	0.0199	yes	down	putative reverse transcriptase family member [Malus domestica]	C2H2
c63532_g1	2.5	5.78	1.18	0.00123	0.0222	yes	up	PREDICTED: uncharacterized protein LOC103417687 [Malus domestica]	C2H2
c53513_g1	0.3	5.55	3.84	6.23e-05	0.00265	yes	up	BTB/POZ and TAZ domain-containing protein 1 [Morus notabilis]	C2H2
c58209_g1	444.25	124.42	-1.84	0.000186	0.00576	yes	down	unnamed protein product [Vitis vinifera]	C2H2
c52676_g1	143.35	59.39	-1.27	0.00409	0.0493	yes	down	potassium uptake transporter KUP8 [Elaeis guineensis]	NF-X1
c66111_g1	4.27	33.16	2.93	0.00164	0.0269	yes	up	KUP2 [Vitis vinifera]	NF-X1
c61577_g1	126.8	43.32	-1.55	0.000204	0.00616	yes	down	K+ uptake transporter 3 isoform 1 [Theobroma cacao]	NF-X1
c54675_g2	0.24	1.51	2.27	0.00262	0.0368	yes	up	Transcription activator GRF4 [Arabidopsis thaliana]	GRF
c31766_g1	0.92	6.65	2.73	0.00104	0.0198	yes	up	Transcription activator GRF1 [Arabidopsis thaliana]	GRF
c59149_g2	2.52	12.63	2.28	0.000315	0.00847	yes	up	Transcription activator GRF6 [Oryza sativa Japonica Group]	GRF
c57838_g1	12.15	67.78	2.47	0.00158	0.0263	yes	up	hypothetical protein AMTR_s00061p00142700 [Amborella trichopoda]	G2-like
c65492_g1	0.24	5.95	4.13	0.000102	0.00381	yes	up	RNA-binding protein SEB-4 [Danio rerio]	G2-like
c36483_g1	0.96	18.37	4.13	0.000203	0.00612	yes	up	hypothetical protein AMTR_s00024p00164620 [Amborella trichopoda]	_
