# Supplementary material for: De novo transcriptome sequencing and gene expression profiling of Magnolia wufengensis in response to cold stress
Source: BMC Plant Biol. 2019 Jul 18;19:321. doi: 10.1186/s12870-019-1933-5 (PMC6637634; doi:10.1186/s12870-019-1933-5)
Supplement: Supplementary file 5 — Table S5. Lipid metabolism-related genes that were differentially expressed during cold treatment. (XLSX 21 kb) [file 12870_2019_1933_MOESM5_ESM.xlsx]

## Sheet: Sheet1
Unigenes	CK_mean_fpkm	CT_mean_fpkm	logFC(CT/CK)	p-value	FDR	significant	regulate	Description	Fuction categories
c22000_g1	2.91	0.12	-3.81	0.000958	0.0187	yes	down	GDSL-motif lipase/hydrolase family protein [Populus trichocarpa]	lipid metabolic process
c49300_g1	3.34	0.21	-3.48	8.45e-05	0.00328	yes	down	hypothetical protein CICLE_v10025863mg [Citrus clementina]	lipid metabolic process
c71217_g1	14.97	1.62	-3.13	0.00172	0.0279	yes	down	PREDICTED: GDSL esterase/lipase At1g74460-like [Malus domestica]	lipid metabolic process
c55857_g1	4.15	0.29	-3.44	0.000181	0.00565	yes	down	PREDICTED: GDSL esterase/lipase At5g37690-like [Malus domestica]	lipid metabolic process
c24762_g1	13.21	34.14	1.36	0.0016	0.0265	yes	up	hypothetical protein MIMGU_mgv1a012192mg [Erythranthe guttata]	lipid metabolic process
c64412_g7	8.82	53.32	2.58	6.87e-05	0.00285	yes	up	PREDICTED: GDSL esterase/lipase At5g45670-like [Phoenix dactylifera]	lipid metabolic process
c51965_g1	0.25	177.03	8.97	5.53e-13	3.85e-10	yes	up	zinc finger protein, putative [Ricinus communis]	lipid metabolic process
c45075_g1	0	2.59	4.75	0.00147	0.0252	yes	up	PREDICTED: GDSL esterase/lipase At1g33811 [Phoenix dactylifera]	lipid metabolic process
c47451_g1	0.06	9	5.84	1.7e-05	0.000964	yes	up	hypothetical protein EUGRSUZ_F02958 [Eucalyptus grandis]	lipid metabolic process
c32531_g1	0	1.88	4.3	3.55e-05	0.00172	yes	up	PREDICTED: GDSL esterase/lipase At1g71691-like [Vitis vinifera]	lipid metabolic process
c56748_g1	73.95	464.18	2.65	0.000536	0.0125	yes	up	hypothetical protein AMTR_s00136p00069360 [Amborella trichopoda]	lipid metabolic process
c57793_g1	16.98	50.7	1.57	0.000153	0.00504	yes	up	PREDICTED: aspartic proteinase A1-like isoform X1 [Malus domestica]	lipid metabolic process
c57459_g1	3.62	20.37	2.46	4.26e-05	0.00199	yes	up	PREDICTED: patatin group A-3-like [Vitis vinifera]	lipid metabolic process
c52685_g2	4.46	32.56	2.84	4.1e-05	0.00193	yes	up	zinc finger protein, putative [Ricinus communis]	lipid metabolic process
c53778_g1	6.37	17.37	1.43	0.00404	0.0489	yes	up	PREDICTED: GDSL esterase/lipase At5g45920 [Phoenix dactylifera]	lipid metabolic process
c56739_g1	16.99	90.3	2.4	1.65e-05	0.000943	yes	up	hypothetical protein EUGRSUZ_A01086 [Eucalyptus grandis]	lipid metabolic process
c57336_g1	0.18	53.84	7.57	2.07e-08	4.28e-06	yes	up	PREDICTED: GDSL esterase/lipase At5g33370-like [Phoenix dactylifera]	lipid metabolic process
c52685_g1	1.72	19.43	3.42	7.41e-05	0.00301	yes	up	PREDICTED: GDSL esterase/lipase At5g45950-like isoform 1 [Vitis vinifera]	lipid metabolic process
c56026_g1	0.05	1.72	3.58	4.75e-05	0.00215	yes	up	GDSL-motif lipase/hydrolase family protein [Populus trichocarpa]	lipid metabolic process
c41128_g1	0	7.06	6.16	6.98e-07	7.78e-05	yes	up	PREDICTED: GDSL esterase/lipase At1g33811 [Vitis vinifera]	lipid metabolic process
c51175_g1	0	3.48	5.16	2.35e-09	6.34e-07	yes	up	PREDICTED: 3-ketoacyl-CoA synthase 6-like [Glycine max]	lipid biosynthetic process
c16953_g1	0	2.16	4.5	0.000248	0.00706	yes	up	PREDICTED: 3-ketoacyl-CoA synthase 12-like [Phoenix dactylifera]	lipid biosynthetic process
c55433_g1	9.36	57.91	2.62	2.57e-07	3.4e-05	yes	up	PREDICTED: 3-ketoacyl-CoA synthase 11 [Vitis vinifera]	fatty acid biosynthetic
c57497_g1	0.14	2.47	3.44	0.000348	0.00912	yes	up	hypothetical protein AMTR_s00001p00085970 [Amborella trichopoda]	fatty acid biosynthetic
c53579_g1	38.86	118.48	1.61	0.0003	0.00816	yes	up	PREDICTED: very-long-chain enoyl-CoA reductase-like [Phoenix dactylifera]	wax
c64491_g1	3.88	40.13	3.34	0.00399	0.0485	yes	up	hypothetical protein EUGRSUZ_C03177 [Eucalyptus grandis]	fatty acid biosynthetic
c46691_g1	22.82	67.17	1.55	3.9e-05	0.00185	yes	up	PREDICTED: 3-ketoacyl-CoA synthase 11 [Cucumis melo]	fatty acid biosynthetic
c46691_g2	19.41	66.44	1.77	0.00147	0.0253	yes	up	PREDICTED: 3-ketoacyl-CoA synthase 11 [Vitis vinifera]	fatty acid biosynthetic
c28859_g1	0	3.11	5.01	3.73e-05	0.0018	yes	up	3-ketoacyl-CoA synthase [Medicago truncatula]	fatty acid biosynthetic
c50916_g1	3.32	304.07	6.47	3.87e-09	9.75e-07	yes	up	3-ketoacyl-CoA synthase 5 [Gossypium raimondii]	fatty acid biosynthetic
c62501_g2	6.42	41.63	2.68	4.83e-07	5.66e-05	yes	up	hypothetical protein JCGZ_20426 [Jatropha curcas]	fatty acid biosynthetic
c46703_g1	2.44	28.1	3.47	0.000691	0.0149	yes	up	PREDICTED: 3-ketoacyl-CoA synthase 10-like [Phoenix dactylifera]	fatty acid biosynthetic
c52548_g2	118.54	311.56	1.39	0.000626	0.0138	yes	up	Fatty acid hydroxylase superfamily [Theobroma cacao]	wax
c58374_g2	20.24	360.84	4.15	2.9e-11	1.35e-08	yes	up	Fatty acid hydroxylase superfamily isoform 1 [Theobroma cacao]	wax
c61441_g3	4.16	16.29	1.94	0.000248	0.00704	yes	up	hypothetical protein CICLE_v10000007mg [Citrus clementina]	fatty acid biosynthetic
c18314_g1	4.58	31.91	2.77	0.00031	0.00837	yes	up	unnamed protein product [Vitis vinifera]	fatty acid biosynthetic
c10278_g2	0	0.74	3.07	0.00175	0.0282	yes	up	PREDICTED: protein WAX2-like [Brachypodium distachyon]	wax
c62501_g1	2.31	12.84	2.42	0.00245	0.0353	yes	up	beta-ketoacyl-ACP synthase I [Cocos nucifera]	fatty acid biosynthetic
c57563_g3	66.73	251.57	1.91	7.26e-05	0.00296	yes	up	3-ketoacyl-CoA synthase [Arachis hypogaea]	fatty acid biosynthetic
c55433_g2	9.27	48.71	2.38	0.000399	0.0101	yes	up	unnamed protein product [Coffea canephora]	suberin
c52548_g1	51.75	142.6	1.46	0.00091	0.0181	yes	up	PREDICTED: protein ECERIFERUM 3-like [Glycine max]	wax
c57665_g1	5.05	21.29	2.05	4.12e-05	0.00194	yes	up	fatty acid desaturase, putative [Ricinus communis]	fatty acid biosynthetic
c52999_g1	157.11	72.9	-1.11	0.00333	0.0431	yes	down	Enoyl-CoA hydratase/isomerase family [Theobroma cacao]	fatty acid biosynthetic
c59155_g2	2183.6	918.72	-1.25	0.00208	0.0316	yes	down	beta-carotene hydroxylase [Solanum lycopersicum]	fatty acid biosynthetic
c54453_g2	3.6	26.31	2.84	7.13e-05	0.00293	yes	up	PREDICTED: cytochrome P450 86A1 [Vitis vinifera]	suberin
c35023_g2	4.41	29.52	2.72	8.68e-05	0.00335	yes	up	Cytochrome P450, family 86, subfamily A, polypeptide 8 isoform 1 [Theobroma cacao]	fatty acid biosynthetic and metabolic
c63772_g1	6.1	41.9	2.76	6.93e-05	0.00286	yes	up	hypothetical protein EUGRSUZ_D01839 [Eucalyptus grandis]	fatty acid biosynthetic and metabolic
c35023_g1	3.87	40.76	3.37	4.4e-06	0.000335	yes	up	PREDICTED: cytochrome P450 86A2 [Vitis vinifera]	fatty acid biosynthetic and metabolic
c17475_g1	2.72	23.11	3.04	2.57e-05	0.00134	yes	up	PREDICTED: patatin-like protein 2, partial [Phoenix dactylifera]	oxylipin
c66811_g1	953.7	359.87	-1.41	3.26e-05	0.00162	yes	down	PREDICTED: linoleate 13S-lipoxygenase 2-1, chloroplastic-like [Phoenix dactylifera]	oxylipin
c58952_g1	359.27	94.3	-1.93	6.87e-06	0.000471	yes	down	hypothetical protein PRUPE_ppa001634mg [Prunus persica]	oxylipin
c66054_g1	1271.43	441.79	-1.52	3.09e-06	0.000251	yes	down	PREDICTED: linoleate 13S-lipoxygenase 2-1, chloroplastic-like [Fragaria vesca subsp. vesca]	oxylipin
c60616_g1	59.8	222.46	1.89	9.58e-06	0.000618	yes	up	PREDICTED: long chain acyl-CoA synthetase 1 [Vitis vinifera]	wax
c62040_g1	5.02	19.73	1.96	0.000104	0.00385	yes	up	hypothetical protein VITISV_042049 [Vitis vinifera]	cutin
c48891_g1	55.83	196.51	1.81	0.000165	0.00533	yes	up	Glycerol-3-phosphate acyltransferase 6 [Theobroma cacao]	cutin
c48891_g2	43.56	177.54	2.02	8.07e-05	0.00318	yes	up	PREDICTED: glycerol-3-phosphate acyltransferase 6 [Vitis vinifera]	cutin
c44410_g1	11.85	1.26	-3.14	0.000745	0.0157	yes	down	PREDICTED: glycerol-3-phosphate 2-O-acyltransferase 6 [Phoenix dactylifera]	cutin
c54423_g2	3.72	0.38	-2.99	0.00148	0.0253	yes	down	PREDICTED: glycerol-3-phosphate acyltransferase 5 [Vitis vinifera]	suberin
c51585_g1	2.9	0	-4.91	0.000221	0.00647	yes	down	hypothetical protein VITISV_016759 [Vitis vinifera]	suberin
c35544_g1	41.07	110.07	1.42	0.000207	0.00619	yes	up	hypothetical protein PRUPE_ppa008746mg [Prunus persica]	wax
c37626_g1	2.04	41.98	4.3	4.74e-10	1.61e-07	yes	up	PREDICTED: very-long-chain 3-oxoacyl-CoA reductase 1-like [Prunus mume]	wax
c64063_g4	59.78	16.63	-1.84	0.00237	0.0346	yes	down	PREDICTED: triacylglycerol lipase 2-like [Vitis vinifera]	cutin
c66521_g1	3.2	10.93	1.74	0.000171	0.00543	yes	up	cycloartenol synthase [Dioscorea zingiberensis]	cutin
c38120_g1	0.14	60.2	7.96	2.96e-13	2.19e-10	yes	up	unnamed protein product [Coffea canephora]	cutin
c40513_g1	0.12	1.49	2.88	0.00104	0.0198	yes	up	PREDICTED: omega-hydroxypalmitate O-feruloyl transferase-like [Vitis vinifera]	suberin
c47738_g1	1.34	14.31	3.33	3.86e-05	0.00184	yes	up	PREDICTED: cytochrome P450 86B1 [Vitis vinifera]	sterol
c49551_g1	5.84	0.74	-2.82	0.00348	0.0443	yes	down	PREDICTED: cytochrome P450 86A1 [Vitis vinifera]	sterol
c59337_g1	172.83	34.54	-2.32	0.000384	0.00981	yes	down	PREDICTED: omega-hydroxypalmitate O-feruloyl transferase-like [Vitis vinifera]	suberin
c60939_g4	79.67	253.99	1.67	5.85e-05	0.00252	yes	up	beta-D-galactosidase [Persea americana]	Glycerophospholipid metabolism
c60939_g2	43.53	157.52	1.85	0.000133	0.00457	yes	up	beta-D-galactosidase [Persea americana]	Glycerophospholipid metabolism
