# Supplementary material for: De novo transcriptome sequencing and gene expression profiling of Magnolia wufengensis in response to cold stress
Source: BMC Plant Biol. 2019 Jul 18;19:321. doi: 10.1186/s12870-019-1933-5 (PMC6637634; doi:10.1186/s12870-019-1933-5)
Supplement: Supplementary file 6 — Table S6. Differently-expressed genes involved in photosynthesis in response to cold treatment of Magnolia wufengensis. (XLSX 13 kb) [file 12870_2019_1933_MOESM6_ESM.xlsx]

## Sheet: Sheet1
Unigenes	CK_mean_fpkm	CT_mean_fpkm	logFC(CT/CK)	p-value	FDR	significant	regulate	Description
c66811_g1	953.7	359.87	-1.41	3.26e-05	0.00162	yes	down	PREDICTED: linoleate 13S-lipoxygenase 2-1, chloroplastic-like [Phoenix dactylifera]
c51419_g1	42.25	16.81	-1.32	0.000851	0.0172	yes	down	PREDICTED: CRS2-associated factor 1, chloroplastic-like [Phoenix dactylifera]
c45269_g1	2.59	0	-4.75	0.00151	0.0256	yes	down	PREDICTED: carbonic anhydrase, chloroplastic isoform X2 [Phoenix dactylifera]
c66054_g1	1271.43	441.79	-1.52	3.09e-06	0.000251	yes	down	PREDICTED: linoleate 13S-lipoxygenase 2-1, chloroplastic-like [Fragaria vesca subsp. vesca]
c62544_g1	1.73	0.23	-2.49	9.53e-05	0.00361	yes	down	hypothetical chloroplast RF2 [Tapiscia sinensis]
c64075_g1	312.72	96.44	-1.7	2.72e-05	0.0014	yes	down	PREDICTED: allene oxide synthase, chloroplastic [Phoenix dactylifera]
c66825_g1	52.03	13.12	-1.98	4.22e-06	0.000324	yes	down	hypothetical chloroplast RF2 [Liriodendron tulipifera]
c65256_g8	10.31	2.54	-1.98	0.000274	0.00761	yes	down	ATP synthase CF0 subunit IV (chloroplast) [Sansevieria trifasciata]
c62766_g2	2.92	0.56	-2.2	6.41e-05	0.00271	yes	down	PREDICTED: glycerol-3-phosphate acyltransferase, chloroplastic-like [Fragaria vesca subsp. vesca]
c40985_g1	7.44	0.25	-4.44	4.27e-06	0.000327	yes	down	PREDICTED: tryptophan synthase beta chain 2, chloroplastic-like [Citrus sinensis]
c65060_g5	197.12	63.62	-1.63	0.00221	0.033	yes	down	PREDICTED: granule-bound starch synthase 2, chloroplastic/amyloplastic-like [Vitis vinifera]
c66478_g2	30.31	0.68	-5.28	9.75e-08	1.56e-05	yes	down	Polyphenol oxidase, chloroplastic [Vitis vinifera]
c42229_g1	19.63	5.5	-1.82	0.00114	0.0211	yes	down	PREDICTED: psbQ-like protein 3, chloroplastic [Phoenix dactylifera]
c65979_g4	32.64	3.84	-3.06	6.47e-06	0.000452	yes	down	PREDICTED: polyphenol oxidase, chloroplastic-like [Phoenix dactylifera]
c65060_g3	253.02	102.73	-1.3	0.00232	0.034	yes	down	PREDICTED: granule-bound starch synthase 2, chloroplastic/amyloplastic-like [Vitis vinifera]
c64075_g2	443.43	131.38	-1.75	0.000193	0.00592	yes	down	Hydroperoxide lyase, putative isoform 1 [Theobroma cacao]
c54943_g1	118.75	52.73	-1.17	0.0031	0.0411	yes	down	Ubiquinol oxidase 4, chloroplastic/chromoplastic [Populus trichocarpa]
c52043_g2	93.79	26.97	-1.79	6.79e-05	0.00282	yes	down	allene oxide synthase [Camellia sinensis]
c52043_g1	89.1	20.78	-2.09	1.77e-06	0.000161	yes	down	Allene oxide synthase [Theobroma cacao]
c58952_g1	359.27	94.3	-1.93	6.87e-06	0.000471	yes	down	Linoleate 13S-lipoxygenase 2-1, chloroplastic[Solanum tuberosum]
c59155_g2	2183.6	918.72	-1.25	0.00208	0.0316	yes	down	beta-carotene hydroxylase [Solanum lycopersicum]
c66811_g2	592.5	176.01	-1.75	3.62e-06	0.000287	yes	down	Linoleate 13S-lipoxygenase 2-1, chloroplastic [Solanum tuberosum]
c61489_g8	310.89	73.23	-2.08	4.8e-07	5.65e-05	yes	down	Allene oxide cyclase 3, chloroplastic [Arabidopsis thaliana]
c52591_g1	13.17	0.77	-3.93	0.000109	0.00397	yes	down	hypothetical protein CICLE_v10019364mg [Citrus clementina]
c52591_g3	14.55	0.53	-4.54	0.000213	0.00631	yes	down	putative 9-cis-epoxycarotenoid dioxygenase [Chrysanthemum x morifolium]
c57946_g1	24.15	6.59	-1.86	8.13e-05	0.00319	yes	down	ATP-sulfurylase [Camellia sinensis]
c62854_g1	38	11.74	-1.69	0.00227	0.0336	yes	down	Pyridoxal-5\'-phosphate-dependent enzyme family protein isoform 1 [Theobroma cacao]
c49477_g1	24.62	10.38	-1.24	0.00268	0.0374	yes	down	Probable acyl-activating enzyme 16, chloroplastic; Flags: Precursor [Arabidopsis thaliana]
c52591_g4	14.11	1.5	-3.15	0.000566	0.0128	yes	down	hypothetical protein L484_021647 [Morus notabilis]
c41222_g1	388.39	156.57	-1.31	0.000567	0.0128	yes	down	PREDICTED: heat shock protein 83-like [Phoenix dactylifera]
c50222_g1	220.66	91.04	-1.28	0.00155	0.0261	yes	down	heat shock protein, putative [Ricinus communis]
c70049_g1	45.36	4.52	-3.3	0.00031	0.00836	yes	down	PREDICTED: uncharacterized protein LOC101243970 [Solanum lycopersicum]
c52999_g1	157.11	72.9	-1.11	0.00333	0.0431	yes	down	Enoyl-CoA hydratase/isomerase family [Theobroma cacao]
c45363_g1	1.34	0.11	-2.77	0.00324	0.0425	yes	down	ORF 143 [Glycine max]
c65843_g1	510	212.63	-1.26	0.00355	0.0448	yes	down	PREDICTED: phospholipase D alpha 1 [Phoenix dactylifera]
c60120_g2	10.68	1.19	-3.06	0.000278	0.0077	yes	down	hypothetical protein PRUPE_ppa024760mg, partial [Prunus persica]
c41549_g1	22.34	5.22	-2.08	0.00205	0.0314	yes	down	cytochome b5 [Olea europaea]
c51989_g2	156.48	29.43	-2.41	8e-08	1.33e-05	yes	down	TIP protein [Solanum tonoplast intrinsic protein 2;3 [Solanum lycopersicum]
c61274_g3	1.91	0.34	-2.2	0.00265	0.0372	yes	down	hypothetical protein CICLE_v10000764mg [Citrus clementina]
c31108_g1	3687.27	1384.76	-1.41	0.000295	0.00808	yes	down	thioredoxin h family protein [Populus trichocarpa]
c65269_g3	75.4	20.63	-1.86	0.000282	0.00778	yes	down	PREDICTED: 3-ketoacyl-CoA thiolase 2, peroxisomal isoform 1 [Vitis vinifera]
c22916_g2	601.75	235.51	-1.35	0.00354	0.0448	yes	down	metacaspase-5-like [Vitis metacaspase-5 [Vitis vinifera]
c64719_g2	11.68	4.63	-1.31	0.00184	0.0291	yes	down	unnamed protein product [Vitis vinifera]
c48930_g1	476.54	177.75	-1.42	0.00194	0.0302	yes	down	PREDICTED: uncharacterized protein LOC103332712 [Prunus mume]
c50631_g2	6.51	0.8	-2.88	0.00303	0.0403	yes	down	PREDICTED: light-regulated protein-like [Phoenix dactylifera]
c58835_g2	9.15	3.01	-1.57	0.00049	0.0117	yes	down	pyrophosphate-dependent phosphofructokinase [Hevea brasiliensis]
c66781_g2	10.14	1.83	-2.41	1.57e-05	0.000906	yes	down	PREDICTED: probable chlorophyll(ide) b reductase NYC1, chloroplastic isoform X1 [Phoenix dactylifera]
c51541_g1	4787.05	1504.92	-1.67	0.00241	0.0349	yes	down	PREDICTED: chlorophyll a-b binding protein 13, chloroplastic [Phoenix dactylifera]
c61894_g1	4.18	1.14	-1.79	0.00381	0.047	yes	down	photosystem I P700 apoprotein A1 [Liriodendron tulipifera]
c51792_g1	21.86	3.22	-2.72	0.000986	0.0191	yes	down	Phosphoenolpyruvate carboxylase [Morus notabilis]
