# Supplementary material for: De novo transcriptome sequencing and gene expression profiling of Magnolia wufengensis in response to cold stress
Source: BMC Plant Biol. 2019 Jul 18;19:321. doi: 10.1186/s12870-019-1933-5 (PMC6637634; doi:10.1186/s12870-019-1933-5)
Supplement: Supplementary file 7 — Table S7. Primer information. (XLSX 10 kb) [file 12870_2019_1933_MOESM7_ESM.xlsx]

## Sheet: Sheet1
DNA oligos used in qRT-PCR
Unigene	Direction	Sequence (5' to 3')
c53516_g1	Forward	TCCTGGTTCAAGAAATCGCTCC
	Reverse	CGACAGCGAGATGATGTGGAAA
c41246_g1	Forward	CATCGTCCCCAACTACGCATTC
	Reverse	GCGAAGTTAGGAGACCTGAAGC
c45942_g1	Forward	AAGACAAAGGTTATCTGGCGGA
	Reverse	TCACCATCTCCTTCCTTCTCGG
c21811_g1	Forward	TCCTCCTCCCTTTTCCCATACT
	Reverse	AACCATCTTCCCTTATCCCACA
c42813_g1	Forward	TGCTGCGGTACAAGAACATTGA
	Reverse	CGAGTGAAGGAGAAAGGGAGTT
c16951_g1	Forward	GTGAGGAAGAGGAAACCATAAT
	Reverse	ATTTGTCCCTTTCAGTGTAGCC
c66775_g2	Forward	TCACACAAGGGAAGGGAAACAG
	Reverse	TCATCGGTTGGTTCTTTGGGTA
c7624_g1	Forward	TTTTGCCAACCCTCTTGACCAT
	Reverse	ATGGAAGTAAGCGGTAGGGGAC
c61212_g1	Forward	TGCCAGAAGATGGAAAGGTTAC
	Reverse	TTTTGTCAAGAATGGGAAGTGC
c65637_g2	Forward	ACTTTGGAGACTTTGCTGGGAG
	Reverse	TGAGAAAAACCCCCGTTCGTGG
c8213_g1	Forward	ATGCAGCTAAGCTCATGTGCGAG
	Reverse	TTAGCAGTTGGGGAAAGGAGTG
c66478_g2	Forward	AAGACCAAGTCGGGTGTCAAAC
	Reverse	ACCTCATCGTCTTTCTCGCTCT
c45269_g1	Forward	CCCGTTTATGGTGTTTGCGTGC
	Reverse	CTGTGCCCGATCACTACAATAT
c42265_g1	Forward	GGTATTTTTTCACCCCCAGAGA
	Reverse	TCCAGTTAGTCTTGATGCCCTT
c58374_g2	Forward	CCAATGTGATGACAAGGACCAA
	Reverse	GAGAGGGGGGAAGATGCGAAAG
c57946_g1	Forward	CAAGCACAATAAGGAAGAACGA
	Reverse	TATCACTTCCAAATCCCCTCCA
