# Supplementary material for: De novo transcriptome sequencing and gene expression profiling of Magnolia wufengensis in response to cold stress
Source: BMC Plant Biol. 2019 Jul 18;19:321. doi: 10.1186/s12870-019-1933-5 (PMC6637634; doi:10.1186/s12870-019-1933-5)
Supplement: Supplementary file 8 — Table S8. Differentially expressed genes (DEGs) associated with membrane components. (XLSX 14 kb) [file 12870_2019_1933_MOESM8_ESM.xlsx]

## Sheet: Sheet1
Function	Gene ID	logFC(CT/CK)	p-value	FDR	significant	regulate
anchored component of plasma membrane	c36063_g1	2.24	2.3e-05	0.00123	yes	up
	c39674_g1	5.23	1.15e-08	2.6e-06	yes	up
	c46406_g1	2.14	6.26e-05	0.00266	yes	up
	c55065_g2	1.9	0.0017	0.0276	yes	up
	c63027_g1	1.96	0.00189	0.0296	yes	up
integral component of membrane	c10278_g2	3.07	0.00175	0.0282	yes	up
	c1386_g1	3.24	0.00107	0.0202	yes	up
	c15977_g1	1.55	0.00258	0.0365	yes	up
	c16659_g1	1.45	0.00197	0.0306	yes	up
	c19727_g1	1.96	0.000283	0.0078	yes	up
	c21409_g1	1.75	0.000732	0.0154	yes	up
	c24990_g1	1.15	0.00135	0.0238	yes	up
	c28019_g1	-2.16	0.00182	0.0289	yes	down
	c28391_g1	1.87	0.00105	0.0199	yes	up
	c28486_g1	3.3	0.00156	0.0261	yes	up
	c28909_g1	2.02	0.000648	0.0142	yes	up
	c29242_g1	1.8	0.00219	0.0328	yes	up
	c30858_g1	-2.09	0.00176	0.0283	yes	down
	c31325_g1	1.92	2.64e-05	0.00137	yes	up
	c34835_g1	4.9	8.19e-08	1.35e-05	yes	up
	c34858_g1	3.02	2.61e-06	0.000221	yes	up
	c34936_g1	3.65	1.65e-05	0.000943	yes	up
	c35850_g1	3.33	0.00397	0.0483	yes	up
	c65888_g4	-1.75	0.00241	0.0349	yes	down
	c65893_g1	-1.51	0.00163	0.0268	yes	down
	c66111_g1	2.93	0.00164	0.0269	yes	up
	c66636_g2	2.74	6.6e-10	2.14e-07	yes	up
	c36786_g2	3.42	0.00375	0.0465	yes	up
	c38105_g2	2.8	3.42e-05	0.00168	yes	up
	c38939_g1	4.68	1.72e-06	0.000158	yes	up
	c38968_g1	2.92	0.00112	0.0208	yes	up
	c41614_g1	3.06	2.44e-06	0.00021	yes	up
	c41931_g1	-3.65	0.000816	0.0167	yes	down
	c41931_g3	-4.13	1.94e-05	0.00108	yes	down
	c42813_g1	5.09	7.08e-06	0.000478	yes	up
	c42813_g2	4.45	3.15e-07	4.01e-05	yes	up
	c43763_g1	-3.32	1.09e-07	1.71e-05	yes	down
	c43953_g1	3.22	5.52e-05	0.00241	yes	up
	c44951_g1	3.77	3.12e-06	0.000253	yes	up
	c45528_g1	2.12	2.05e-05	0.00113	yes	up
	c45571_g2	1.81	0.00275	0.038	yes	up
	c45777_g1	-3.64	0.0014	0.0244	yes	down
	c47382_g1	1.48	0.00137	0.024	yes	up
	c48454_g2	2.77	1.06e-06	0.000109	yes	up
	c48483_g1	1.32	0.00282	0.0386	yes	up
	c48875_g1	2.49	0.000254	0.00719	yes	up
	c4998_g1	3.24	7.44e-07	8.12e-05	yes	up
	c51541_g1	-1.67	0.00241	0.0349	yes	down
	c51802_g1	2.6	0.00345	0.044	yes	up
	c51900_g1	-3.92	1.04e-05	0.000656	yes	down
	c51989_g2	-2.41	8e-08	1.33e-05	yes	down
	c52079_g2	4.54	0.00144	0.025	yes	up
	c52415_g4	2.32	4.41e-05	0.00204	yes	up
	c52548_g1	1.46	0.00091	0.0181	yes	up
	c52548_g2	1.39	0.000626	0.0138	yes	up
	c52581_g1	3.09	0.00299	0.04	yes	up
	c52676_g1	-1.27	0.00409	0.0493	yes	down
	c52732_g1	-1.91	0.00244	0.0352	yes	down
	c52879_g1	3.28	0.000443	0.0109	yes	up
	c53064_g1	1.11	0.00282	0.0386	yes	up
	c53579_g1	1.61	0.0003	0.00816	yes	up
	c53985_g1	3.35	0.000597	0.0133	yes	up
	c54112_g1	1.5	0.000707	0.0151	yes	up
	c54317_g2	5.36	6.93e-10	2.23e-07	yes	up
	c54943_g1	-1.17	0.0031	0.0411	yes	down
	c55192_g4	4.44	2.24e-10	8.23e-08	yes	up
	c55192_g6	4.36	2.22e-11	1.07e-08	yes	up
	c55199_g1	2.88	1.13e-07	1.75e-05	yes	up
	c55393_g1	1.15	0.00377	0.0467	yes	up
	c55471_g1	-1.79	1.98e-05	0.0011	yes	down
	c55509_g1	-2.26	0.00116	0.0213	yes	down
	c55591_g2	2.39	0.00156	0.0261	yes	up
	c55709_g1	1.43	0.00138	0.0242	yes	up
	c55958_g2	2.14	1.45e-05	0.000861	yes	up
	c55958_g3	1.83	0.000194	0.00594	yes	up
	c56340_g1	2.77	1.59e-05	0.000915	yes	up
	c56342_g1	3.13	7.43e-08	1.25e-05	yes	up
	c56342_g2	2.92	1.36e-06	0.000133	yes	up
	c56762_g1	3.75	1.56e-06	0.000148	yes	up
	c57179_g1	1.88	0.00016	0.00522	yes	up
	c58068_g1	1.7	0.000997	0.0192	yes	up
	c58306_g3	-1.91	0.00378	0.0467	yes	down
	c58368_g3	2.43	0.00063	0.0139	yes	up
	c58368_g4	1.58	0.00169	0.0275	yes	up
	c58374_g2	4.15	2.9e-11	1.35e-08	yes	up
	c58725_g1	2.44	0.00013	0.0045	yes	up
	c59155_g2	-1.25	0.00208	0.0316	yes	down
	c59216_g1	-3	0.00282	0.0385	yes	down
	c59807_g1	-1.69	0.00224	0.0333	yes	down
	c60800_g1	3.56	6.58e-10	2.14e-07	yes	up
	c61152_g2	4.08	2.38e-07	3.18e-05	yes	up
	c61389_g1	1.46	0.00136	0.024	yes	up
	c61459_g1	-2.05	0.000146	0.00487	yes	down
	c61577_g1	-1.55	0.000204	0.00616	yes	down
	c61616_g1	1.97	5.28e-05	0.00233	yes	up
	c61616_g3	1.6	0.00185	0.0292	yes	up
	c61643_g1	2.06	0.00101	0.0194	yes	up
	c61863_g4	-2.31	0.00022	0.00644	yes	down
	c61894_g1	-1.79	0.00381	0.047	yes	down
	c61960_g1	2.63	0.00282	0.0386	yes	up
	c62146_g2	2.37	2.48e-06	0.000212	yes	up
	c62214_g4	6.18	0.0011	0.0207	yes	up
	c62355_g2	1.53	0.00249	0.0357	yes	up
	c63250_g1	1.98	7.49e-05	0.00302	yes	up
	c63284_g2	1.35	0.00163	0.0268	yes	up
	c63503_g1	1.89	0.00181	0.0288	yes	up
	c63845_g4	-1.87	0.000299	0.00816	yes	down
	c64002_g2	2.16	5.6e-05	0.00244	yes	up
	c64002_g4	2.47	0.00135	0.0238	yes	up
	c64002_g5	2.59	1.07e-05	0.000671	yes	up
	c64510_g5	1.47	0.0022	0.033	yes	up
	c64646_g1	-1.66	0.000439	0.0108	yes	down
	c64647_g1	-1.77	5.64e-06	0.000408	yes	down
	c65356_g4	2.64	0.0011	0.0206	yes	up
	c65356_g6	2.42	0.00053	0.0124	yes	up
	c65360_g3	2.8	1.68e-07	2.41e-05	yes	up
	c65435_g4	-1.46	0.00134	0.0238	yes	down
	c65493_g2	2.25	3.66e-05	0.00177	yes	up
	c65805_g2	1.61	0.00108	0.0205	yes	up
