# Supplementary material for: De novo transcriptome sequencing and gene expression profiling of Magnolia wufengensis in response to cold stress
Source: BMC Plant Biol. 2019 Jul 18;19:321. doi: 10.1186/s12870-019-1933-5 (PMC6637634; doi:10.1186/s12870-019-1933-5)
Supplement: Supplementary file 9 — Table S9. Transmembrane transport-related genes that were differentially expressed during cold treatment. (XLSX 12 kb) [file 12870_2019_1933_MOESM9_ESM.xlsx]

## Sheet: Sheet1
Function	Gene ID	logFC(CT/CK)	p-value	FDR	significant	regulate
organic phosphonate transmembrane transport	c15689_g1	3.3	0.000362	0.0094	yes	up
	c61731_g2	3.57	7.18e-10	2.26e-07	yes	up
	c64519_g2	1.84	3.18e-05	0.00159	yes	up
	c66307_g1	-2.02	0.00139	0.0244	yes	down
	c67249_g1	-3.39	0.000482	0.0116	yes	down
organic anion transmembrane transport	c22897_g2	-2.04	2.41e-05	0.00128	yes	down
	c30858_g1	-2.09	0.00176	0.0283	yes	down
	c44450_g1	3.96	2e-07	2.76e-05	yes	up
	c48743_g1	-1.9	0.00155	0.026	yes	down
	c51802_g1	2.6	0.00345	0.044	yes	up
	c52732_g1	-1.91	0.00244	0.0352	yes	down
	c55509_g1	-2.26	0.00116	0.0213	yes	down
	c61731_g2	3.57	7.18e-10	2.26e-07	yes	up
	c62214_g4	6.18	0.0011	0.0207	yes	up
	c63250_g1	1.98	7.49e-05	0.00302	yes	up
	c64519_g2	1.84	3.18e-05	0.00159	yes	up
	c66307_g1	-2.02	0.00139	0.0244	yes	down
	c67249_g1	-3.39	0.000482	0.0116	yes	down
organic acid transmembrane transport	c22897_g2	-2.04	2.41e-05	0.00128	yes	down
	c30858_g1	-2.09	0.00176	0.0283	yes	down
	c44450_g1	3.96	2e-07	2.76e-05	yes	up
	c48743_g1	-1.9	0.00155	0.026	yes	down
	c51802_g1	2.6	0.00345	0.044	yes	up
	c52732_g1	-1.91	0.00244	0.0352	yes	down
	c55509_g1	-2.26	0.00116	0.0213	yes	down
	c62214_g4	6.18	0.0011	0.0207	yes	up
	c63250_g1	1.98	7.49e-05	0.00302	yes	up
amino acid transmembrane transport	c22897_g2	-2.04	2.41e-05	0.00128	yes	down
	c30858_g1	-2.09	0.00176	0.0283	yes	down
	c44450_g1	3.96	2e-07	2.76e-05	yes	up
	c48743_g1	-1.9	0.00155	0.026	yes	down
	c51802_g1	2.6	0.00345	0.044	yes	up
	c52732_g1	-1.91	0.00244	0.0352	yes	down
	c55509_g1	-2.26	0.00116	0.0213	yes	down
ion transmembrane transport	c15689_g1	3.3	0.000362	0.0094	yes	up
	c21409_g1	1.75	0.000732	0.0154	yes	up
	c22897_g2	-2.04	2.41e-05	0.00128	yes	down
	c30858_g1	-2.09	0.00176	0.0283	yes	down
	c44450_g1	3.96	2e-07	2.76e-05	yes	up
	c48743_g1	-1.9	0.00155	0.026	yes	down
	c51802_g1	2.6	0.00345	0.044	yes	up
	c52415_g4	2.32	4.41e-05	0.00204	yes	up
	c52732_g1	-1.91	0.00244	0.0352	yes	down
	c55509_g1	-2.26	0.00116	0.0213	yes	down
	c61459_g1	-2.05	0.000146	0.00487	yes	down
	c61731_g2	3.57	7.18e-10	2.26e-07	yes	up
	c62214_g4	6.18	0.0011	0.0207	yes	up
	c63250_g1	1.98	7.49e-05	0.00302	yes	up
	c64519_g2	1.84	3.18e-05	0.00159	yes	up
	c64646_g1	-1.66	0.000439	0.0108	yes	down
	c65356_g4	2.64	0.0011	0.0206	yes	up
	c65356_g6	2.42	0.00053	0.0124	yes	up
	c66307_g1	-2.02	0.00139	0.0244	yes	down
	c67249_g1	-3.39	0.000482	0.0116	yes	down
sulfate transmembrane transport	c61459_g1	-2.05	0.000146	0.00487	yes	down
	c64646_g1	-1.66	0.000439	0.0108	yes	down
	c65356_g4	2.64	0.0011	0.0206	yes	up
	c65356_g6	2.42	0.00053	0.0124	yes	up
efflux transmembrane transport	c44450_g1	3.96	2e-07	2.76e-05	yes	up
	c55192_g6	4.36	2.22e-11	1.07e-08	yes	up
	c55192_g4	4.44	2.24e-10	8.23e-08	yes	up
